# Supplementary material for: IL7R Is Correlated With Immune Cell Infiltration in the Tumor Microenvironment of Lung Adenocarcinoma
Source: Front Pharmacol. 2022 Feb 21;13:857289. doi: 10.3389/fphar.2022.857289 (PMC8899515; doi:10.3389/fphar.2022.857289)
Supplement: Supplementary file 1 [file Table4.XLS]

## Sheet: gsea_report_for_L_1597649894928
NAME	GS<br> follow link to MSigDB	GS DETAILS	SIZE	ES	NES	NOM p-val	FDR q-val	FWER p-val	RANK AT MAX	LEADING EDGE
KEGG_GLYCOSYLPHOSPHATIDYLINOSITOL_GPI_ANCHOR_BIOSYNTHESIS	KEGG_GLYCOSYLPHOSPHATIDYLINOSITOL_GPI_ANCHOR_BIOSYNTHESIS	Details ...	19	-0.598281	-1.74918	0.0039604	0.647666	0.392	1901	tags=42%, list=14%, signal=49%
KEGG_O_GLYCAN_BIOSYNTHESIS	KEGG_O_GLYCAN_BIOSYNTHESIS	Details ...	18	-0.601699	-1.67753	0.0272374	0.603498	0.575	2958	tags=67%, list=22%, signal=85%
KEGG_HUNTINGTONS_DISEASE	KEGG_HUNTINGTONS_DISEASE	Details ...	148	-0.457678	-1.5664	0.0645793	0.942417	0.813	3609	tags=51%, list=27%, signal=68%
KEGG_PEROXISOME	KEGG_PEROXISOME	Details ...	69	-0.432905	-1.56287	0.0257937	0.723918	0.818	3485	tags=46%, list=26%, signal=62%
KEGG_PROPANOATE_METABOLISM	KEGG_PROPANOATE_METABOLISM	Details ...	28	-0.536131	-1.51376	0.0789474	0.792152	0.9	1249	tags=32%, list=9%, signal=35%
KEGG_RNA_POLYMERASE	KEGG_RNA_POLYMERASE	Details ...	22	-0.571502	-1.45872	0.0941176	0.912351	0.95	3504	tags=59%, list=26%, signal=80%
KEGG_OXIDATIVE_PHOSPHORYLATION	KEGG_OXIDATIVE_PHOSPHORYLATION	Details ...	96	-0.482671	-1.44243	0.145068	0.854709	0.965	3324	tags=50%, list=25%, signal=66%
KEGG_NOTCH_SIGNALING_PATHWAY	KEGG_NOTCH_SIGNALING_PATHWAY	Details ...	38	-0.396614	-1.39504	0.0849802	0.964651	0.989	4099	tags=61%, list=30%, signal=87%
KEGG_ALZHEIMERS_DISEASE	KEGG_ALZHEIMERS_DISEASE	Details ...	140	-0.362066	-1.35383	0.160156	1	0.993	3486	tags=44%, list=26%, signal=58%
KEGG_GLYCEROPHOSPHOLIPID_METABOLISM	KEGG_GLYCEROPHOSPHOLIPID_METABOLISM	Details ...	60	-0.354251	-1.3408	0.100193	1	0.994	1231	tags=23%, list=9%, signal=26%
KEGG_CITRATE_CYCLE_TCA_CYCLE	KEGG_CITRATE_CYCLE_TCA_CYCLE	Details ...	30	-0.50665	-1.30702	0.212524	1	0.996	4328	tags=63%, list=32%, signal=93%
KEGG_PHENYLALANINE_METABOLISM	KEGG_PHENYLALANINE_METABOLISM	Details ...	16	-0.466312	-1.30347	0.147348	0.986539	0.996	1632	tags=38%, list=12%, signal=43%
KEGG_ARGININE_AND_PROLINE_METABOLISM	KEGG_ARGININE_AND_PROLINE_METABOLISM	Details ...	43	-0.388212	-1.28665	0.17636	0.975853	0.996	3517	tags=40%, list=26%, signal=53%
KEGG_PYRIMIDINE_METABOLISM	KEGG_PYRIMIDINE_METABOLISM	Details ...	75	-0.379552	-1.2807	0.234496	0.929241	0.996	3631	tags=47%, list=27%, signal=63%
KEGG_UBIQUITIN_MEDIATED_PROTEOLYSIS	KEGG_UBIQUITIN_MEDIATED_PROTEOLYSIS	Details ...	114	-0.335511	-1.27476	0.17284	0.889546	0.996	3241	tags=34%, list=24%, signal=45%
KEGG_FRUCTOSE_AND_MANNOSE_METABOLISM	KEGG_FRUCTOSE_AND_MANNOSE_METABOLISM	Details ...	31	-0.397458	-1.27183	0.171717	0.845088	0.996	2181	tags=32%, list=16%, signal=38%
KEGG_PARKINSONS_DISEASE	KEGG_PARKINSONS_DISEASE	Details ...	97	-0.425689	-1.25945	0.289225	0.835285	0.996	3999	tags=54%, list=30%, signal=76%
KEGG_PENTOSE_PHOSPHATE_PATHWAY	KEGG_PENTOSE_PHOSPHATE_PATHWAY	Details ...	24	-0.445652	-1.25194	0.221766	0.814494	0.997	3227	tags=46%, list=24%, signal=60%
KEGG_TIGHT_JUNCTION	KEGG_TIGHT_JUNCTION	Details ...	117	-0.268027	-1.17918	0.195378	1	0.999	864	tags=19%, list=6%, signal=20%
KEGG_CARDIAC_MUSCLE_CONTRACTION	KEGG_CARDIAC_MUSCLE_CONTRACTION	Details ...	61	-0.327643	-1.17165	0.255533	0.991851	0.999	2439	tags=26%, list=18%, signal=32%
KEGG_N_GLYCAN_BIOSYNTHESIS	KEGG_N_GLYCAN_BIOSYNTHESIS	Details ...	37	-0.339311	-1.17082	0.249505	0.947189	0.999	3463	tags=46%, list=26%, signal=62%
KEGG_AMINOACYL_TRNA_BIOSYNTHESIS	KEGG_AMINOACYL_TRNA_BIOSYNTHESIS	Details ...	27	-0.438357	-1.14891	0.335354	0.979351	1	4694	tags=56%, list=35%, signal=85%
KEGG_HISTIDINE_METABOLISM	KEGG_HISTIDINE_METABOLISM	Details ...	23	-0.378393	-1.14421	0.274162	0.951534	1	3617	tags=52%, list=27%, signal=71%
KEGG_GLYOXYLATE_AND_DICARBOXYLATE_METABOLISM	KEGG_GLYOXYLATE_AND_DICARBOXYLATE_METABOLISM	Details ...	13	-0.447436	-1.12581	0.351456	0.970406	1	4094	tags=38%, list=30%, signal=55%
KEGG_SELENOAMINO_ACID_METABOLISM	KEGG_SELENOAMINO_ACID_METABOLISM	Details ...	20	-0.37921	-1.12294	0.32	0.939993	1	3738	tags=50%, list=28%, signal=69%
KEGG_ASCORBATE_AND_ALDARATE_METABOLISM	KEGG_ASCORBATE_AND_ALDARATE_METABOLISM	Details ...	11	-0.464681	-1.1078	0.361702	0.950069	1	4051	tags=55%, list=30%, signal=78%
KEGG_CYSTEINE_AND_METHIONINE_METABOLISM	KEGG_CYSTEINE_AND_METHIONINE_METABOLISM	Details ...	32	-0.367496	-1.10642	0.345924	0.918872	1	2833	tags=38%, list=21%, signal=47%
KEGG_AMINO_SUGAR_AND_NUCLEOTIDE_SUGAR_METABOLISM	KEGG_AMINO_SUGAR_AND_NUCLEOTIDE_SUGAR_METABOLISM	Details ...	37	-0.315765	-1.0694	0.338645	0.99591	1	1916	tags=27%, list=14%, signal=31%
KEGG_THYROID_CANCER	KEGG_THYROID_CANCER	Details ...	28	-0.325086	-1.069	0.359504	0.962685	1	1542	tags=25%, list=11%, signal=28%
KEGG_ADIPOCYTOKINE_SIGNALING_PATHWAY	KEGG_ADIPOCYTOKINE_SIGNALING_PATHWAY	Details ...	62	-0.285725	-1.06871	0.380478	0.931441	1	3236	tags=42%, list=24%, signal=55%
KEGG_GLUTATHIONE_METABOLISM	KEGG_GLUTATHIONE_METABOLISM	Details ...	40	-0.335392	-1.05939	0.396728	0.926749	1	2726	tags=38%, list=20%, signal=47%
KEGG_LIMONENE_AND_PINENE_DEGRADATION	KEGG_LIMONENE_AND_PINENE_DEGRADATION	Details ...	10	-0.433309	-1.03708	0.424419	0.960509	1	3395	tags=50%, list=25%, signal=67%
KEGG_TERPENOID_BACKBONE_BIOSYNTHESIS	KEGG_TERPENOID_BACKBONE_BIOSYNTHESIS	Details ...	14	-0.437852	-1.03551	0.461078	0.935905	1	549	tags=14%, list=4%, signal=15%
KEGG_CIRCADIAN_RHYTHM_MAMMAL	KEGG_CIRCADIAN_RHYTHM_MAMMAL	Details ...	11	-0.41427	-1.03299	0.442886	0.914569	1	2957	tags=55%, list=22%, signal=70%
KEGG_INSULIN_SIGNALING_PATHWAY	KEGG_INSULIN_SIGNALING_PATHWAY	Details ...	127	-0.232653	-1.02491	0.366397	0.91088	1	2246	tags=24%, list=17%, signal=29%
KEGG_ALANINE_ASPARTATE_AND_GLUTAMATE_METABOLISM	KEGG_ALANINE_ASPARTATE_AND_GLUTAMATE_METABOLISM	Details ...	27	-0.329161	-1.01928	0.4375	0.899721	1	3312	tags=37%, list=25%, signal=49%
KEGG_BLADDER_CANCER	KEGG_BLADDER_CANCER	Details ...	38	-0.27635	-1.01805	0.418557	0.87829	1	1120	tags=16%, list=8%, signal=17%
KEGG_VALINE_LEUCINE_AND_ISOLEUCINE_DEGRADATION	KEGG_VALINE_LEUCINE_AND_ISOLEUCINE_DEGRADATION	Details ...	41	-0.340896	-1.01391	0.451923	0.865826	1	4084	tags=44%, list=30%, signal=63%
KEGG_PYRUVATE_METABOLISM	KEGG_PYRUVATE_METABOLISM	Details ...	32	-0.340526	-1.00545	0.432892	0.863732	1	3989	tags=38%, list=30%, signal=53%
KEGG_LYSINE_DEGRADATION	KEGG_LYSINE_DEGRADATION	Details ...	39	-0.289349	-0.989487	0.463277	0.880283	1	3395	tags=36%, list=25%, signal=48%
KEGG_SPHINGOLIPID_METABOLISM	KEGG_SPHINGOLIPID_METABOLISM	Details ...	27	-0.290565	-0.969993	0.479087	0.906319	1	2977	tags=37%, list=22%, signal=47%
KEGG_BASAL_CELL_CARCINOMA	KEGG_BASAL_CELL_CARCINOMA	Details ...	44	-0.266928	-0.946476	0.535565	0.940526	1	1943	tags=20%, list=14%, signal=24%
KEGG_SPLICEOSOME	KEGG_SPLICEOSOME	Details ...	100	-0.324557	-0.94402	0.52008	0.924522	1	2231	tags=23%, list=17%, signal=27%
KEGG_FOLATE_BIOSYNTHESIS	KEGG_FOLATE_BIOSYNTHESIS	Details ...	11	-0.351371	-0.925365	0.56015	0.947185	1	3851	tags=45%, list=28%, signal=64%
KEGG_GLYCOSPHINGOLIPID_BIOSYNTHESIS_LACTO_AND_NEOLACTO_SERIES	KEGG_GLYCOSPHINGOLIPID_BIOSYNTHESIS_LACTO_AND_NEOLACTO_SERIES	Details ...	24	-0.306663	-0.925332	0.564797	0.926167	1	3353	tags=50%, list=25%, signal=66%
KEGG_PROTEIN_EXPORT	KEGG_PROTEIN_EXPORT	Details ...	19	-0.354521	-0.911452	0.538767	0.938747	1	3536	tags=37%, list=26%, signal=50%
KEGG_ALPHA_LINOLENIC_ACID_METABOLISM	KEGG_ALPHA_LINOLENIC_ACID_METABOLISM	Details ...	13	-0.328997	-0.903709	0.600382	0.935685	1	249	tags=15%, list=2%, signal=16%
KEGG_BASAL_TRANSCRIPTION_FACTORS	KEGG_BASAL_TRANSCRIPTION_FACTORS	Details ...	30	-0.294826	-0.891972	0.611227	0.94443	1	4352	tags=47%, list=32%, signal=69%
KEGG_RIBOFLAVIN_METABOLISM	KEGG_RIBOFLAVIN_METABOLISM	Details ...	13	-0.321274	-0.885684	0.593939	0.938091	1	1841	tags=31%, list=14%, signal=36%
KEGG_RENAL_CELL_CARCINOMA	KEGG_RENAL_CELL_CARCINOMA	Details ...	67	-0.213724	-0.885173	0.6714	0.920447	1	2595	tags=25%, list=19%, signal=31%
KEGG_BUTANOATE_METABOLISM	KEGG_BUTANOATE_METABOLISM	Details ...	32	-0.280226	-0.875416	0.61144	0.923274	1	2775	tags=28%, list=21%, signal=35%
KEGG_PROTEASOME	KEGG_PROTEASOME	Details ...	40	-0.341597	-0.871315	0.572874	0.914368	1	3950	tags=58%, list=29%, signal=81%
KEGG_FATTY_ACID_METABOLISM	KEGG_FATTY_ACID_METABOLISM	Details ...	38	-0.268344	-0.85682	0.634799	0.927562	1	3026	tags=34%, list=22%, signal=44%
KEGG_SNARE_INTERACTIONS_IN_VESICULAR_TRANSPORT	KEGG_SNARE_INTERACTIONS_IN_VESICULAR_TRANSPORT	Details ...	33	-0.236973	-0.846059	0.681725	0.932531	1	3573	tags=39%, list=26%, signal=53%
KEGG_LINOLEIC_ACID_METABOLISM	KEGG_LINOLEIC_ACID_METABOLISM	Details ...	22	-0.287467	-0.831742	0.648111	0.944604	1	3526	tags=32%, list=26%, signal=43%
KEGG_GLYCEROLIPID_METABOLISM	KEGG_GLYCEROLIPID_METABOLISM	Details ...	40	-0.240073	-0.83071	0.693487	0.929643	1	1598	tags=18%, list=12%, signal=20%
KEGG_BETA_ALANINE_METABOLISM	KEGG_BETA_ALANINE_METABOLISM	Details ...	21	-0.266723	-0.827646	0.701403	0.918942	1	903	tags=14%, list=7%, signal=15%
KEGG_BASE_EXCISION_REPAIR	KEGG_BASE_EXCISION_REPAIR	Details ...	30	-0.303716	-0.810621	0.660749	0.935379	1	4187	tags=40%, list=31%, signal=58%
KEGG_VASOPRESSIN_REGULATED_WATER_REABSORPTION	KEGG_VASOPRESSIN_REGULATED_WATER_REABSORPTION	Details ...	39	-0.219725	-0.809577	0.793103	0.921286	1	2220	tags=21%, list=16%, signal=24%
KEGG_PENTOSE_AND_GLUCURONATE_INTERCONVERSIONS	KEGG_PENTOSE_AND_GLUCURONATE_INTERCONVERSIONS	Details ...	13	-0.311103	-0.797338	0.723735	0.92896	1	697	tags=15%, list=5%, signal=16%
KEGG_NON_HOMOLOGOUS_END_JOINING	KEGG_NON_HOMOLOGOUS_END_JOINING	Details ...	12	-0.339382	-0.776759	0.726	0.949476	1	4126	tags=58%, list=31%, signal=84%
KEGG_PURINE_METABOLISM	KEGG_PURINE_METABOLISM	Details ...	130	-0.192197	-0.75832	0.810547	0.963542	1	3631	tags=34%, list=27%, signal=46%
KEGG_MATURITY_ONSET_DIABETES_OF_THE_YOUNG	KEGG_MATURITY_ONSET_DIABETES_OF_THE_YOUNG	Details ...	22	-0.249752	-0.74858	0.814259	0.964036	1	2302	tags=27%, list=17%, signal=33%
KEGG_BIOSYNTHESIS_OF_UNSATURATED_FATTY_ACIDS	KEGG_BIOSYNTHESIS_OF_UNSATURATED_FATTY_ACIDS	Details ...	18	-0.252214	-0.708817	0.815476	1	1	2105	tags=22%, list=16%, signal=26%
KEGG_STEROID_HORMONE_BIOSYNTHESIS	KEGG_STEROID_HORMONE_BIOSYNTHESIS	Details ...	39	-0.211823	-0.697452	0.907787	1	1	3159	tags=31%, list=23%, signal=40%
KEGG_RNA_DEGRADATION	KEGG_RNA_DEGRADATION	Details ...	46	-0.232786	-0.69133	0.798	0.998969	1	2965	tags=24%, list=22%, signal=31%
KEGG_VALINE_LEUCINE_AND_ISOLEUCINE_BIOSYNTHESIS	KEGG_VALINE_LEUCINE_AND_ISOLEUCINE_BIOSYNTHESIS	Details ...	10	-0.297254	-0.682934	0.818713	0.994108	1	3927	tags=40%, list=29%, signal=56%
KEGG_TGF_BETA_SIGNALING_PATHWAY	KEGG_TGF_BETA_SIGNALING_PATHWAY	Details ...	78	-0.162765	-0.675764	0.955789	0.988387	1	3044	tags=26%, list=23%, signal=33%
KEGG_PORPHYRIN_AND_CHLOROPHYLL_METABOLISM	KEGG_PORPHYRIN_AND_CHLOROPHYLL_METABOLISM	Details ...	25	-0.228692	-0.675283	0.903292	0.974645	1	5138	tags=60%, list=38%, signal=97%
KEGG_STEROID_BIOSYNTHESIS	KEGG_STEROID_BIOSYNTHESIS	Details ...	15	-0.257797	-0.670552	0.849899	0.965929	1	3911	tags=53%, list=29%, signal=75%
KEGG_METABOLISM_OF_XENOBIOTICS_BY_CYTOCHROME_P450	KEGG_METABOLISM_OF_XENOBIOTICS_BY_CYTOCHROME_P450	Details ...	48	-0.212387	-0.665226	0.863539	0.957924	1	4291	tags=44%, list=32%, signal=64%
KEGG_GLYCOSAMINOGLYCAN_BIOSYNTHESIS_HEPARAN_SULFATE	KEGG_GLYCOSAMINOGLYCAN_BIOSYNTHESIS_HEPARAN_SULFATE	Details ...	21	-0.21211	-0.633771	0.902128	0.974394	1	3718	tags=38%, list=28%, signal=52%
KEGG_DRUG_METABOLISM_OTHER_ENZYMES	KEGG_DRUG_METABOLISM_OTHER_ENZYMES	Details ...	32	-0.180807	-0.589253	0.97318	0.994364	1	4890	tags=34%, list=36%, signal=54%
KEGG_DORSO_VENTRAL_AXIS_FORMATION	KEGG_DORSO_VENTRAL_AXIS_FORMATION	Details ...	19	-0.197017	-0.58247	0.967811	0.985016	1	2225	tags=21%, list=16%, signal=25%
KEGG_GALACTOSE_METABOLISM	KEGG_GALACTOSE_METABOLISM	Details ...	23	-0.181217	-0.568675	0.97271	0.979484	1	37	tags=4%, list=0%, signal=4%
KEGG_GLYCOLYSIS_GLUCONEOGENESIS	KEGG_GLYCOLYSIS_GLUCONEOGENESIS	Details ...	54	-0.162541	-0.529443	0.987805	0.983761	1	4024	tags=33%, list=30%, signal=47%
KEGG_HEDGEHOG_SIGNALING_PATHWAY	KEGG_HEDGEHOG_SIGNALING_PATHWAY	Details ...	44	-0.126099	-0.452081	1	0.990655	1	2874	tags=20%, list=21%, signal=26%
