# Supplementary material for: IL7R Is Correlated With Immune Cell Infiltration in the Tumor Microenvironment of Lung Adenocarcinoma
Source: Front Pharmacol. 2022 Feb 21;13:857289. doi: 10.3389/fphar.2022.857289 (PMC8899515; doi:10.3389/fphar.2022.857289)
Supplement: Supplementary file 2 [file Table2.XLS]

## Sheet:  immune and stromal score
ID	Stromal_score	Immune_score	ESTIMATE_score	OS	event	Expression_Subtype	histological_type	Pathological type	pathologic_stage	Pathology_Updated	EGFR	KRAS	BRAF
TCGA-38-4627-01	2098.77	1512.22	3610.98	1147	1	Squamoid	Lung Adenocarcinoma- Not Otherwise Specified (NOS)	Acinar predominant Adc	#N/A	Acinar predominant Adc	p.L62R, p.L858R	none	none
TCGA-44-6777-01	1986.65	2264.99	4251.64	987	1	Squamoid	Lung Adenocarcinoma- Not Otherwise Specified (NOS)	Solid predominant Adc	Stage IIA	Solid predominant Adc	none	p.G12C	none
TCGA-78-8648-01	1939.43	2471.95	4411.38	1209	1	0	Lung Adenocarcinoma- Not Otherwise Specified (NOS)	Lung Adenocarcinoma- Not Otherwise Specified (NOS)	Stage IB	0	0	0	0
TCGA-44-6774-01	1888.92	1020.11	2909.03	658	0	Squamoid	Lung Adenocarcinoma- Not Otherwise Specified (NOS)	Acinar predominant Adc	Stage IIB	Acinar predominant Adc	none	none	p.N581S
TCGA-50-8459-01	1794.24	1991.35	3785.59	1119	0	0	Mucinous (Colloid) Carcinoma	Mucinous (Colloid) Carcinoma	Stage IIIA	0	0	0	0
TCGA-55-7816-01	1655.48	1701.33	3356.81	468	1	0	Lung Adenocarcinoma- Not Otherwise Specified (NOS)	Lung Adenocarcinoma- Not Otherwise Specified (NOS)	Stage IIB	0	0	0	0
TCGA-50-5049-01	1639.69	2846.07	4485.76	3094	0	Squamoid	Lung Adenocarcinoma- Not Otherwise Specified (NOS)	Acinar predominant Adc	Stage IV	Acinar predominant Adc	none	none	none
TCGA-44-2665-01	1496.26	1324.81	2821.06	1301	0	Squamoid	Lung Adenocarcinoma- Not Otherwise Specified (NOS)	Solid predominant Adc	Stage IA	Solid predominant Adc	none	none	none
TCGA-J2-8192-01	1487.82	1558.13	3045.95	739	0	0	Lung Adenocarcinoma- Not Otherwise Specified (NOS)	Lung Adenocarcinoma- Not Otherwise Specified (NOS)	Stage IIB	0	0	0	0
TCGA-64-5815-01	1457.51	1464.83	2922.34	866	0	0	Lung Adenocarcinoma Mixed Subtype	Lung Adenocarcinoma Mixed Subtype	Stage IIA	0	0	0	0
TCGA-50-5045-01	1430.36	2418.37	3848.73	2174	1	0	Lung Adenocarcinoma- Not Otherwise Specified (NOS)	Lung Adenocarcinoma- Not Otherwise Specified (NOS)	Stage IIB	0	0	0	0
TCGA-50-5933-01	1425.35	1453.04	2878.39	2393	1	Squamoid	Lung Adenocarcinoma- Not Otherwise Specified (NOS)	Solid predominant Adc	[Discrepancy]	Solid predominant Adc	none	none	none
TCGA-86-8671-01	1394.5	2905.3	4299.81	839	0	0	Lung Papillary Adenocarcinoma	Lung Papillary Adenocarcinoma	Stage IIIB	0	0	0	0
TCGA-55-6978-01	1379.97	2104.05	3484.02	176	1	Squamoid	Lung Adenocarcinoma- Not Otherwise Specified (NOS)	NSCLC, favor Adeno	Stage IIB	NSCLC, favor Adeno	none	none	none
TCGA-44-6775-01	1357.55	1481.59	2839.15	705	0	Squamoid	Lung Adenocarcinoma- Not Otherwise Specified (NOS)	Acinar predominant Adc	Stage IIA	Acinar predominant Adc	none	none	none
TCGA-73-4658-01	1336.99	1917.98	3254.97	1600	1	Squamoid	Lung Adenocarcinoma- Not Otherwise Specified (NOS)	Micropapillary predom Adc	Stage IB	Micropapillary predom Adc	none	none	none
TCGA-55-6642-01	1331.89	1015.45	2347.34	2449	0	Magnoid	Lung Adenocarcinoma- Not Otherwise Specified (NOS)	Micropapillary predom Adc	Stage IB	Micropapillary predom Adc	none	p.G12V	none
TCGA-75-6205-01	1321.03	2536.32	3857.35	0	1	Squamoid	Lung Adenocarcinoma- Not Otherwise Specified (NOS)		Stage IB	Solid predominant Adc			none
TCGA-99-8028-01	1305.02	2756.73	4061.75	1118	0	0	Lung Adenocarcinoma- Not Otherwise Specified (NOS)	Lung Adenocarcinoma- Not Otherwise Specified (NOS)	Stage IB	0	0	0	0
TCGA-05-4417-01	1292.02	1580.98	2873	455	0	Magnoid	Lung Adenocarcinoma Mixed Subtype	Solid predominant Adc	Stage IA	Solid predominant Adc	none	p.G12C	none
TCGA-55-8299-01	1285.57	2096.41	3381.98	469	1	0	Lung Adenocarcinoma- Not Otherwise Specified (NOS)	Lung Adenocarcinoma- Not Otherwise Specified (NOS)	Stage IB	0	0	0	0
TCGA-MP-A4TK-01	1259	1478.45	2737.45	582	1	0	Lung Adenocarcinoma- Not Otherwise Specified (NOS)	Lung Adenocarcinoma- Not Otherwise Specified (NOS)	Stage IA	0	0	0	0
TCGA-50-5055-01	1252.77	2735.92	3988.69	1830	1	Bronchioid	Lung Adenocarcinoma Mixed Subtype	Acinar predominant Adc	Stage IIB	Acinar predominant Adc	none	none	none
TCGA-44-3398-01	1230.85	1896.59	3127.44	1163	0	0	Lung Adenocarcinoma- Not Otherwise Specified (NOS)	Lung Adenocarcinoma- Not Otherwise Specified (NOS)	Stage IIA	0	0	0	0
TCGA-55-8208-01	1229.39	2493.47	3722.86	674	0	0	Lung Adenocarcinoma- Not Otherwise Specified (NOS)	Lung Adenocarcinoma- Not Otherwise Specified (NOS)	Stage IA	0	0	0	0
TCGA-86-8055-01	1229.16	898.35	2127.52	124	1	0	Lung Adenocarcinoma- Not Otherwise Specified (NOS)	Lung Adenocarcinoma- Not Otherwise Specified (NOS)	Stage IA	0	0	0	0
TCGA-05-4382-01	1205.42	1641.81	2847.24	607	0	Squamoid	Lung Adenocarcinoma Mixed Subtype	Solid predominant Adc	Stage IIA	Solid predominant Adc	p.R222L, p.E545Q	none	p.L613F
TCGA-38-7271-01	1191.36	2743.79	3935.15	800	1	0	Lung Adenocarcinoma- Not Otherwise Specified (NOS)	Lung Adenocarcinoma- Not Otherwise Specified (NOS)	Stage IB	0	0	0	0
TCGA-MP-A4TI-01	1180.44	2588.41	3768.84	429	1	0	Lung Adenocarcinoma- Not Otherwise Specified (NOS)	Lung Adenocarcinoma- Not Otherwise Specified (NOS)	Stage IA	0	0	0	0
TCGA-44-3396-01	1133.45	1885.83	3019.28	1130	0	Squamoid	Lung Adenocarcinoma- Not Otherwise Specified (NOS)	Solid predominant Adc	Stage IIA	Solid predominant Adc	none	none	none
TCGA-91-6829-01	1133.05	334.11	1467.16	1258	1	Squamoid	Lung Bronchioloalveolar Carcinoma Nonmucinous	Acinar predominant Adc	Stage IIIA	Acinar predominant Adc	none	none	none
TCGA-44-7662-01	1127.28	1013.44	2140.72	218	0	Squamoid	Lung Adenocarcinoma- Not Otherwise Specified (NOS)	Solid predominant Adc	Stage IB	Solid predominant Adc	none	none	none
TCGA-44-3918-01	1092.2	2304	3396.2	1036	0	0	Lung Adenocarcinoma- Not Otherwise Specified (NOS)	Lung Adenocarcinoma- Not Otherwise Specified (NOS)	Stage IB	0	0	0	0
TCGA-86-8075-01	1090.75	912.49	2003.24	694	1	0	Lung Adenocarcinoma- Not Otherwise Specified (NOS)	Lung Adenocarcinoma- Not Otherwise Specified (NOS)	Stage IA	0	0	0	0
TCGA-69-7765-01	1086.21	1079.11	2165.32	165	0	Squamoid	Lung Adenocarcinoma Mixed Subtype	Acinar predominant Adc	Stage IB	Acinar predominant Adc	p.Q486*	none	p.G469V
TCGA-38-4626-01	1082.46	1926.47	3008.93	3674	0	Bronchioid	Lung Adenocarcinoma- Not Otherwise Specified (NOS)	Solid predominant Adc	[Discrepancy]	Solid predominant Adc	none	p.G12V	none
TCGA-97-A4LX-01	1073.04	2312.56	3385.61	614	0	0	Lung Adenocarcinoma Mixed Subtype	Lung Adenocarcinoma Mixed Subtype	[Discrepancy]	0	0	0	0
TCGA-64-1679-01	1064.08	877.76	1941.84	2488	0	Squamoid	Lung Adenocarcinoma- Not Otherwise Specified (NOS)	Acinar predominant Adc	Stage IB	Acinar predominant Adc	none	none	none
TCGA-05-4430-01	1057.05	1304.67	2361.71	761	0	Bronchioid	Lung Adenocarcinoma Mixed Subtype	Solid predominant Adc	Stage IIIA	Solid predominant Adc	none	none	none
TCGA-49-6744-01	1055.95	1972.73	3028.68	1683	0	Bronchioid	Lung Adenocarcinoma Mixed Subtype	Papillary predominant Adc	Stage IB	Papillary predominant Adc	none	none	none
TCGA-97-7554-01	1054.4	837.9	1892.29	775	0	Squamoid	Lung Papillary Adenocarcinoma	Acinar predominant Adc	Stage IIA	Acinar predominant Adc	none	p.G12V	none
TCGA-50-6595-01	1052.86	1101.63	2154.49	189	1	Squamoid	Lung Adenocarcinoma- Not Otherwise Specified (NOS)	NSCLC, favor Adeno	Stage IIIA	NSCLC, favor Adeno	p.G719A, p.S768I	none	none
TCGA-55-7574-01	1026.57	1929.01	2955.58	995	1	Bronchioid	Lung Adenocarcinoma- Not Otherwise Specified (NOS)	Solid predominant Adc	Stage IIIA	Solid predominant Adc	none	none	none
TCGA-44-7672-01	1021.73	2095.52	3117.25	719	0	Squamoid	Lung Adenocarcinoma- Not Otherwise Specified (NOS)	Solid predominant Adc	Stage IB	Solid predominant Adc	none	p.G12A	none
TCGA-44-2661-01	1019.75	2577.1	3596.85	1159	0	Bronchioid	Lung Adenocarcinoma- Not Otherwise Specified (NOS)	Acinar predominant Adc	Stage IA	Acinar predominant Adc	p.ELREA746del	none	none
TCGA-91-6848-01	1015.64	1540.41	2556.05	224	0	0	Lung Adenocarcinoma- Not Otherwise Specified (NOS)	Lung Adenocarcinoma- Not Otherwise Specified (NOS)	Stage IA	0	0	0	0
TCGA-55-8621-01	979.96	2115.34	3095.3	515	0	0	Lung Adenocarcinoma- Not Otherwise Specified (NOS)	Lung Adenocarcinoma- Not Otherwise Specified (NOS)	Stage IIIA	0	0	0	0
TCGA-55-8091-01	973.34	1378.71	2352.05	600	0	0	Lung Adenocarcinoma- Not Otherwise Specified (NOS)	Lung Adenocarcinoma- Not Otherwise Specified (NOS)	Stage IA	0	0	0	0
TCGA-55-6979-01	971.94	2374.28	3346.23	237	1	Squamoid	Lung Adenocarcinoma- Not Otherwise Specified (NOS)	Solid predominant Adc	Stage IB	Solid predominant Adc	none	none	p.P367R
TCGA-55-7726-01	969.53	645.05	1614.58	652	0	Squamoid	Lung Adenocarcinoma- Not Otherwise Specified (NOS)	Lung Adenocarcinoma- Not Otherwise Specified (NOS)	Stage IIB	0	none	p.G12C	none
TCGA-91-A4BC-01	962.48	2279.43	3241.92	44	0	0	Lung Adenocarcinoma- Not Otherwise Specified (NOS)	Lung Adenocarcinoma- Not Otherwise Specified (NOS)	Stage IA	0	0	0	0
TCGA-50-5946-02	960.71	324.6	1285.31	1617	0	0	Lung Adenocarcinoma Mixed Subtype	Lung Adenocarcinoma Mixed Subtype	Stage IIA	0	0	0	0
TCGA-44-2668-01	959.18	1861.47	2820.64	761	1	0	Lung Adenocarcinoma- Not Otherwise Specified (NOS)	Lung Adenocarcinoma- Not Otherwise Specified (NOS)	Stage IA	0	0	0	0
TCGA-44-A479-01	945.27	2044.8	2990.07	486	0	0	Lung Adenocarcinoma- Not Otherwise Specified (NOS)	Lung Adenocarcinoma- Not Otherwise Specified (NOS)	Stage IB	0	0	0	0
TCGA-55-8096-01	944.87	1211.05	2155.92	719	1	0	Lung Adenocarcinoma- Not Otherwise Specified (NOS)	Lung Adenocarcinoma- Not Otherwise Specified (NOS)	Stage IB	0	0	0	0
TCGA-44-8119-01	941.34	726.62	1667.96	285	0	0	Lung Adenocarcinoma- Not Otherwise Specified (NOS)	Lung Adenocarcinoma- Not Otherwise Specified (NOS)	Stage IB	0	0	0	0
TCGA-69-7978-01	939.94	2205.25	3145.2	134	0	0	Lung Adenocarcinoma Mixed Subtype	Lung Adenocarcinoma Mixed Subtype	Stage IIB	0	0	0	0
TCGA-L4-A4E6-01	934.25	2309.16	3243.41	435	0	0	Lung Adenocarcinoma- Not Otherwise Specified (NOS)	Lung Adenocarcinoma- Not Otherwise Specified (NOS)	Stage IIB	0	0	0	0
TCGA-97-8547-01	933.31	816	1749.31	657	0	0	Lung Adenocarcinoma Mixed Subtype	Lung Adenocarcinoma Mixed Subtype	Stage IA	0	0	0	0
TCGA-55-8207-01	931.94	1218.22	2150.16	977	0	0	Lung Acinar Adenocarcinoma	Lung Acinar Adenocarcinoma	Stage IIIA	0	0	0	0
TCGA-38-4629-01	918.97	1883.89	2802.86	864	1	0	Lung Adenocarcinoma- Not Otherwise Specified (NOS)	Lung Adenocarcinoma- Not Otherwise Specified (NOS)	Stage IB	0	0	0	0
TCGA-86-A4P8-01	914.62	2466.21	3380.83	805	0	0	Lung Adenocarcinoma- Not Otherwise Specified (NOS)	Lung Adenocarcinoma- Not Otherwise Specified (NOS)	Stage IIB	0	0	0	0
TCGA-50-5066-01	913.2	2207.84	3121.04	1442	0	0	Lung Adenocarcinoma Mixed Subtype	Lung Adenocarcinoma Mixed Subtype	Stage IIIA	0	0	0	0
TCGA-MP-A4TJ-01	912.74	2446.84	3359.58	339	1	0	Lung Signet Ring Adenocarcinoma	Lung Signet Ring Adenocarcinoma	Stage IB	0	0	0	0
TCGA-75-7030-01	904.53	1186.74	2091.27	0	0	Bronchioid	Lung Adenocarcinoma- Not Otherwise Specified (NOS)		Stage IA	Papillary predominant Adc			none
TCGA-55-6982-01	904.48	1098.55	2003.03	995	1	Squamoid	Lung Adenocarcinoma- Not Otherwise Specified (NOS)	Solid predominant Adc	Stage IIB	Solid predominant Adc	none	none	none
TCGA-97-8177-01	890.52	1682.16	2572.68	499	0	0	Lung Adenocarcinoma Mixed Subtype	Lung Adenocarcinoma Mixed Subtype	Stage IIB	0	0	0	0
TCGA-91-6835-01	889.87	2383.01	3272.87	79	0	Squamoid	Lung Adenocarcinoma- Not Otherwise Specified (NOS)	Solid predominant Adc	Stage IB	Solid predominant Adc	p.L858R	none	none
TCGA-MP-A4TC-01	876.36	1139.87	2016.23	74	1	0	Lung Adenocarcinoma- Not Otherwise Specified (NOS)	Lung Adenocarcinoma- Not Otherwise Specified (NOS)	Stage IA	0	0	0	0
TCGA-99-AA5R-01	876.07	2313.11	3189.18	658	0	0	Lung Adenocarcinoma- Not Otherwise Specified (NOS)	Lung Adenocarcinoma- Not Otherwise Specified (NOS)	Stage IIIA	0	0	0	0
TCGA-93-7347-01	874	2212.91	3086.91	683	0	Bronchioid	Lung Adenocarcinoma Mixed Subtype	Acinar predominant Adc	Stage IA	Acinar predominant Adc	none	p.G12C	none
TCGA-05-4405-01	873.93	845.61	1719.54	610	0	Bronchioid	Lung Adenocarcinoma Mixed Subtype	Acinar predominant Adc	Stage IA	Acinar predominant Adc	none	none	none
TCGA-55-7815-01	867.86	1254.93	2122.79	773	0	Magnoid	Lung Adenocarcinoma- Not Otherwise Specified (NOS)	Lung Adenocarcinoma- Not Otherwise Specified (NOS)	Stage IB	0	none	p.G12V	none
TCGA-44-7661-01	858.57	1668.3	2526.87	557	1	0	Lung Adenocarcinoma- Not Otherwise Specified (NOS)	Lung Adenocarcinoma- Not Otherwise Specified (NOS)	Stage IB	0	0	0	0
TCGA-55-6975-01	856.13	320.2	1176.33	118	1	0	Lung Adenocarcinoma Mixed Subtype	Lung Adenocarcinoma Mixed Subtype	Stage IB	0	0	0	0
TCGA-44-A47G-01	848.83	2129.05	2977.88	351	0	0	Lung Adenocarcinoma- Not Otherwise Specified (NOS)	Lung Adenocarcinoma- Not Otherwise Specified (NOS)	Stage IIB	0	0	0	0
TCGA-44-2662-01	819.69	1702.24	2521.93	1280	0	Squamoid	Lung Adenocarcinoma- Not Otherwise Specified (NOS)	Solid predominant Adc	Stage IA	Solid predominant Adc	none	none	p.N581S
TCGA-97-7553-01	807.24	2375.74	3182.98	1870	0	Bronchioid	Lung Bronchioloalveolar Carcinoma Nonmucinous	Acinar predominant Adc	Stage IB	Acinar predominant Adc	none	none	none
TCGA-93-A4JQ-01	805.11	1754.53	2559.64	526	0	0	Lung Acinar Adenocarcinoma	Lung Acinar Adenocarcinoma	Stage IA	0	0	0	0
TCGA-97-8172-01	798.9	1642.24	2441.15	545	0	0	Lung Acinar Adenocarcinoma	Lung Acinar Adenocarcinoma	Stage IA	0	0	0	0
TCGA-67-3772-01	771.41	1171.82	1943.23	573	0	Bronchioid	Lung Adenocarcinoma- Not Otherwise Specified (NOS)	Acinar predominant Adc	Stage IB	Acinar predominant Adc	p.L858R	none	none
TCGA-50-6593-01	767.06	1117.37	1884.43	336	1	Squamoid	Lung Adenocarcinoma Mixed Subtype	Acinar predominant Adc	Stage IB	Acinar predominant Adc	none	none	none
TCGA-55-6969-01	765.58	1553.53	2319.11	1239	0	0	Lung Adenocarcinoma- Not Otherwise Specified (NOS)	Lung Adenocarcinoma- Not Otherwise Specified (NOS)	Stage IIIA	0	0	0	0
TCGA-97-8174-01	759.14	1072.77	1831.91	164	1	0	Lung Papillary Adenocarcinoma	Lung Papillary Adenocarcinoma	Stage IB	0	0	0	0
TCGA-NJ-A4YP-01	746.63	594.12	1340.75	50	0	0	Lung Papillary Adenocarcinoma	Lung Papillary Adenocarcinoma	Stage IIA	0	0	0	0
TCGA-MP-A4TD-01	746.26	764.72	1510.98	307	1	0	Lung Adenocarcinoma- Not Otherwise Specified (NOS)	Lung Adenocarcinoma- Not Otherwise Specified (NOS)	Stage IB	0	0	0	0
TCGA-75-6203-01	744.6	2188.81	2933.42	0	0	Bronchioid	Lung Adenocarcinoma- Not Otherwise Specified (NOS)		Stage IIIA	Invasive mucinous			none
TCGA-35-4122-01	744.23	2295.05	3039.28	225	0	0	Lung Adenocarcinoma- Not Otherwise Specified (NOS)	Lung Adenocarcinoma- Not Otherwise Specified (NOS)	Stage IIIA	0	0	0	0
TCGA-49-4512-01	741.51	946.42	1687.93	905	1	Bronchioid	Lung Adenocarcinoma- Not Otherwise Specified (NOS)	Micropapillary predom Adc	Stage IA	Micropapillary predom Adc	none	none	none
TCGA-S2-AA1A-01	735.65	1916.74	2652.39	513	0	0	Lung Bronchioloalveolar Carcinoma Mucinous	Lung Bronchioloalveolar Carcinoma Mucinous	Stage IIIA	0	0	0	0
TCGA-99-7458-01	734.9	1603.9	2338.8	747	0	Bronchioid	Lung Bronchioloalveolar Carcinoma Nonmucinous	Micropapillary predom Adc	Stage IA	Micropapillary predom Adc	none	p.G12R	none
TCGA-55-6980-01	731.14	1570.8	2301.94	2109	0	Bronchioid	Lung Bronchioloalveolar Carcinoma Nonmucinous	Acinar predominant Adc	Stage IIIA	Acinar predominant Adc	p.709_710ET>D	none	none
TCGA-44-2656-01	731.06	2175.91	2906.97	1429	0	Squamoid	Lung Adenocarcinoma- Not Otherwise Specified (NOS)	Solid predominant Adc	Stage IA	Solid predominant Adc	none	none	none
TCGA-55-7227-01	722.58	1529.54	2252.12	952	1	0	Lung Adenocarcinoma- Not Otherwise Specified (NOS)	Lung Adenocarcinoma- Not Otherwise Specified (NOS)	Stage IB	0	0	0	0
TCGA-86-8668-01	716.37	1089.62	1806	423	0	0	Lung Bronchioloalveolar Carcinoma Mucinous	Lung Bronchioloalveolar Carcinoma Mucinous	Stage IIIA	0	0	0	0
TCGA-MP-A4T4-01	709.1	1941.73	2650.84	2617	1	0	Lung Adenocarcinoma- Not Otherwise Specified (NOS)	Lung Adenocarcinoma- Not Otherwise Specified (NOS)	Stage IA	0	0	0	0
TCGA-86-6562-01	700.02	577.68	1277.7	376	1	Squamoid	Lung Adenocarcinoma- Not Otherwise Specified (NOS)	Micropapillary predom Adc	Stage IIB	Micropapillary predom Adc	none	none	none
TCGA-75-5122-01	688.81	3286.67	3975.48	0	1	Squamoid	Lung Adenocarcinoma- Not Otherwise Specified (NOS)		Stage IIA	Solid predominant Adc			none
TCGA-44-6145-01	686.36	1890.66	2577.02	595	0	Squamoid	Lung Adenocarcinoma- Not Otherwise Specified (NOS)	Solid predominant Adc	Stage IB	Solid predominant Adc	none	p.G12V	none
TCGA-44-2657-01	679.86	2387.9	3067.76	1351	0	Bronchioid	Lung Adenocarcinoma- Not Otherwise Specified (NOS)	Acinar predominant Adc	Stage IA	Acinar predominant Adc	none	none	none
TCGA-55-7724-01	673.85	1534.79	2208.64	705	0	Squamoid	Lung Adenocarcinoma- Not Otherwise Specified (NOS)	Solid predominant Adc	Stage IB	Solid predominant Adc	none	none	none
TCGA-50-8457-01	665.15	1706.71	2371.86	1125	0	0	Lung Adenocarcinoma Mixed Subtype	Lung Adenocarcinoma Mixed Subtype	Stage IB	0	0	0	0
TCGA-91-6830-01	662.42	1121.7	1784.12	60	0	0	Lung Adenocarcinoma- Not Otherwise Specified (NOS)	Lung Adenocarcinoma- Not Otherwise Specified (NOS)	Stage IA	0	0	0	0
TCGA-97-7546-01	659.77	1221.68	1881.45	1285	0	Bronchioid	Lung Acinar Adenocarcinoma	Lepidic predominant Adc	Stage IIA	Lepidic predominant Adc	none	none	none
TCGA-53-7626-01	654.18	2014.96	2669.14	929	1	Bronchioid	Lung Adenocarcinoma- Not Otherwise Specified (NOS)	Adenocarcinoma, NOS	Stage IA	Adenocarcinoma, NOS	none	none	none
TCGA-50-5944-01	650.65	562.64	1213.29	1750	0	Bronchioid	Lung Acinar Adenocarcinoma	Lepidic predominant Adc	Stage IIA	Lepidic predominant Adc	p.L858R	none	none
TCGA-55-8205-01	647.93	2213.07	2861.01	599	0	0	Lung Adenocarcinoma- Not Otherwise Specified (NOS)	Lung Adenocarcinoma- Not Otherwise Specified (NOS)	Stage IA	0	0	0	0
TCGA-91-7771-01	646.44	1633.44	2279.88	492	0	Bronchioid	Lung Adenocarcinoma- Not Otherwise Specified (NOS)	Solid predominant Adc	Stage IIA	Solid predominant Adc	none	none	none
TCGA-69-7763-01	645.59	558.97	1204.56	690	0	Bronchioid	Lung Adenocarcinoma Mixed Subtype	Lepidic predominant Adc	Stage IIB	Lepidic predominant Adc	none	none	none
TCGA-05-5420-01	644.13	2704.93	3349.06	457	0	Squamoid	Lung Adenocarcinoma- Not Otherwise Specified (NOS)	Solid predominant Adc	Stage IA	Solid predominant Adc	none	none	none
TCGA-44-6778-01	643.57	2425.86	3069.43	1864	0	0	Lung Adenocarcinoma- Not Otherwise Specified (NOS)	Lung Adenocarcinoma- Not Otherwise Specified (NOS)	Stage IIIA	0	0	0	0
TCGA-44-2659-01	641.16	1273.63	1914.79	1367	0	Bronchioid	Lung Adenocarcinoma- Not Otherwise Specified (NOS)	Solid predominant Adc	Stage IA	Solid predominant Adc	none	none	none
TCGA-86-8074-01	639.36	867.19	1506.56	24	0	0	Lung Adenocarcinoma- Not Otherwise Specified (NOS)	Lung Adenocarcinoma- Not Otherwise Specified (NOS)	Stage IIB	0	0	0	0
TCGA-55-8301-01	632.28	2126.21	2758.49	534	0	0	Lung Adenocarcinoma- Not Otherwise Specified (NOS)	Lung Adenocarcinoma- Not Otherwise Specified (NOS)	Stage IIA	0	0	0	0
TCGA-55-7281-01	625.98	1660.24	2286.22	872	0	Bronchioid	Lung Adenocarcinoma- Not Otherwise Specified (NOS)	Acinar predominant Adc	Stage IB	Acinar predominant Adc	none	p.G12C	none
TCGA-91-6831-01	623.64	675.8	1299.44	310	0	0	Lung Adenocarcinoma- Not Otherwise Specified (NOS)	Lung Adenocarcinoma- Not Otherwise Specified (NOS)	Stage IA	0	0	0	0
TCGA-35-4123-01	622.04	2138.23	2760.27	182	0	0	Lung Adenocarcinoma- Not Otherwise Specified (NOS)	Lung Adenocarcinoma- Not Otherwise Specified (NOS)	Stage IB	0	0	0	0
TCGA-05-4434-01	617.81	1881.89	2499.7	457	1	0	Lung Adenocarcinoma Mixed Subtype	Lung Adenocarcinoma Mixed Subtype	Stage IA	0	0	0	0
TCGA-75-5126-01	615.01	2175.77	2790.78	0	0	Squamoid	Lung Papillary Adenocarcinoma		Stage IV	NSCLC, favor Adeno			none
TCGA-44-6779-01	612.95	1886.98	2499.92	500	1	Squamoid	Lung Adenocarcinoma- Not Otherwise Specified (NOS)	Solid predominant Adc	Stage IIIA	Solid predominant Adc	none	none	none
TCGA-86-8280-01	611.91	1600.49	2212.41	701	0	0	Lung Bronchioloalveolar Carcinoma Nonmucinous	Lung Bronchioloalveolar Carcinoma Nonmucinous	Stage IIB	0	0	0	0
TCGA-55-8510-01	608.95	1830.03	2438.98	539	0	0	Lung Adenocarcinoma- Not Otherwise Specified (NOS)	Lung Adenocarcinoma- Not Otherwise Specified (NOS)	Stage IIA	0	0	0	0
TCGA-49-6745-01	602.25	1535.71	2137.96	522	0	Squamoid	Lung Adenocarcinoma- Not Otherwise Specified (NOS)	Micropapillary predom Adc	Stage IB	Micropapillary predom Adc	none	none	none
TCGA-49-AAR3-01	602.12	2039.42	2641.54	1893	0	0	Lung Adenocarcinoma- Not Otherwise Specified (NOS)	Lung Adenocarcinoma- Not Otherwise Specified (NOS)	Stage IIIA	0	0	0	0
TCGA-L9-A743-01	601.71	1926.79	2528.5	664	0	0	Lung Adenocarcinoma- Not Otherwise Specified (NOS)	Lung Adenocarcinoma- Not Otherwise Specified (NOS)	Stage IIB	0	0	0	0
TCGA-L9-A444-01	598.66	2247.22	2845.88	307	0	0	Lung Adenocarcinoma- Not Otherwise Specified (NOS)	Lung Adenocarcinoma- Not Otherwise Specified (NOS)	Stage IIA	0	0	0	0
TCGA-55-6971-01	590.76	2188.12	2778.88	1400	0	Magnoid	Lung Adenocarcinoma- Not Otherwise Specified (NOS)	Acinar predominant Adc	Stage IA	Acinar predominant Adc	none	none	none
TCGA-49-AARO-01	574.25	1748.28	2322.53	3759	0	0	Lung Papillary Adenocarcinoma	Lung Papillary Adenocarcinoma	Stage IB	0	0	0	0
TCGA-55-8089-01	572.96	2495.84	3068.8	702	1	0	Lung Adenocarcinoma- Not Otherwise Specified (NOS)	Lung Adenocarcinoma- Not Otherwise Specified (NOS)	Stage IA	0	0	0	0
TCGA-50-5941-01	569.04	2174.4	2743.45	1474	0	Squamoid	Lung Adenocarcinoma- Not Otherwise Specified (NOS)	Adenocarcinoma, NOS	Stage IA	Adenocarcinoma, NOS	none	p.G12A	p.G327_splice
TCGA-55-A48Z-01	562.93	791.06	1353.99	651	0	0	Lung Adenocarcinoma Mixed Subtype	Lung Adenocarcinoma Mixed Subtype	Stage IIIA	0	0	0	0
TCGA-86-7701-01	561.46	1485.1	2046.57	947	0	0	Lung Adenocarcinoma- Not Otherwise Specified (NOS)	Lung Adenocarcinoma- Not Otherwise Specified (NOS)	Stage IIIB	0	0	0	0
TCGA-78-7160-01	555.45	1564.1	2119.55	697	1	Magnoid	Lung Adenocarcinoma Mixed Subtype	Micropapillary predom Adc	Stage IV	Micropapillary predom Adc	none	p.G12D	none
TCGA-MN-A4N4-01	554.3	502.62	1056.92	1175	0	0	Lung Adenocarcinoma- Not Otherwise Specified (NOS)	Lung Adenocarcinoma- Not Otherwise Specified (NOS)	Stage IV	0	0	0	0
TCGA-44-6147-01	552.01	1026.48	1578.49	845	0	Bronchioid	Lung Adenocarcinoma- Not Otherwise Specified (NOS)	Acinar predominant Adc	Stage IA	Acinar predominant Adc	p.S768I, p.V769L	none	none
TCGA-55-8511-01	549.38	1367.24	1916.62	552	0	0	Lung Adenocarcinoma- Not Otherwise Specified (NOS)	Lung Adenocarcinoma- Not Otherwise Specified (NOS)	Stage IA	0	0	0	0
TCGA-44-4112-01	543.91	626.49	1170.4	808	1	Squamoid	Lung Adenocarcinoma- Not Otherwise Specified (NOS)	Solid predominant Adc	Stage IB	Solid predominant Adc	none	none	none
TCGA-55-8619-01	542.51	2150.43	2692.94	416	0	0	Mucinous (Colloid) Carcinoma	Mucinous (Colloid) Carcinoma	Stage IB	0	0	0	0
TCGA-86-7711-01	540.5	1246.27	1786.76	1046	1	0	Lung Adenocarcinoma- Not Otherwise Specified (NOS)	Lung Adenocarcinoma- Not Otherwise Specified (NOS)	Stage IIB	0	0	0	0
TCGA-64-1676-01	534.96	1720.12	2255.08	1728	0	Squamoid	Lung Adenocarcinoma- Not Otherwise Specified (NOS)	Adenocarcinoma, NOS	Stage IIA	Adenocarcinoma, NOS	none	none	none
TCGA-91-6828-01	522.58	1559.91	2082.49	323	0	Magnoid	Lung Adenocarcinoma- Not Otherwise Specified (NOS)	Acinar predominant Adc	Stage IA	Acinar predominant Adc	none	p.G12V	none
TCGA-49-4487-01	518.91	1750.25	2269.17	855	1	Squamoid	Lung Adenocarcinoma- Not Otherwise Specified (NOS)	Adenocarcinoma, NOS	Stage IA	Adenocarcinoma, NOS	none	none	none
TCGA-55-A48Y-01	518.75	421.03	939.78	630	0	0	Lung Adenocarcinoma- Not Otherwise Specified (NOS)	Lung Adenocarcinoma- Not Otherwise Specified (NOS)	Stage IA	0	0	0	0
TCGA-50-5068-01	515.4	2162.42	2677.82	1499	1	Squamoid	Lung Adenocarcinoma- Not Otherwise Specified (NOS)	Acinar predominant Adc	Stage IIA	Acinar predominant Adc	none	none	none
TCGA-MP-A4SY-01	514.21	460.25	974.46	1501	1	0	Lung Adenocarcinoma- Not Otherwise Specified (NOS)	Lung Adenocarcinoma- Not Otherwise Specified (NOS)	Stage IIB	0	0	0	0
TCGA-55-6987-01	512.27	2592.94	3105.21	2137	0	0	Lung Adenocarcinoma- Not Otherwise Specified (NOS)	Lung Adenocarcinoma- Not Otherwise Specified (NOS)	Stage IIB	0	0	0	0
TCGA-05-4424-01	509.42	1169.53	1678.95	913	0	Bronchioid	Lung Adenocarcinoma Mixed Subtype	Acinar predominant Adc	Stage IA	Acinar predominant Adc	none	none	none
TCGA-55-6985-01	507.82	1333.03	1840.85	1233	0	Squamoid	Lung Adenocarcinoma- Not Otherwise Specified (NOS)	Acinar predominant Adc	Stage IIB	Acinar predominant Adc	none	none	none
TCGA-99-8032-01	507.44	341.74	849.18	44	0	0	Lung Adenocarcinoma- Not Otherwise Specified (NOS)	Lung Adenocarcinoma- Not Otherwise Specified (NOS)	Stage IB	0	0	0	0
TCGA-55-8513-01	503.88	1754.91	2258.79	791	0	0	Mucinous (Colloid) Carcinoma	Mucinous (Colloid) Carcinoma	Stage IA	0	0	0	0
TCGA-44-A4SS-01	500.03	1623.66	2123.69	415	0	0	Lung Adenocarcinoma- Not Otherwise Specified (NOS)	Lung Adenocarcinoma- Not Otherwise Specified (NOS)	Stage IIB	0	0	0	0
TCGA-55-1595-01	492.12	657.33	1149.45	1479	0	0	Lung Clear Cell Adenocarcinoma	Lung Clear Cell Adenocarcinoma	Stage IA	0	0	0	0
TCGA-50-5930-01	484.25	1171.53	1655.78	282	1	0	Lung Adenocarcinoma Mixed Subtype	Lung Adenocarcinoma Mixed Subtype	Stage IA	0	0	0	0
TCGA-86-A4P7-01	468.31	1483.82	1952.13	415	0	0	Lung Adenocarcinoma- Not Otherwise Specified (NOS)	Lung Adenocarcinoma- Not Otherwise Specified (NOS)	Stage IIIA	0	0	0	0
TCGA-91-8497-01	460.48	1619.55	2080.03	434	1	0	Lung Adenocarcinoma- Not Otherwise Specified (NOS)	Lung Adenocarcinoma- Not Otherwise Specified (NOS)	Stage IB	0	0	0	0
TCGA-05-5715-01	457.88	944.86	1402.74	62	0	Bronchioid	Lung Adenocarcinoma Mixed Subtype	Micropapillary predom Adc	Stage IA	Micropapillary predom Adc	none	none	none
TCGA-86-8672-01	457.64	1380.47	1838.11	19	1	0	Lung Adenocarcinoma- Not Otherwise Specified (NOS)	Lung Adenocarcinoma- Not Otherwise Specified (NOS)	Stage IB	0	0	0	0
TCGA-50-5939-01	457.22	1354.23	1811.45	460	1	Squamoid	Lung Adenocarcinoma Mixed Subtype	Solid predominant Adc	Stage IIB	Solid predominant Adc	none	none	none
TCGA-97-A4M5-01	455.52	1140.02	1595.54	634	0	0	Lung Adenocarcinoma Mixed Subtype	Lung Adenocarcinoma Mixed Subtype	Stage IB	0	0	0	0
TCGA-44-6148-01	452.62	689.74	1142.35	704	0	0	Lung Mucinous Adenocarcinoma	Lung Mucinous Adenocarcinoma	Stage IA	0	0	0	0
TCGA-44-3919-01	452.54	1640.92	2093.46	1026	1	Bronchioid	Lung Adenocarcinoma- Not Otherwise Specified (NOS)	Solid predominant Adc	Stage IA	Solid predominant Adc	none	none	none
TCGA-05-4425-01	440.03	1600.66	2040.69	669	0	Squamoid	Lung Adenocarcinoma Mixed Subtype	Papillary predominant Adc	Stage IA	Papillary predominant Adc	none	none	none
TCGA-49-AARR-01	437.88	1279.55	1717.43	4992	0	0	Lung Adenocarcinoma- Not Otherwise Specified (NOS)	Lung Adenocarcinoma- Not Otherwise Specified (NOS)	Stage IV	0	0	0	0
TCGA-69-7974-01	437.33	1577.74	2015.07	184	0	0	Lung Adenocarcinoma Mixed Subtype	Lung Adenocarcinoma Mixed Subtype	Stage IA	0	0	0	0
TCGA-73-4659-01	435.09	698.1	1133.19	711	1	Magnoid	Lung Adenocarcinoma- Not Otherwise Specified (NOS)	Acinar predominant Adc	Stage IIIA	Acinar predominant Adc	none	p.G12V	none
TCGA-71-8520-01	432.86	309.91	742.77	210	1	0	Lung Adenocarcinoma- Not Otherwise Specified (NOS)	Lung Adenocarcinoma- Not Otherwise Specified (NOS)	Stage IIIA	0	0	0	0
TCGA-38-A44F-01	426.69	1875.62	2302.31	133	0	0	Lung Adenocarcinoma Mixed Subtype	Lung Adenocarcinoma Mixed Subtype	Stage IB	0	0	0	0
TCGA-93-7348-01	423.65	737.06	1160.72	531	0	Bronchioid	Lung Adenocarcinoma- Not Otherwise Specified (NOS)	Acinar predominant Adc	Stage IB	Acinar predominant Adc	none	none	none
TCGA-67-3773-01	422.7	1548.55	1971.25	427	0	Bronchioid	Lung Adenocarcinoma- Not Otherwise Specified (NOS)	Solid predominant Adc	Stage IA	Solid predominant Adc	none	p.G12V	none
TCGA-69-8453-01	421.26	2188.01	2609.27	813	0	0	Mucinous (Colloid) Carcinoma	Mucinous (Colloid) Carcinoma	Stage IB	0	0	0	0
TCGA-49-4505-01	409.47	1593.88	2003.35	428	1	Bronchioid	Lung Adenocarcinoma- Not Otherwise Specified (NOS)	Micropapillary predom Adc	Stage IIB	Micropapillary predom Adc	none	p.G12C	none
TCGA-55-6983-01	385.8	1311.47	1697.27	2823	0	Magnoid	Mucinous (Colloid) Carcinoma	Colloid adenoca	Stage IIB	Colloid adenoca	none	p.G12C	none
TCGA-86-8278-01	381.27	731.87	1113.14	944	0	0	Lung Adenocarcinoma- Not Otherwise Specified (NOS)	Lung Adenocarcinoma- Not Otherwise Specified (NOS)	Stage IIB	0	0	0	0
TCGA-49-4501-01	373.71	1166.92	1540.63	1421	1	Bronchioid	Lung Adenocarcinoma- Not Otherwise Specified (NOS)	Acinar predominant Adc	Stage IIB	Acinar predominant Adc	p.ELREA746del	none	none
TCGA-69-7761-01	373.6	1822.97	2196.56	186	0	Squamoid	Lung Acinar Adenocarcinoma	Acinar predominant Adc	Stage IB	Acinar predominant Adc	none	none	none
TCGA-44-8120-01	371.86	557.79	929.65	260	0	0	Lung Adenocarcinoma- Not Otherwise Specified (NOS)	Lung Adenocarcinoma- Not Otherwise Specified (NOS)	Stage IB	0	0	0	0
TCGA-93-A4JP-01	370.73	1175.01	1545.74	578	0	0	Lung Papillary Adenocarcinoma	Lung Papillary Adenocarcinoma	Stage IB	0	0	0	0
TCGA-05-4398-01	362.65	1514.83	1877.48	1431	0	Squamoid	Lung Adenocarcinoma Mixed Subtype	Solid predominant Adc	Stage IV	Solid predominant Adc	none	none	none
TCGA-64-5779-01	360.85	725.43	1086.28	864	0	0	Lung Acinar Adenocarcinoma	Lung Acinar Adenocarcinoma	Stage IIIB	0	0	0	0
TCGA-49-6743-01	360.33	706.77	1067.1	1621	0	0	Lung Clear Cell Adenocarcinoma	Lung Clear Cell Adenocarcinoma	Stage IIIA	0	0	0	0
TCGA-75-7025-01	356.8	1211.78	1568.58	3305	0	Bronchioid	Lung Adenocarcinoma- Not Otherwise Specified (NOS)	Acinar predominant Adc	Stage IIIA	Acinar predominant Adc	p.ELREA746del	none	none
TCGA-97-A4M7-01	351.63	1686.79	2038.42	629	0	0	Lung Adenocarcinoma Mixed Subtype	Lung Adenocarcinoma Mixed Subtype	Stage IB	0	0	0	0
TCGA-67-4679-01	349.41	1172.87	1522.28	448	0	0	Lung Adenocarcinoma- Not Otherwise Specified (NOS)	Lung Adenocarcinoma- Not Otherwise Specified (NOS)	Stage IA	0	0	0	0
TCGA-86-7954-01	349.27	1723.88	2073.15	605	0	0	Lung Bronchioloalveolar Carcinoma Nonmucinous	Lung Bronchioloalveolar Carcinoma Nonmucinous	[Discrepancy]	0	0	0	0
TCGA-93-A4JO-01	344.7	1898.74	2243.44	33	1	0	Lung Adenocarcinoma Mixed Subtype	Lung Adenocarcinoma Mixed Subtype	Stage IB	0	0	0	0
TCGA-55-6712-01	344.08	1724.57	2068.65	171	1	Squamoid	Lung Adenocarcinoma- Not Otherwise Specified (NOS)	Adenocarcinoma, NOS	Stage IA	Adenocarcinoma, NOS	none	none	none
TCGA-50-6590-01	337.99	1747.56	2085.55	1288	1	0	Lung Adenocarcinoma- Not Otherwise Specified (NOS)	Lung Adenocarcinoma- Not Otherwise Specified (NOS)	Stage IIA	0	0	0	0
TCGA-38-4628-01	336.32	720.64	1056.96	1492	1	Squamoid	Lung Adenocarcinoma- Not Otherwise Specified (NOS)	Acinar predominant Adc	Stage IB	Acinar predominant Adc	p.ELREA746del	none	none
TCGA-J2-A4AG-01	334.08	1381.48	1715.55	988	0	0	Lung Adenocarcinoma- Not Otherwise Specified (NOS)	Lung Adenocarcinoma- Not Otherwise Specified (NOS)	Stage IIB	0	0	0	0
TCGA-86-8073-01	333.15	529.26	862.41	740	0	0	Lung Bronchioloalveolar Carcinoma Nonmucinous	Lung Bronchioloalveolar Carcinoma Nonmucinous	Stage IA	0	0	0	0
TCGA-97-A4M6-01	323.17	1743.83	2067	568	0	0	Lung Adenocarcinoma Mixed Subtype	Lung Adenocarcinoma Mixed Subtype	Stage IB	0	0	0	0
TCGA-55-8206-01	313.09	1882.97	2196.07	888	0	0	Lung Adenocarcinoma- Not Otherwise Specified (NOS)	Lung Adenocarcinoma- Not Otherwise Specified (NOS)	Stage IA	0	0	0	0
TCGA-97-7552-01	311.03	2267.1	2578.12	1932	0	Bronchioid	Lung Bronchioloalveolar Carcinoma Mucinous	Invasive mucinous	Stage IA	Invasive mucinous	none	none	none
TCGA-97-A4M2-01	310.71	2085.83	2396.55	624	0	0	Lung Adenocarcinoma Mixed Subtype	Lung Adenocarcinoma Mixed Subtype	Stage IB	0	0	0	0
TCGA-38-6178-01	305.45	409.24	714.69	448	0	Bronchioid	Lung Adenocarcinoma- Not Otherwise Specified (NOS)	Acinar predominant Adc	Stage IA	Acinar predominant Adc	p.ELREA746del	none	none
TCGA-86-6851-01	304.41	2246.5	2550.9	179	0	Squamoid	Lung Adenocarcinoma Mixed Subtype	Acinar predominant Adc	Stage IIIA	Acinar predominant Adc	none	none	none
TCGA-75-7027-01	299.69	-73.13	226.57	3059	0	Magnoid	Lung Adenocarcinoma- Not Otherwise Specified (NOS)	Solid predominant Adc	Stage IIA	Solid predominant Adc	none	p.G12V	none
TCGA-50-6592-01	298.71	1411.86	1710.57	777	1	0	Lung Adenocarcinoma- Not Otherwise Specified (NOS)	Lung Adenocarcinoma- Not Otherwise Specified (NOS)	Stage IB	0	0	0	0
TCGA-MP-A4T9-01	291.21	1080.11	1371.32	1265	1	0	Lung Adenocarcinoma- Not Otherwise Specified (NOS)	Lung Adenocarcinoma- Not Otherwise Specified (NOS)	Stage IB	0	0	0	0
TCGA-62-8395-01	286.13	175.31	461.43	1216	0	0	Lung Adenocarcinoma Mixed Subtype	Lung Adenocarcinoma Mixed Subtype	Stage IIIA	0	0	0	0
TCGA-67-3771-01	271.68	1066.71	1338.39	610	0	Magnoid	Lung Adenocarcinoma- Not Otherwise Specified (NOS)	Solid predominant Adc	Stage IIB	Solid predominant Adc	none	none	none
TCGA-50-6673-01	265.73	552.94	818.66	22	1	Bronchioid	Lung Adenocarcinoma- Not Otherwise Specified (NOS)	Papillary predominant Adc	Stage IA	Papillary predominant Adc	p.773_774insH	none	none
TCGA-05-4250-01	263.1	1184.84	1447.95	121	1	0	Lung Adenocarcinoma- Not Otherwise Specified (NOS)	Lung Adenocarcinoma- Not Otherwise Specified (NOS)	Stage I	0	0	0	0
TCGA-75-5125-01	255.7	1493.59	1749.29	2027	1	0	Lung Adenocarcinoma- Not Otherwise Specified (NOS)	Lung Adenocarcinoma- Not Otherwise Specified (NOS)	Stage IIIA	0	0	0	0
TCGA-55-A57B-01	248.14	918.24	1166.37	546	0	0	Lung Adenocarcinoma Mixed Subtype	Lung Adenocarcinoma Mixed Subtype	Stage IIB	0	0	0	0
TCGA-86-8279-01	241.37	74.03	315.4	949	0	0	Lung Adenocarcinoma- Not Otherwise Specified (NOS)	Lung Adenocarcinoma- Not Otherwise Specified (NOS)	Stage IA	0	0	0	0
TCGA-55-7907-01	236.51	1114.45	1350.96	343	1	Squamoid	Lung Adenocarcinoma- Not Otherwise Specified (NOS)	Micropapillary predom Adc	Stage IIA	Micropapillary predom Adc	none	p.G12C	none
TCGA-78-7162-01	235.08	1047.91	1283	3169	1	Bronchioid	Lung Adenocarcinoma Mixed Subtype	Adenocarcinoma, NOS	Stage IIA	Adenocarcinoma, NOS	none	none	none
TCGA-55-A490-01	234.04	683.14	917.18	99	1	0	Lung Adenocarcinoma- Not Otherwise Specified (NOS)	Lung Adenocarcinoma- Not Otherwise Specified (NOS)	Stage IA	0	0	0	0
TCGA-83-5908-01	212.01	1830.63	2042.64	824	0	0	Lung Adenocarcinoma- Not Otherwise Specified (NOS)	Lung Adenocarcinoma- Not Otherwise Specified (NOS)	Stage IIA	0	0	0	0
TCGA-05-4402-01	208.5	848.38	1056.88	244	1	Bronchioid	Lung Adenocarcinoma Mixed Subtype	Acinar predominant Adc	Stage IA	Acinar predominant Adc	p.TSPKANKE751del	none	none
TCGA-44-5645-01	204.95	1680.22	1885.17	852	0	Bronchioid	Lung Adenocarcinoma- Not Otherwise Specified (NOS)	Lepidic predominant Adc	Stage IV	Lepidic predominant Adc	none	none	none
TCGA-55-7284-01	203.86	1150.73	1354.59	243	1	0	Lung Bronchioloalveolar Carcinoma Nonmucinous	Lung Bronchioloalveolar Carcinoma Nonmucinous	Stage IA	0	0	0	0
TCGA-55-5899-01	201.5	546.84	748.34	930	0	0	Lung Adenocarcinoma- Not Otherwise Specified (NOS)	Lung Adenocarcinoma- Not Otherwise Specified (NOS)	Stage IIB	0	0	0	0
TCGA-NJ-A55A-01	197.29	1419.34	1616.63	15	0	0	Lung Adenocarcinoma- Not Otherwise Specified (NOS)	Lung Adenocarcinoma- Not Otherwise Specified (NOS)	[Discrepancy]	0	0	0	0
TCGA-L9-A443-01	190.21	473.85	664.06	193	1	0	Lung Adenocarcinoma- Not Otherwise Specified (NOS)	Lung Adenocarcinoma- Not Otherwise Specified (NOS)	Stage IB	0	0	0	0
TCGA-73-7498-01	186.29	685.92	872.21	1189	0	Bronchioid	Lung Bronchioloalveolar Carcinoma Nonmucinous	Acinar predominant Adc	Stage IA	Acinar predominant Adc	none	p.G12C	none
TCGA-55-7573-01	176.48	1275.68	1452.16	487	0	Bronchioid	Lung Adenocarcinoma- Not Otherwise Specified (NOS)	Acinar predominant Adc	Stage IA	Acinar predominant Adc	p.K754E, p.ELR746del	none	none
TCGA-73-4675-01	174.63	381.76	556.39	922	1	Magnoid	Lung Adenocarcinoma- Not Otherwise Specified (NOS)	Micropapillary predom Adc	Stage IA	Micropapillary predom Adc	none	none	none
TCGA-93-A4JN-01	173.2	727.37	900.58	718	0	0	Lung Acinar Adenocarcinoma	Lung Acinar Adenocarcinoma	Stage IIIA	0	0	0	0
TCGA-05-5425-01	165.33	1753.64	1918.97	882	0	0	Lung Adenocarcinoma Mixed Subtype	Lung Adenocarcinoma Mixed Subtype	Stage IV	0	0	0	0
TCGA-55-7576-01	154.81	812.72	967.54	670	0	Squamoid	Lung Adenocarcinoma- Not Otherwise Specified (NOS)	Acinar predominant Adc	Stage IIB	Acinar predominant Adc	none	p.G12S	none
TCGA-55-8092-01	152.69	1472.48	1625.17	154	1	0	Lung Adenocarcinoma- Not Otherwise Specified (NOS)	Lung Adenocarcinoma- Not Otherwise Specified (NOS)	Stage IB	0	0	0	0
TCGA-69-7980-01	151.19	1096.91	1248.11	411	0	Bronchioid	Lung Adenocarcinoma- Not Otherwise Specified (NOS)	Acinar predominant Adc	Stage IIB	Acinar predominant Adc	none	p.G12A	none
TCGA-75-6206-01	150.48	649.07	799.55	2590	0	0	Lung Adenocarcinoma- Not Otherwise Specified (NOS)	Lung Adenocarcinoma- Not Otherwise Specified (NOS)	Stage I	0	0	0	0
TCGA-95-A4VN-01	149.1	1743.76	1892.86	553	0	0	Lung Solid Pattern Predominant Adenocarcinoma	Lung Solid Pattern Predominant Adenocarcinoma	Stage IB	0	0	0	0
TCGA-50-5044-01	148.32	1010.87	1159.18	624	1	Squamoid	Lung Adenocarcinoma- Not Otherwise Specified (NOS)	Adenocarcinoma, NOS	Stage IIA	Adenocarcinoma, NOS	none	none	p.D594H
TCGA-50-5936-01	147.12	577.59	724.71	257	1	Magnoid	Mucinous (Colloid) Carcinoma	Acinar predominant Adc	Stage IIIB	Acinar predominant Adc	none	none	none
TCGA-55-8505-01	147.09	-273.52	-126.43	440	0	0	Lung Adenocarcinoma- Not Otherwise Specified (NOS)	Lung Adenocarcinoma- Not Otherwise Specified (NOS)	Stage IIIA	0	0	0	0
TCGA-44-8117-01	145.48	286.52	432	385	0	0	Lung Adenocarcinoma- Not Otherwise Specified (NOS)	Lung Adenocarcinoma- Not Otherwise Specified (NOS)	Stage IIIA	0	0	0	0
TCGA-86-A456-01	128.48	1206.48	1334.96	896	0	0	Lung Papillary Adenocarcinoma	Lung Papillary Adenocarcinoma	Stage IB	0	0	0	0
TCGA-95-A4VP-01	127.65	984.41	1112.07	605	0	0	Lung Acinar Adenocarcinoma	Lung Acinar Adenocarcinoma	Stage IA	0	0	0	0
TCGA-NJ-A4YG-01	127.1	1076.06	1203.16	2261	0	0	Lung Adenocarcinoma- Not Otherwise Specified (NOS)	Lung Adenocarcinoma- Not Otherwise Specified (NOS)	Stage IIIA	0	0	0	0
TCGA-05-4390-01	124.48	76.91	201.39	1126	0	Magnoid	Lung Adenocarcinoma Mixed Subtype	Acinar predominant Adc	Stage IB	Acinar predominant Adc	none	p.G12V	none
TCGA-55-A491-01	122.44	1166.68	1289.12	626	0	0	Lung Adenocarcinoma- Not Otherwise Specified (NOS)	Lung Adenocarcinoma- Not Otherwise Specified (NOS)	Stage IB	0	0	0	0
TCGA-J2-8194-01	119.69	630.25	749.95	724	0	0	Lung Adenocarcinoma Mixed Subtype	Lung Adenocarcinoma Mixed Subtype	Stage IA	0	0	0	0
TCGA-MP-A4TH-01	106.63	1736.31	1842.94	741	0	0	Lung Adenocarcinoma- Not Otherwise Specified (NOS)	Lung Adenocarcinoma- Not Otherwise Specified (NOS)	Stage IIB	0	0	0	0
TCGA-62-A46V-01	103.57	185.23	288.8	2199	0	0	Lung Adenocarcinoma Mixed Subtype	Lung Adenocarcinoma Mixed Subtype	Stage IA	0	0	0	0
TCGA-64-1681-01	99.19	948.01	1047.2	1167	1	Bronchioid	Lung Adenocarcinoma- Not Otherwise Specified (NOS)	Acinar predominant Adc	Stage IB	Acinar predominant Adc	p.L858R	none	none
TCGA-05-5428-01	93.84	831.02	924.87	670	0	Squamoid	Lung Adenocarcinoma Mixed Subtype	Solid predominant Adc	Stage IA	Solid predominant Adc	none	none	p.D594N
TCGA-05-4403-01	92.1	1327.2	1419.3	578	0	Bronchioid	Lung Adenocarcinoma Mixed Subtype	Invasive mucinous	Stage IIA	Invasive mucinous	none	p.G12C	none
TCGA-05-5423-01	90.11	1820.79	1910.9	151	0	Bronchioid	Lung Adenocarcinoma Mixed Subtype	Acinar predominant Adc	Stage IB	Acinar predominant Adc	p.L833F, p.L861Q	none	none
TCGA-50-8460-01	89.89	1476.01	1565.9	829	0	0	Lung Papillary Adenocarcinoma	Lung Papillary Adenocarcinoma	Stage IIB	0	0	0	0
TCGA-55-A48X-01	86.77	1495.84	1582.61	689	0	0	Lung Adenocarcinoma- Not Otherwise Specified (NOS)	Lung Adenocarcinoma- Not Otherwise Specified (NOS)	Stage IA	0	0	0	0
TCGA-L9-A8F4-01	85.67	1507.06	1592.73	476	0	0	Lung Adenocarcinoma- Not Otherwise Specified (NOS)	Lung Adenocarcinoma- Not Otherwise Specified (NOS)	Stage IIA	0	0	0	0
TCGA-50-7109-01	85.6	683.67	769.27	308	1	Magnoid	Lung Adenocarcinoma- Not Otherwise Specified (NOS)	Solid predominant Adc	Stage IB	Solid predominant Adc	none	none	none
TCGA-55-A493-01	84.21	1603.38	1687.58	28	0	0	Lung Adenocarcinoma- Not Otherwise Specified (NOS)	Lung Adenocarcinoma- Not Otherwise Specified (NOS)	Stage IA	0	0	0	0
TCGA-NJ-A4YI-01	80.5	936.15	1016.64	4	1	0	Lung Papillary Adenocarcinoma	Lung Papillary Adenocarcinoma	Stage IB	0	0	0	0
TCGA-05-4427-01	77.18	823.37	900.55	791	0	0	Lung Adenocarcinoma Mixed Subtype	Lung Adenocarcinoma Mixed Subtype	Stage IIIA	0	0	0	0
TCGA-49-4490-01	69.22	422.16	491.37	385	1	Bronchioid	Lung Adenocarcinoma- Not Otherwise Specified (NOS)	Micropapillary predom Adc	Stage IIB	Micropapillary predom Adc	p.L858R	none	none
TCGA-86-8076-01	66.86	1860	1926.86	993	0	0	Lung Papillary Adenocarcinoma	Lung Papillary Adenocarcinoma	Stage IIIA	0	0	0	0
TCGA-73-4662-01	64.72	1359.37	1424.09	2515	0	Bronchioid	Lung Adenocarcinoma- Not Otherwise Specified (NOS)	Acinar predominant Adc	Stage IA	Acinar predominant Adc	none	p.G12C	none
TCGA-38-4632-01	60.86	1531.5	1592.36	1357	1	Squamoid	Lung Adenocarcinoma- Not Otherwise Specified (NOS)	Solid predominant Adc	Stage IA	Solid predominant Adc	none	none	none
TCGA-75-5147-01	56.27	1108.3	1164.56	1333	0	Squamoid	Lung Adenocarcinoma- Not Otherwise Specified (NOS)	Acinar predominant Adc	Stage IV	Acinar predominant Adc	none	none	none
TCGA-67-6217-01	50.99	1251.38	1302.36	422	0	Bronchioid	Lung Adenocarcinoma- Not Otherwise Specified (NOS)	Acinar predominant Adc	Stage IB	Acinar predominant Adc	p.L858R	none	none
TCGA-97-7547-01	47.88	616.86	664.73	1965	0	0	Lung Papillary Adenocarcinoma	Lung Papillary Adenocarcinoma	Stage IIA	0	0	0	0
TCGA-44-7671-01	39.83	-185.72	-145.89	889	0	Magnoid	Lung Adenocarcinoma Mixed Subtype	Acinar predominant Adc	Stage IB	Acinar predominant Adc	none	p.G12C	none
TCGA-95-7567-01	36.85	754.17	791.01	568	0	Squamoid	Lung Adenocarcinoma Mixed Subtype	Adenocarcinoma, NOS	Stage IB	Adenocarcinoma, NOS	none	p.G12V	none
TCGA-50-5935-01	35	938.7	973.7	653	1	Bronchioid	Lung Adenocarcinoma- Not Otherwise Specified (NOS)	Acinar predominant Adc	Stage IIB	Acinar predominant Adc	none	none	none
TCGA-86-7953-01	32.37	1306.8	1339.18	997	0	0	Lung Adenocarcinoma- Not Otherwise Specified (NOS)	Lung Adenocarcinoma- Not Otherwise Specified (NOS)	Stage IA	0	0	0	0
TCGA-95-7944-01	24.14	1836.14	1860.28	377	0	0	Lung Adenocarcinoma- Not Otherwise Specified (NOS)	Lung Adenocarcinoma- Not Otherwise Specified (NOS)	Stage IA	0	0	0	0
TCGA-55-8614-01	23.52	236.29	259.81	536	0	0	Lung Adenocarcinoma- Not Otherwise Specified (NOS)	Lung Adenocarcinoma- Not Otherwise Specified (NOS)	Stage IA	0	0	0	0
TCGA-78-8655-01	12.6	1264.9	1277.49	2360	0	0	Lung Adenocarcinoma Mixed Subtype	Lung Adenocarcinoma Mixed Subtype	Stage IB	0	0	0	0
TCGA-64-5781-01	6.68	1368.25	1374.93	1559	0	Squamoid	Lung Adenocarcinoma Mixed Subtype	Adenocarcinoma, NOS	Stage IA	Adenocarcinoma, NOS	none	none	none
TCGA-97-7941-01	5.96	697.48	703.44	484	0	Bronchioid	Lung Acinar Adenocarcinoma	Acinar predominant Adc	Stage IB	Acinar predominant Adc	none	p.G12A	none
TCGA-55-6543-01	1.75	1030.03	1031.78	435	0	Bronchioid	Lung Bronchioloalveolar Carcinoma Mucinous	Acinar predominant Adc	Stage IA	Acinar predominant Adc	none	none	none
TCGA-05-4249-01	-0.14	1033.35	1033.21	1523	0	Bronchioid	Lung Adenocarcinoma- Not Otherwise Specified (NOS)	Papillary predominant Adc	Stage IB	Papillary predominant Adc	none	p.G12C	p.A762E
TCGA-75-6212-01	-1.06	1540.49	1539.42	1516	1	Bronchioid	Lung Micropapillary Adenocarcinoma	Papillary predominant Adc	Stage IB	Papillary predominant Adc	p.ELR746del	none	none
TCGA-62-A46U-01	-5.09	2534.86	2529.77	2067	0	0	Lung Adenocarcinoma Mixed Subtype	Lung Adenocarcinoma Mixed Subtype	Stage IIB	0	0	0	0
TCGA-67-3774-01	-6.81	1124.26	1117.45	385	0	Bronchioid	Lung Adenocarcinoma- Not Otherwise Specified (NOS)	Papillary predominant Adc	Stage IIB	Papillary predominant Adc	none	p.G12F	none
TCGA-91-8496-01	-7.83	1772.54	1764.71	505	0	0	Lung Bronchioloalveolar Carcinoma Nonmucinous	Lung Bronchioloalveolar Carcinoma Nonmucinous	Stage IB	0	0	0	0
TCGA-99-8025-01	-12.83	124.59	111.77	1060	0	0	Lung Adenocarcinoma- Not Otherwise Specified (NOS)	Lung Adenocarcinoma- Not Otherwise Specified (NOS)	Stage IB	0	0	0	0
TCGA-95-7039-01	-15.51	326.9	311.39	1272	0	Squamoid	Lung Adenocarcinoma- Not Otherwise Specified (NOS)	Micropapillary predom Adc	Stage IIIA	Micropapillary predom Adc	p.S921R	p.D33E	p.D565_splice
TCGA-78-7537-01	-17.33	243.82	226.49	1622	1	Bronchioid	Lung Adenocarcinoma Mixed Subtype	Papillary predominant Adc	Stage IIB	Papillary predominant Adc	none	none	p.G466V
TCGA-78-7145-01	-19.3	431.58	412.28	826	1	Squamoid	Lung Adenocarcinoma- Not Otherwise Specified (NOS)	Micropapillary predom Adc	Stage IB	Micropapillary predom Adc	none	p.G12Y	none
TCGA-50-5942-01	-30.52	501.69	471.17	1847	0	Bronchioid	Lung Adenocarcinoma- Not Otherwise Specified (NOS)	Lepidic predominant Adc	Stage IV	Lepidic predominant Adc	none	none	p.V600E
TCGA-73-4668-01	-31.24	191.44	160.2	467	0	0	Lung Micropapillary Adenocarcinoma	Lung Micropapillary Adenocarcinoma	Stage IA	0	0	0	0
TCGA-MP-A4SV-01	-31.72	1142.36	1110.64	2620	1	0	Lung Adenocarcinoma- Not Otherwise Specified (NOS)	Lung Adenocarcinoma- Not Otherwise Specified (NOS)	Stage IIB	0	0	0	0
TCGA-73-4670-01	-34.45	182.59	148.14	131	0	0	Lung Adenocarcinoma- Not Otherwise Specified (NOS)	Lung Adenocarcinoma- Not Otherwise Specified (NOS)	Stage IB	0	0	0	0
TCGA-55-8090-01	-43.21	771.29	728.08	598	1	0	Lung Adenocarcinoma- Not Otherwise Specified (NOS)	Lung Adenocarcinoma- Not Otherwise Specified (NOS)	Stage IV	0	0	0	0
TCGA-MP-A4SW-01	-55.39	1282.55	1227.16	1778	1	0	Lung Adenocarcinoma- Not Otherwise Specified (NOS)	Lung Adenocarcinoma- Not Otherwise Specified (NOS)	Stage IA	0	0	0	0
TCGA-86-7714-01	-56.39	860.95	804.56	625	1	Bronchioid	Lung Adenocarcinoma Mixed Subtype	Lepidic predominant Adc	Stage IIB	Lepidic predominant Adc	none	none	p.V600E
TCGA-97-8552-01	-56.58	1425.01	1368.44	626	0	0	Lung Bronchioloalveolar Carcinoma Nonmucinous	Lung Bronchioloalveolar Carcinoma Nonmucinous	Stage IIIA	0	0	0	0
TCGA-MP-A4T8-01	-62.11	-250.01	-312.11	161	1	0	Lung Adenocarcinoma- Not Otherwise Specified (NOS)	Lung Adenocarcinoma- Not Otherwise Specified (NOS)	Stage I	0	0	0	0
TCGA-97-A4M1-01	-62.73	1148.37	1085.64	601	0	0	Lung Adenocarcinoma Mixed Subtype	Lung Adenocarcinoma Mixed Subtype	Stage IIIA	0	0	0	0
TCGA-NJ-A4YQ-01	-63.7	2022.22	1958.52	1432	0	0	Lung Adenocarcinoma- Not Otherwise Specified (NOS)	Lung Adenocarcinoma- Not Otherwise Specified (NOS)	Stage IA	0	0	0	0
TCGA-55-8097-01	-64.86	660.76	595.9	476	0	0	Lung Adenocarcinoma- Not Otherwise Specified (NOS)	Lung Adenocarcinoma- Not Otherwise Specified (NOS)	Stage IA	0	0	0	0
TCGA-91-6849-01	-66.35	1208.09	1141.74	35	0	Bronchioid	Lung Adenocarcinoma- Not Otherwise Specified (NOS)	Acinar predominant Adc	Stage IA	Acinar predominant Adc	none	p.G12C	none
TCGA-78-7150-01	-67.35	-407.19	-474.54	666	1	Magnoid	Lung Adenocarcinoma- Not Otherwise Specified (NOS)	Solid predominant Adc	Stage IIIA	Solid predominant Adc	none	none	none
TCGA-55-7995-01	-69.72	1934.22	1864.5	889	0	0	Lung Adenocarcinoma- Not Otherwise Specified (NOS)	Lung Adenocarcinoma- Not Otherwise Specified (NOS)	Stage IIB	0	0	0	0
TCGA-55-8203-01	-70.47	935.04	864.57	547	0	0	Lung Adenocarcinoma- Not Otherwise Specified (NOS)	Lung Adenocarcinoma- Not Otherwise Specified (NOS)	Stage IA	0	0	0	0
TCGA-95-8039-01	-71.44	1382	1310.56	830	0	0	Lung Acinar Adenocarcinoma	Lung Acinar Adenocarcinoma	Stage IA	0	0	0	0
TCGA-62-8399-01	-73.15	107.36	34.22	2696	0	0	Lung Papillary Adenocarcinoma	Lung Papillary Adenocarcinoma	Stage IA	0	0	0	0
TCGA-05-4384-01	-75.43	767.77	692.34	426	0	Bronchioid	Lung Adenocarcinoma Mixed Subtype	Papillary predominant Adc	Stage IIIA	Papillary predominant Adc	none	none	none
TCGA-55-8506-01	-78.06	812.03	733.97	11	0	0	Lung Adenocarcinoma- Not Otherwise Specified (NOS)	Lung Adenocarcinoma- Not Otherwise Specified (NOS)	Stage IIIA	0	0	0	0
TCGA-55-1592-01	-83.44	678.65	595.2	701	1	Bronchioid	Lung Adenocarcinoma- Not Otherwise Specified (NOS)	Adenocarcinoma, NOS	Stage IIB	Adenocarcinoma, NOS	none	none	none
TCGA-73-4666-01	-87.83	1814.71	1726.88	800	0	0	Lung Adenocarcinoma- Not Otherwise Specified (NOS)	Lung Adenocarcinoma- Not Otherwise Specified (NOS)	Stage IA	0	0	0	0
TCGA-55-8508-01	-88.69	728.07	639.38	617	0	0	Mucinous (Colloid) Carcinoma	Mucinous (Colloid) Carcinoma	Stage IV	0	0	0	0
TCGA-50-5066-02	-90.17	423.83	333.66	1442	0	0	Lung Adenocarcinoma Mixed Subtype	Lung Adenocarcinoma Mixed Subtype	Stage IIA	0	0	0	0
TCGA-78-7159-01	-92.51	104.02	11.51	1974	0	Magnoid	Lung Adenocarcinoma Mixed Subtype	Acinar predominant Adc	Stage IB	Acinar predominant Adc	none	none	none
TCGA-62-A46R-01	-93.64	1204.85	1111.21	1725	1	0	Lung Adenocarcinoma Mixed Subtype	Lung Adenocarcinoma Mixed Subtype	Stage IA	0	0	0	0
TCGA-97-A4M3-01	-96.53	-49.79	-146.32	540	0	0	Lung Adenocarcinoma Mixed Subtype	Lung Adenocarcinoma Mixed Subtype	Stage IB	0	0	0	0
TCGA-86-8056-01	-96.79	817.3	720.51	139	0	0	Lung Adenocarcinoma Mixed Subtype	Lung Adenocarcinoma Mixed Subtype	Stage IA	0	0	0	0
TCGA-73-7499-01	-102.58	1678.33	1575.74	1531	1	Squamoid	Lung Adenocarcinoma Mixed Subtype	Acinar predominant Adc	Stage IIIA	Acinar predominant Adc	none	none	none
TCGA-49-AAR4-01	-102.76	1933.89	1831.13	879	1	0	Lung Adenocarcinoma- Not Otherwise Specified (NOS)	Lung Adenocarcinoma- Not Otherwise Specified (NOS)	Stage IB	0	0	0	0
TCGA-05-4410-01	-103.47	1449.18	1345.71	0	0	Bronchioid	Lung Adenocarcinoma Mixed Subtype		Stage IIIA	Micropapillary predom Adc			p.G466V
TCGA-97-7938-01	-103.95	385.76	281.81	18	1	Bronchioid	Lung Bronchioloalveolar Carcinoma Nonmucinous	Lepidic predominant Adc	Stage IB	Lepidic predominant Adc	none	p.G12C	none
TCGA-78-8660-01	-104.42	1661.9	1557.48	321	1	0	Lung Adenocarcinoma- Not Otherwise Specified (NOS)	Lung Adenocarcinoma- Not Otherwise Specified (NOS)	Stage IA	0	0	0	0
TCGA-55-6970-01	-108.48	1165.87	1057.39	464	1	Magnoid	Lung Papillary Adenocarcinoma	Papillary predominant Adc	Stage IIB	Papillary predominant Adc	none	p.G12V	none
TCGA-05-4418-01	-111.7	1233.33	1121.62	274	1	Magnoid	Lung Adenocarcinoma Mixed Subtype	Solid predominant Adc	Stage IIIA	Solid predominant Adc	none	p.G12C	none
TCGA-86-8585-01	-118.7	1648.05	1529.35	353	0	0	Lung Solid Pattern Predominant Adenocarcinoma	Lung Solid Pattern Predominant Adenocarcinoma	Stage IIIA	0	0	0	0
TCGA-64-5775-01	-130.35	407.23	276.87	62	1	Squamoid	Lung Adenocarcinoma- Not Otherwise Specified (NOS)	Adenocarcinoma, NOS	Stage IB	Adenocarcinoma, NOS	none	p.Q61L	none
TCGA-55-7914-01	-133.73	755.31	621.57	187	1	Bronchioid	Lung Adenocarcinoma- Not Otherwise Specified (NOS)	Acinar predominant Adc	Stage IIIA	Acinar predominant Adc	none	p.G12C	none
TCGA-38-4625-01	-138.22	964.93	826.71	2973	0	0	Lung Adenocarcinoma- Not Otherwise Specified (NOS)	Lung Adenocarcinoma- Not Otherwise Specified (NOS)	Stage IIA	0	0	0	0
TCGA-86-8673-01	-138.92	521.22	382.3	862	0	0	Lung Bronchioloalveolar Carcinoma Nonmucinous	Lung Bronchioloalveolar Carcinoma Nonmucinous	Stage IB	0	0	0	0
TCGA-05-4432-01	-140.24	822.09	681.85	761	0	Magnoid	Lung Adenocarcinoma Mixed Subtype	Solid predominant Adc	Stage IB	Solid predominant Adc	none	none	none
TCGA-55-8204-01	-140.39	834.84	694.45	515	0	0	Lung Adenocarcinoma- Not Otherwise Specified (NOS)	Lung Adenocarcinoma- Not Otherwise Specified (NOS)	Stage IIB	0	0	0	0
TCGA-55-6968-01	-141.36	1004.19	862.82	1293	1	0	Lung Adenocarcinoma- Not Otherwise Specified (NOS)	Lung Adenocarcinoma- Not Otherwise Specified (NOS)	Stage IB	0	0	0	0
TCGA-95-7562-01	-149.93	681.77	531.84	87	1	0	Lung Adenocarcinoma- Not Otherwise Specified (NOS)	Lung Adenocarcinoma- Not Otherwise Specified (NOS)	Stage IV	0	0	0	0
TCGA-44-7669-01	-163.71	737.61	573.9	574	1	0	Lung Adenocarcinoma- Not Otherwise Specified (NOS)	Lung Adenocarcinoma- Not Otherwise Specified (NOS)	Stage IIA	0	0	0	0
TCGA-50-5072-01	-172.59	86.92	-85.67	250	1	Magnoid	Lung Adenocarcinoma- Not Otherwise Specified (NOS)	Solid predominant Adc	Stage IIA	Solid predominant Adc	none	none	none
TCGA-75-6211-01	-179	-73.49	-252.49	0	1	Magnoid	Lung Adenocarcinoma- Not Otherwise Specified (NOS)		Stage IIIA	Solid predominant Adc			none
TCGA-49-AAR0-01	-179.27	1253.03	1073.76	4765	0	0	Lung Adenocarcinoma- Not Otherwise Specified (NOS)	Lung Adenocarcinoma- Not Otherwise Specified (NOS)	Stage IB	0	0	0	0
TCGA-67-3770-01	-189.5	1238.99	1049.5	610	0	0	Lung Adenocarcinoma- Not Otherwise Specified (NOS)	Lung Adenocarcinoma- Not Otherwise Specified (NOS)	Stage IA	0	0	0	0
TCGA-55-6981-01	-197.04	377.39	180.35	1379	1	Squamoid	Lung Adenocarcinoma- Not Otherwise Specified (NOS)	Solid predominant Adc	Stage IA	Solid predominant Adc	p.LREAT747del	none	none
TCGA-49-6761-01	-197.34	1072.12	874.78	354	0	Squamoid	Lung Adenocarcinoma- Not Otherwise Specified (NOS)	Solid predominant Adc	Stage IIIA	Solid predominant Adc	none	p.G12D	none
TCGA-55-7728-01	-198.83	2426.3	2227.46	704	0	Bronchioid	Mucinous (Colloid) Carcinoma	Invasive mucinous	Stage IIIA	Invasive mucinous	none	p.G12V	none
TCGA-69-7979-01	-199.09	-181.52	-380.61	408	0	0	Lung Acinar Adenocarcinoma	Lung Acinar Adenocarcinoma	Stage IB	0	0	0	0
TCGA-69-7973-01	-201.31	-142.75	-344.06	230	0	0	Lung Adenocarcinoma Mixed Subtype	Lung Adenocarcinoma Mixed Subtype	Stage IB	0	0	0	0
TCGA-97-8179-01	-203.94	238.11	34.17	435	0	0	Lung Acinar Adenocarcinoma	Lung Acinar Adenocarcinoma	Stage IB	0	0	0	0
TCGA-44-A4SU-01	-214.02	560.74	346.72	409	1	0	Lung Adenocarcinoma- Not Otherwise Specified (NOS)	Lung Adenocarcinoma- Not Otherwise Specified (NOS)	Stage IA	0	0	0	0
TCGA-44-A47B-01	-220.14	800.34	580.2	287	0	0	Lung Adenocarcinoma- Not Otherwise Specified (NOS)	Lung Adenocarcinoma- Not Otherwise Specified (NOS)	Stage IA	0	0	0	0
TCGA-35-5375-01	-225.2	1039.07	813.87	264	0	0	Lung Adenocarcinoma- Not Otherwise Specified (NOS)	Lung Adenocarcinoma- Not Otherwise Specified (NOS)	Stage IB	0	0	0	0
TCGA-78-7535-01	-226	1204.4	978.4	949	1	Squamoid	Lung Adenocarcinoma- Not Otherwise Specified (NOS)	Solid predominant Adc	Stage IIIA	Solid predominant Adc	none	none	none
TCGA-75-5146-01	-228.78	1050.63	821.85	2368	0	Bronchioid	Lung Adenocarcinoma- Not Otherwise Specified (NOS)	Acinar predominant Adc	Stage IB	Acinar predominant Adc	none	none	p.G469V
TCGA-44-A47A-01	-232.64	1396.49	1163.85	466	0	0	Lung Adenocarcinoma- Not Otherwise Specified (NOS)	Lung Adenocarcinoma- Not Otherwise Specified (NOS)	Stage IB	0	0	0	0
TCGA-49-AARE-01	-239.25	487.32	248.08	1229	1	0	Lung Adenocarcinoma- Not Otherwise Specified (NOS)	Lung Adenocarcinoma- Not Otherwise Specified (NOS)	Stage IB	0	0	0	0
TCGA-62-8397-01	-240.22	895.35	655.14	1289	0	0	Lung Adenocarcinoma Mixed Subtype	Lung Adenocarcinoma Mixed Subtype	Stage IA	0	0	0	0
TCGA-62-8398-01	-240.51	695.22	454.71	444	1	0	Lung Adenocarcinoma Mixed Subtype	Lung Adenocarcinoma Mixed Subtype	Stage IIB	0	0	0	0
TCGA-55-8085-01	-253.73	1308.46	1054.73	904	0	0	Lung Papillary Adenocarcinoma	Lung Papillary Adenocarcinoma	Stage IIIA	0	0	0	0
TCGA-78-7149-01	-255.7	-147.69	-403.39	3940	0	Magnoid	Lung Adenocarcinoma Mixed Subtype	Papillary predominant Adc	Stage IA	Papillary predominant Adc	none	none	none
TCGA-55-7911-01	-270.08	1628.37	1358.29	537	0	Squamoid	Lung Adenocarcinoma- Not Otherwise Specified (NOS)	Solid predominant Adc	Stage IIIB	Solid predominant Adc	none	p.G12V, p.K88*	none
TCGA-55-7725-01	-280.89	1556.43	1275.54	442	0	Bronchioid	Lung Adenocarcinoma- Not Otherwise Specified (NOS)	Acinar predominant Adc	Stage IA	Acinar predominant Adc	none	p.G12V	none
TCGA-73-4676-01	-284.68	537.66	252.98	281	1	Squamoid	Lung Adenocarcinoma- Not Otherwise Specified (NOS)	Solid predominant Adc	Stage IA	Solid predominant Adc	none	none	none
TCGA-78-7152-01	-289.63	980.35	690.72	1215	1	Bronchioid	Lung Adenocarcinoma Mixed Subtype	Acinar predominant Adc	Stage IIA	Acinar predominant Adc	none	none	none
TCGA-O1-A52J-01	-297.9	1265.87	967.97	1798	1	0	Lung Adenocarcinoma- Not Otherwise Specified (NOS)	Lung Adenocarcinoma- Not Otherwise Specified (NOS)	Stage IB	0	0	0	0
TCGA-97-7937-01	-299.04	-38.36	-337.39	564	0	Squamoid	Lung Micropapillary Adenocarcinoma	Acinar predominant Adc	Stage IA	Acinar predominant Adc	none	none	none
TCGA-55-8507-01	-301.67	282.23	-19.43	418	0	0	Lung Adenocarcinoma- Not Otherwise Specified (NOS)	Lung Adenocarcinoma- Not Otherwise Specified (NOS)	Stage IB	0	0	0	0
TCGA-05-4433-01	-305.36	1499.08	1193.72	730	0	Bronchioid	Lung Adenocarcinoma Mixed Subtype	Invasive mucinous	Stage IA	Invasive mucinous	none	p.G12V	none
TCGA-80-5607-01	-310.11	1154.88	844.77	0	0	Bronchioid	Lung Adenocarcinoma- Not Otherwise Specified (NOS)		Stage IB	Acinar predominant Adc			p.V600E
TCGA-99-8033-01	-311.45	1082.74	771.29	656	1	0	Lung Adenocarcinoma- Not Otherwise Specified (NOS)	Lung Adenocarcinoma- Not Otherwise Specified (NOS)	Stage IIB	0	0	0	0
TCGA-78-7539-01	-313.48	1514.13	1200.65	791	0	Bronchioid	Lung Adenocarcinoma Mixed Subtype	Papillary predominant Adc	Stage IV	Papillary predominant Adc	none	p.G12C	none
TCGA-50-6594-01	-318.95	378.12	59.16	370	1	0	Lung Adenocarcinoma- Not Otherwise Specified (NOS)	Lung Adenocarcinoma- Not Otherwise Specified (NOS)	Stage IIA	0	0	0	0
TCGA-62-A46Y-01	-332.99	1483.53	1150.54	414	1	0	Lung Adenocarcinoma Mixed Subtype	Lung Adenocarcinoma Mixed Subtype	Stage IIIA	0	0	0	0
TCGA-49-AARN-01	-334.94	559.96	225.02	1135	1	0	Lung Adenocarcinoma- Not Otherwise Specified (NOS)	Lung Adenocarcinoma- Not Otherwise Specified (NOS)	Stage IIIA	0	0	0	0
TCGA-67-6216-01	-337.91	1315.55	977.64	141	0	Bronchioid	Lung Adenocarcinoma- Not Otherwise Specified (NOS)	Micropapillary predom Adc	Stage IA	Micropapillary predom Adc	none	none	none
TCGA-NJ-A55O-01	-339.44	922.95	583.51	13	0	0	Mucinous (Colloid) Carcinoma	Mucinous (Colloid) Carcinoma	Stage IA	0	0	0	0
TCGA-55-7283-01	-340.51	769.03	428.52	609	0	Bronchioid	Lung Bronchioloalveolar Carcinoma Nonmucinous	Adenocarcinoma, NOS	Stage IIA	Adenocarcinoma, NOS	none	p.G12S	none
TCGA-69-A59K-01	-349.33	761.1	411.77	591	0	0	Lung Adenocarcinoma Mixed Subtype	Lung Adenocarcinoma Mixed Subtype	Stage IIIA	0	0	0	0
TCGA-80-5611-01	-350.78	1564.17	1213.39	2595	0	0	Lung Solid Pattern Predominant Adenocarcinoma	Lung Solid Pattern Predominant Adenocarcinoma	Stage IIB	0	0	0	0
TCGA-97-A4M0-01	-353.83	1550.94	1197.11	652	0	0	Lung Adenocarcinoma Mixed Subtype	Lung Adenocarcinoma Mixed Subtype	Stage IB	0	0	0	0
TCGA-91-6840-01	-353.97	644.69	290.72	372	0	Magnoid	Lung Adenocarcinoma- Not Otherwise Specified (NOS)	Solid predominant Adc	Stage IB	Solid predominant Adc	none	none	none
TCGA-97-8175-01	-354.97	1120.1	765.14	551	0	0	Lung Solid Pattern Predominant Adenocarcinoma	Lung Solid Pattern Predominant Adenocarcinoma	Stage IA	0	0	0	0
TCGA-78-7161-01	-365	-559.96	-924.96	291	1	Magnoid	Lung Adenocarcinoma Mixed Subtype	Acinar predominant Adc	Stage IB	Acinar predominant Adc	none	p.G12V	none
TCGA-86-8359-01	-369.79	1166.42	796.63	444	1	0	Lung Adenocarcinoma- Not Otherwise Specified (NOS)	Lung Adenocarcinoma- Not Otherwise Specified (NOS)	Stage IIB	0	0	0	0
TCGA-55-7994-01	-374.59	1675.55	1300.97	603	0	0	Lung Adenocarcinoma- Not Otherwise Specified (NOS)	Lung Adenocarcinoma- Not Otherwise Specified (NOS)	Stage IIIA	0	0	0	0
TCGA-55-8087-01	-375.95	283.83	-92.11	462	0	0	Lung Adenocarcinoma- Not Otherwise Specified (NOS)	Lung Adenocarcinoma- Not Otherwise Specified (NOS)	Stage IIB	0	0	0	0
TCGA-49-4506-01	-377.23	1325.99	948.76	999	1	Magnoid	Lung Adenocarcinoma- Not Otherwise Specified (NOS)	Micropapillary predom Adc	Stage IB	Micropapillary predom Adc	none	none	none
TCGA-49-4510-01	-383.28	134.65	-248.62	896	1	Bronchioid	Lung Adenocarcinoma- Not Otherwise Specified (NOS)	Papillary predominant Adc	Stage IIB	Papillary predominant Adc	none	p.G12D	none
TCGA-86-8669-01	-388.39	744.53	356.14	938	0	0	Lung Adenocarcinoma- Not Otherwise Specified (NOS)	Lung Adenocarcinoma- Not Otherwise Specified (NOS)	Stage IIB	0	0	0	0
TCGA-55-6986-01	-389.05	795.08	406.03	3261	0	Bronchioid	Lung Bronchioloalveolar Carcinoma Nonmucinous	Micropapillary predom Adc	Stage IA	Micropapillary predom Adc	none	none	none
TCGA-49-4507-01	-390.59	1596.48	1205.89	268	1	Squamoid	Lung Adenocarcinoma- Not Otherwise Specified (NOS)	Solid predominant Adc	Stage IB	Solid predominant Adc	none	none	none
TCGA-55-7727-01	-396.88	1009.84	612.96	119	0	Magnoid	Lung Adenocarcinoma- Not Otherwise Specified (NOS)	Micropapillary predom Adc	Stage IIIA	Micropapillary predom Adc	none	none	none
TCGA-05-4389-01	-397.74	1456.58	1058.84	1369	0	Magnoid	Lung Adenocarcinoma Mixed Subtype	Solid predominant Adc	Stage IIIA	Solid predominant Adc	none	none	p.G469V
TCGA-86-8281-01	-402.9	159.13	-243.78	0	0	0	Lung Adenocarcinoma- Not Otherwise Specified (NOS)		Stage IA	0			0
TCGA-86-A4JF-01	-412.06	1148.44	736.38	737	1	0	Lung Adenocarcinoma- Not Otherwise Specified (NOS)	Lung Adenocarcinoma- Not Otherwise Specified (NOS)	Stage IA	0	0	0	0
TCGA-38-4630-01	-412.46	-361.37	-773.82	1073	1	0	Lung Papillary Adenocarcinoma	Lung Papillary Adenocarcinoma	Stage IIB	0	0	0	0
TCGA-69-7764-01	-412.83	330.91	-81.91	414	0	Bronchioid	Lung Adenocarcinoma Mixed Subtype	Acinar predominant Adc	Stage IB	Acinar predominant Adc	none	none	none
TCGA-55-8616-01	-419.49	278.38	-141.1	48	0	0	Lung Adenocarcinoma- Not Otherwise Specified (NOS)	Lung Adenocarcinoma- Not Otherwise Specified (NOS)	Stage IA	0	0	0	0
TCGA-05-4420-01	-421.95	-179.48	-601.43	912	0	Magnoid	Lung Adenocarcinoma Mixed Subtype	Invasive mucinous	Stage IB	Invasive mucinous	none	none	none
TCGA-35-3615-01	-422.99	405.82	-17.17	14	0	Magnoid	Lung Adenocarcinoma- Not Otherwise Specified (NOS)	Lepidic predominant Adc	Stage IB	Lepidic predominant Adc	none	p.G12C	none
TCGA-55-A4DF-01	-429.06	1137.51	708.45	614	1	0	Lung Adenocarcinoma- Not Otherwise Specified (NOS)	Lung Adenocarcinoma- Not Otherwise Specified (NOS)	Stage IB	0	0	0	0
TCGA-MP-A4TA-01	-430.12	584.79	154.67	950	1	0	Lung Adenocarcinoma- Not Otherwise Specified (NOS)	Lung Adenocarcinoma- Not Otherwise Specified (NOS)	Stage IA	0	0	0	0
TCGA-J2-A4AD-01	-432.07	-399.89	-831.96	550	1	0	Lung Adenocarcinoma- Not Otherwise Specified (NOS)	Lung Adenocarcinoma- Not Otherwise Specified (NOS)	Stage IA	0	0	0	0
TCGA-44-2655-01	-437.38	861.14	423.77	1324	0	Bronchioid	Lung Adenocarcinoma- Not Otherwise Specified (NOS)	Acinar predominant Adc	Stage IA	Acinar predominant Adc	none	none	none
TCGA-NJ-A55R-01	-437.48	-189.12	-626.6	603	0	0	Lung Adenocarcinoma- Not Otherwise Specified (NOS)	Lung Adenocarcinoma- Not Otherwise Specified (NOS)	Stage IA	0	0	0	0
TCGA-49-4494-01	-441.17	896.17	455	1081	1	Magnoid	Lung Adenocarcinoma- Not Otherwise Specified (NOS)	Acinar predominant Adc	Stage IA	Acinar predominant Adc	p.T790M, p.L858R	none	none
TCGA-L9-A50W-01	-443.11	673.3	230.19	442	1	0	Lung Adenocarcinoma Mixed Subtype	Lung Adenocarcinoma Mixed Subtype	Stage IIIA	0	0	0	0
TCGA-50-6597-01	-461.69	1239.12	777.44	1268	1	Bronchioid	Lung Adenocarcinoma- Not Otherwise Specified (NOS)	Lepidic predominant Adc	Stage IIA	Lepidic predominant Adc	none	none	none
TCGA-73-4677-01	-462.7	605.39	142.7	38	1	0	Lung Adenocarcinoma- Not Otherwise Specified (NOS)	Lung Adenocarcinoma- Not Otherwise Specified (NOS)	Stage IB	0	0	0	0
TCGA-62-A46S-01	-464.19	641.82	177.64	1653	1	0	Lung Papillary Adenocarcinoma	Lung Papillary Adenocarcinoma	[Discrepancy]	0	0	0	0
TCGA-55-7910-01	-465.83	-32.1	-497.93	1040	0	0	Lung Adenocarcinoma- Not Otherwise Specified (NOS)	Lung Adenocarcinoma- Not Otherwise Specified (NOS)	Stage IB	0	0	0	0
TCGA-55-8514-01	-466.73	640.12	173.39	520	0	0	Lung Adenocarcinoma- Not Otherwise Specified (NOS)	Lung Adenocarcinoma- Not Otherwise Specified (NOS)	Stage IIA	0	0	0	0
TCGA-97-8176-01	-468.26	528.15	59.89	468	1	0	Lung Acinar Adenocarcinoma	Lung Acinar Adenocarcinoma	Stage IB	0	0	0	0
TCGA-49-6767-01	-478.74	1054.45	575.71	677	0	Squamoid	Lung Adenocarcinoma- Not Otherwise Specified (NOS)	Adenocarcinoma, NOS	Stage IIIA	Adenocarcinoma, NOS	none	none	none
TCGA-91-8499-01	-485.42	399.84	-85.58	36	0	0	Lung Adenocarcinoma- Not Otherwise Specified (NOS)	Lung Adenocarcinoma- Not Otherwise Specified (NOS)	Stage IIB	0	0	0	0
TCGA-05-5429-01	-495.96	-66.98	-562.94	275	1	Magnoid	Lung Adenocarcinoma- Not Otherwise Specified (NOS)	Acinar predominant Adc	Stage IA	Acinar predominant Adc	none	none	none
TCGA-55-8302-01	-497.37	760.01	262.65	478	0	0	Lung Adenocarcinoma- Not Otherwise Specified (NOS)	Lung Adenocarcinoma- Not Otherwise Specified (NOS)	Stage IIIA	0	0	0	0
TCGA-78-7536-01	-511.46	653.59	142.13	244	1	Magnoid	Lung Adenocarcinoma- Not Otherwise Specified (NOS)	Solid predominant Adc	Stage IB	Solid predominant Adc	none	none	none
TCGA-55-A4DG-01	-512.14	904.58	392.44	608	0	0	Lung Adenocarcinoma- Not Otherwise Specified (NOS)	Lung Adenocarcinoma- Not Otherwise Specified (NOS)	Stage IIIA	0	0	0	0
TCGA-62-8394-01	-517.26	375.35	-141.91	139	1	0	Lung Adenocarcinoma Mixed Subtype	Lung Adenocarcinoma Mixed Subtype	Stage IA	0	0	0	0
TCGA-95-A4VK-01	-519.51	707.03	187.52	651	0	0	Lung Adenocarcinoma Mixed Subtype	Lung Adenocarcinoma Mixed Subtype	Stage IIIB	0	0	0	0
TCGA-64-5778-01	-537.66	1864.53	1326.87	1305	0	Squamoid	Lung Bronchioloalveolar Carcinoma Nonmucinous	Adenocarcinoma, NOS	Stage IIIA	Adenocarcinoma, NOS	none	p.G12C	none
TCGA-49-4488-01	-538.81	952.61	413.79	869	1	Squamoid	Lung Adenocarcinoma- Not Otherwise Specified (NOS)	Papillary predominant Adc	Stage IB	Papillary predominant Adc	none	none	none
TCGA-55-1594-01	-560.24	388.8	-171.44	1178	0	Magnoid	Lung Adenocarcinoma- Not Otherwise Specified (NOS)	Solid predominant Adc	Stage IA	Solid predominant Adc	none	none	none
TCGA-69-8254-01	-565.74	1026.02	460.27	409	0	0	Lung Adenocarcinoma Mixed Subtype	Lung Adenocarcinoma Mixed Subtype	Stage IIIA	0	0	0	0
TCGA-78-7154-01	-567.99	-166.77	-734.76	593	1	Magnoid	Lung Adenocarcinoma- Not Otherwise Specified (NOS)	Papillary predominant Adc	0	Papillary predominant Adc	none	none	none
TCGA-78-7148-01	-572.54	420.29	-152.26	626	1	Magnoid	Lung Adenocarcinoma Mixed Subtype	Acinar predominant Adc	Stage IIIA	Acinar predominant Adc	none	p.G12C	none
TCGA-95-7948-01	-575.76	138.89	-436.87	476	0	Squamoid	Lung Adenocarcinoma Mixed Subtype	Micropapillary predom Adc	Stage IIB	Micropapillary predom Adc	none	none	none
TCGA-95-8494-01	-581.14	867.64	286.5	84	0	0	Lung Adenocarcinoma- Not Otherwise Specified (NOS)	Lung Adenocarcinoma- Not Otherwise Specified (NOS)	Stage IB	0	0	0	0
TCGA-75-7031-01	-586.62	883.23	296.62	0	0	Magnoid	Lung Adenocarcinoma- Not Otherwise Specified (NOS)		Stage IIA	Acinar predominant Adc			none
TCGA-05-4426-01	-590.25	695.94	105.7	791	0	Squamoid	Lung Adenocarcinoma Mixed Subtype	Solid predominant Adc	Stage IB	Solid predominant Adc	none	none	none
TCGA-55-8512-01	-591.69	215.31	-376.38	607	1	0	Lung Bronchioloalveolar Carcinoma Nonmucinous	Lung Bronchioloalveolar Carcinoma Nonmucinous	Stage IB	0	0	0	0
TCGA-50-5931-01	-593.62	-703.47	-1297.09	434	1	Magnoid	Lung Adenocarcinoma- Not Otherwise Specified (NOS)	Solid predominant Adc	Stage IV	Solid predominant Adc	none	none	none
TCGA-44-7659-01	-593.67	614.81	21.15	691	0	Bronchioid	Lung Adenocarcinoma- Not Otherwise Specified (NOS)	Acinar predominant Adc	Stage IB	Acinar predominant Adc	none	p.G12C	none
TCGA-J2-A4AE-01	-605.53	1057.3	451.77	1079	0	0	Lung Adenocarcinoma- Not Otherwise Specified (NOS)	Lung Adenocarcinoma- Not Otherwise Specified (NOS)	Stage IA	0	0	0	0
TCGA-86-8358-01	-617.74	-263.38	-881.12	653	0	0	Lung Adenocarcinoma- Not Otherwise Specified (NOS)	Lung Adenocarcinoma- Not Otherwise Specified (NOS)	Stage IA	0	0	0	0
TCGA-62-A46P-01	-619.26	-47.42	-666.68	594	1	0	Lung Adenocarcinoma Mixed Subtype	Lung Adenocarcinoma Mixed Subtype	Stage IB	0	0	0	0
TCGA-05-4395-01	-620.75	854.14	233.39	0	1	Squamoid	Lung Adenocarcinoma Mixed Subtype		Stage IB	Solid predominant Adc			none
TCGA-44-7667-01	-642.18	-314.04	-956.22	1097	0	0	Lung Adenocarcinoma- Not Otherwise Specified (NOS)	Lung Adenocarcinoma- Not Otherwise Specified (NOS)	Stage IIIB	0	0	0	0
TCGA-75-6207-01	-644.98	241.76	-403.22	0	1	Squamoid	Lung Adenocarcinoma- Not Otherwise Specified (NOS)		Stage IIB	Solid predominant Adc			none
TCGA-55-7903-01	-645.51	827.74	182.23	567	0	Squamoid	Lung Adenocarcinoma- Not Otherwise Specified (NOS)	Solid predominant Adc	Stage IIIA	Solid predominant Adc	none	none	p.R146W, p.V600E
TCGA-78-7633-01	-653.54	-337.96	-991.5	1528	1	Magnoid	Lung Adenocarcinoma Mixed Subtype	Papillary predominant Adc	Stage IA	Papillary predominant Adc	none	none	p.G469L
TCGA-MN-A4N5-01	-654.03	911.88	257.85	84	0	0	Lung Adenocarcinoma- Not Otherwise Specified (NOS)	Lung Adenocarcinoma- Not Otherwise Specified (NOS)	Stage IB	0	0	0	0
TCGA-95-7043-01	-660.62	-624.74	-1285.36	503	1	Magnoid	Lung Adenocarcinoma Mixed Subtype	Adenocarcinoma, NOS	Stage IA	Adenocarcinoma, NOS	none	none	none
TCGA-MN-A4N1-01	-670.72	-248.15	-918.87	827	0	0	Lung Adenocarcinoma- Not Otherwise Specified (NOS)	Lung Adenocarcinoma- Not Otherwise Specified (NOS)	Stage IA	0	0	0	0
TCGA-86-8054-01	-676.66	-621.28	-1297.94	1148	0	0	Lung Acinar Adenocarcinoma	Lung Acinar Adenocarcinoma	Stage IIA	0	0	0	0
TCGA-69-7760-01	-678.68	-457.5	-1136.18	202	0	Magnoid	Lung Adenocarcinoma Mixed Subtype	Acinar predominant Adc	Stage IIB	Acinar predominant Adc	p.709_710ET>D	none	none
TCGA-62-A472-01	-680.93	859.27	178.34	910	0	0	Lung Adenocarcinoma- Not Otherwise Specified (NOS)	Lung Adenocarcinoma- Not Otherwise Specified (NOS)	Stage IIB	0	0	0	0
TCGA-05-4397-01	-688.16	463.66	-224.49	731	1	0	Lung Adenocarcinoma Mixed Subtype	Lung Adenocarcinoma Mixed Subtype	Stage IIB	0	0	0	0
TCGA-MP-A4T7-01	-689.28	760.09	70.82	167	1	0	Lung Adenocarcinoma- Not Otherwise Specified (NOS)	Lung Adenocarcinoma- Not Otherwise Specified (NOS)	Stage IIB	0	0	0	0
TCGA-69-8253-01	-689.81	379.46	-310.36	426	0	0	Lung Adenocarcinoma Mixed Subtype	Lung Adenocarcinoma Mixed Subtype	Stage IV	0	0	0	0
TCGA-64-5774-01	-692.62	-529.23	-1221.85	2676	0	Magnoid	Lung Adenocarcinoma- Not Otherwise Specified (NOS)	Adenocarcinoma, NOS	Stage IIA	Adenocarcinoma, NOS	none	p.G12C	none
TCGA-05-4422-01	-693	1425.83	732.83	365	0	Magnoid	Lung Adenocarcinoma Mixed Subtype	Acinar predominant Adc	Stage IB	Acinar predominant Adc	none	none	none
TCGA-62-A470-01	-703.08	133.7	-569.38	1194	1	0	Lung Acinar Adenocarcinoma	Lung Acinar Adenocarcinoma	Stage IB	0	0	0	0
TCGA-49-AAQV-01	-703.28	893.75	190.47	677	1	0	Lung Adenocarcinoma Mixed Subtype	Lung Adenocarcinoma Mixed Subtype	Stage IB	0	0	0	0
TCGA-L4-A4E5-01	-707.04	26.44	-680.6	578	0	0	Lung Adenocarcinoma- Not Otherwise Specified (NOS)	Lung Adenocarcinoma- Not Otherwise Specified (NOS)	Stage II	0	0	0	0
TCGA-91-A4BD-01	-707.39	1485.39	778	603	0	0	Lung Adenocarcinoma- Not Otherwise Specified (NOS)	Lung Adenocarcinoma- Not Otherwise Specified (NOS)	Stage I	0	0	0	0
TCGA-L9-A5IP-01	-713.87	503.8	-210.07	58	1	0	Lung Adenocarcinoma- Not Otherwise Specified (NOS)	Lung Adenocarcinoma- Not Otherwise Specified (NOS)	Stage IIA	0	0	0	0
TCGA-05-4396-01	-714.18	-204.96	-919.14	303	1	Magnoid	Lung Adenocarcinoma Mixed Subtype	Papillary predominant Adc	Stage IV	Papillary predominant Adc	none	none	none
TCGA-44-2666-01	-715.25	135.45	-579.79	97	1	Bronchioid	Lung Adenocarcinoma- Not Otherwise Specified (NOS)	Papillary predominant Adc	Stage IIIB	Papillary predominant Adc	none	none	p.V600E
TCGA-93-8067-01	-717.86	45.21	-672.65	186	0	0	Lung Adenocarcinoma- Not Otherwise Specified (NOS)	Lung Adenocarcinoma- Not Otherwise Specified (NOS)	Stage IB	0	0	0	0
TCGA-50-5932-01	-718.49	-21.09	-739.58	1235	1	Magnoid	Lung Adenocarcinoma- Not Otherwise Specified (NOS)	Papillary predominant Adc	Stage IB	Papillary predominant Adc	none	p.G12C	none
TCGA-78-7146-01	-724.67	239.26	-485.41	173	1	0	Lung Adenocarcinoma Mixed Subtype	Lung Adenocarcinoma Mixed Subtype	Stage IIB	0	0	0	0
TCGA-55-8615-01	-727.37	-272.08	-999.45	446	0	0	Lung Adenocarcinoma- Not Otherwise Specified (NOS)	Lung Adenocarcinoma- Not Otherwise Specified (NOS)	Stage IIIA	0	0	0	0
TCGA-78-7167-01	-754.65	-380.76	-1135.42	2681	1	Magnoid	Lung Papillary Adenocarcinoma	Lepidic predominant Adc	Stage IIIA	Lepidic predominant Adc	none	p.G12F	none
TCGA-50-5051-01	-757.94	-204.87	-962.81	478	1	Magnoid	Lung Adenocarcinoma- Not Otherwise Specified (NOS)	Adenocarcinoma, NOS	Stage IV	Adenocarcinoma, NOS	none	p.G12C	none
TCGA-78-7153-01	-774.99	31.06	-743.93	3635	0	Magnoid	Lung Adenocarcinoma Mixed Subtype	Papillary predominant Adc	Stage IIIA	Papillary predominant Adc	none	none	p.G466A
TCGA-55-1596-01	-776.21	115.69	-660.52	2065	0	Magnoid	Lung Adenocarcinoma- Not Otherwise Specified (NOS)	Solid predominant Adc	Stage IB	Solid predominant Adc	none	none	none
TCGA-55-A492-01	-782.79	173.43	-609.36	596	0	0	Lung Adenocarcinoma- Not Otherwise Specified (NOS)	Lung Adenocarcinoma- Not Otherwise Specified (NOS)	Stage IIB	0	0	0	0
TCGA-78-7158-01	-790.49	69.42	-721.07	179	1	Bronchioid	Lung Adenocarcinoma Mixed Subtype	Micropapillary predom Adc	Stage IA	Micropapillary predom Adc	p.L907M	none	none
TCGA-49-AAR2-01	-802.72	814.21	11.49	2224	0	0	Lung Acinar Adenocarcinoma	Lung Acinar Adenocarcinoma	Stage IIIB	0	0	0	0
TCGA-NJ-A4YF-01	-802.78	-168.6	-971.38	2161	0	0	Lung Adenocarcinoma Mixed Subtype	Lung Adenocarcinoma Mixed Subtype	Stage IB	0	0	0	0
TCGA-44-7660-01	-805.51	255.7	-549.8	592	0	0	Lung Adenocarcinoma- Not Otherwise Specified (NOS)	Lung Adenocarcinoma- Not Otherwise Specified (NOS)	Stage IA	0	0	0	0
TCGA-62-8402-01	-807.52	1313.22	505.7	1498	1	0	Lung Adenocarcinoma Mixed Subtype	Lung Adenocarcinoma Mixed Subtype	Stage IB	0	0	0	0
TCGA-49-4514-01	-809.02	736.9	-72.12	1700	0	Magnoid	Lung Papillary Adenocarcinoma	Papillary predominant Adc	Stage IIIA	Papillary predominant Adc	none	none	none
TCGA-67-6215-01	-825.59	693.22	-132.37	174	0	Bronchioid	Lung Adenocarcinoma- Not Otherwise Specified (NOS)	Papillary predominant Adc	Stage IA	Papillary predominant Adc	none	none	none
TCGA-38-4631-01	-828.13	254.82	-573.31	354	1	Magnoid	Lung Adenocarcinoma- Not Otherwise Specified (NOS)	NSCLC, favor Adeno	Stage IB	NSCLC, favor Adeno	none	none	none
TCGA-55-7570-01	-830.19	-760.68	-1590.87	824	0	0	Lung Adenocarcinoma- Not Otherwise Specified (NOS)	Lung Adenocarcinoma- Not Otherwise Specified (NOS)	Stage IB	0	0	0	0
TCGA-80-5608-01	-833.11	284.49	-548.62	2832	0	Magnoid	Lung Adenocarcinoma- Not Otherwise Specified (NOS)	Acinar predominant Adc	Stage IA	Acinar predominant Adc	none	p.G12A	none
TCGA-78-7156-01	-841.28	-228.36	-1069.64	976	1	Magnoid	Lung Adenocarcinoma Mixed Subtype	Papillary predominant Adc	Stage IA	Papillary predominant Adc	none	none	none
TCGA-78-8640-01	-842.08	495.31	-346.77	7062	0	0	Lung Adenocarcinoma- Not Otherwise Specified (NOS)	Lung Adenocarcinoma- Not Otherwise Specified (NOS)	Stage IV	0	0	0	0
TCGA-78-7143-01	-856.84	728.44	-128.39	4961	1	Bronchioid	Lung Bronchioloalveolar Carcinoma Nonmucinous	Adenocarcinoma, NOS	Stage IIA	Adenocarcinoma, NOS	none	none	none
TCGA-95-7947-01	-866.7	621.22	-245.48	477	0	Squamoid	Lung Adenocarcinoma Mixed Subtype	Acinar predominant Adc	Stage IB	Acinar predominant Adc	p.I91V, p.R1052I	none	none
TCGA-78-7220-01	-881.72	-429.82	-1311.53	807	1	0	Lung Adenocarcinoma Mixed Subtype	Lung Adenocarcinoma Mixed Subtype	Stage IA	0	0	0	0
TCGA-64-1677-01	-888.39	802.42	-85.97	628	1	Magnoid	Lung Adenocarcinoma- Not Otherwise Specified (NOS)	Adenocarcinoma, NOS	Stage IIIA	Adenocarcinoma, NOS	none	none	none
TCGA-44-6776-01	-897.75	-274.42	-1172.17	2616	0	Bronchioid	Lung Adenocarcinoma- Not Otherwise Specified (NOS)	Papillary predominant Adc	Stage IIIA	Papillary predominant Adc	none	p.G12D	none
TCGA-4B-A93V-01	-899.27	386.93	-512.34	300	1	0	Lung Adenocarcinoma Mixed Subtype	Lung Adenocarcinoma Mixed Subtype	Stage IA	0	0	0	0
TCGA-78-7540-01	-910.95	401.41	-509.54	1197	1	Bronchioid	Lung Bronchioloalveolar Carcinoma Mucinous	Invasive mucinous	Stage IA	Invasive mucinous	none	p.G12V	none
TCGA-64-1680-01	-915.82	226.42	-689.4	1126	0	Bronchioid	Lung Adenocarcinoma Mixed Subtype	Acinar predominant Adc	Stage IB	Acinar predominant Adc	none	none	none
TCGA-50-6591-01	-917.66	-1355.85	-2273.51	119	1	0	Lung Adenocarcinoma- Not Otherwise Specified (NOS)	Lung Adenocarcinoma- Not Otherwise Specified (NOS)	Stage IV	0	0	0	0
TCGA-44-6146-01	-944.86	-208.62	-1153.48	728	0	Bronchioid	Lung Mucinous Adenocarcinoma	Invasive mucinous	Stage IV	Invasive mucinous	none	p.G12V	none
TCGA-71-6725-01	-953.41	141.19	-812.22	256	0	Bronchioid	Lung Papillary Adenocarcinoma	Micropapillary predom Adc	Stage IIB	Micropapillary predom Adc	none	none	none
TCGA-53-7813-01	-958.2	321.87	-636.33	424	0	Magnoid	Lung Bronchioloalveolar Carcinoma Nonmucinous	Lung Bronchioloalveolar Carcinoma Nonmucinous	Stage IB	0	none	p.G12A	none
TCGA-49-AAR9-01	-961.13	-428.43	-1389.55	260	1	0	Lung Adenocarcinoma- Not Otherwise Specified (NOS)	Lung Adenocarcinoma- Not Otherwise Specified (NOS)	Stage IIIB	0	0	0	0
TCGA-53-7624-01	-962.99	134.43	-828.56	1043	1	0	Lung Adenocarcinoma- Not Otherwise Specified (NOS)	Lung Adenocarcinoma- Not Otherwise Specified (NOS)	Stage IIB	0	0	0	0
TCGA-55-6984-01	-977.46	317.67	-659.8	760	1	0	Lung Adenocarcinoma- Not Otherwise Specified (NOS)	Lung Adenocarcinoma- Not Otherwise Specified (NOS)	Stage IV	0	0	0	0
TCGA-69-8255-01	-987.02	1350.23	363.21	129	0	0	Lung Solid Pattern Predominant Adenocarcinoma	Lung Solid Pattern Predominant Adenocarcinoma	Stage IIB	0	0	0	0
TCGA-55-8620-01	-1030.18	433.59	-596.58	375	1	0	Lung Adenocarcinoma- Not Otherwise Specified (NOS)	Lung Adenocarcinoma- Not Otherwise Specified (NOS)	Stage IA	0	0	0	0
TCGA-78-7147-01	-1030.99	401.51	-629.49	586	1	Bronchioid	Lung Adenocarcinoma- Not Otherwise Specified (NOS)	Acinar predominant Adc	Stage IV	Acinar predominant Adc	p.L387M, p.L861Q, p.D1083fs	none	none
TCGA-91-6836-01	-1044.37	-40.84	-1085.21	417	0	0	Lung Adenocarcinoma- Not Otherwise Specified (NOS)	Lung Adenocarcinoma Mixed Subtype	Stage IIB	0	0	0	0
TCGA-78-8662-01	-1050.79	-446.71	-1497.51	3361	1	0	Lung Adenocarcinoma- Not Otherwise Specified (NOS)	Lung Adenocarcinoma- Not Otherwise Specified (NOS)	Stage IB	0	0	0	0
TCGA-L9-A7SV-01	-1057.04	-241.17	-1298.21	565	0	0	Lung Adenocarcinoma- Not Otherwise Specified (NOS)	Lung Adenocarcinoma- Not Otherwise Specified (NOS)	Stage IB	0	0	0	0
TCGA-73-A9RS-01	-1064.24	-104.38	-1168.62	340	1	0	Lung Adenocarcinoma- Not Otherwise Specified (NOS)	Lung Adenocarcinoma- Not Otherwise Specified (NOS)	Stage IIA	0	0	0	0
TCGA-49-6742-01	-1066.96	-310.81	-1377.77	488	1	Magnoid	Mucinous (Colloid) Carcinoma	Acinar predominant Adc	Stage IIB	Acinar predominant Adc	none	none	none
TCGA-64-1678-01	-1092.84	-609.99	-1702.82	1189	0	Magnoid	Lung Adenocarcinoma- Not Otherwise Specified (NOS)	Adenocarcinoma, NOS	Stage IIA	Adenocarcinoma, NOS	none	none	none
TCGA-50-5946-01	-1100.38	-559.22	-1659.61	1617	0	0	Lung Adenocarcinoma Mixed Subtype	Lung Adenocarcinoma Mixed Subtype	[Discrepancy]	0	0	0	0
TCGA-78-7166-01	-1109.82	187.51	-922.31	258	1	Magnoid	Lung Adenocarcinoma- Not Otherwise Specified (NOS)	Invasive mucinous	Stage IA	Invasive mucinous	none	p.G12C	none
TCGA-86-8674-01	-1110.3	-506.36	-1616.66	806	0	0	Lung Papillary Adenocarcinoma	Lung Papillary Adenocarcinoma	Stage IIB	0	0	0	0
TCGA-49-AARQ-01	-1111.21	617	-494.21	6732	0	0	Lung Adenocarcinoma- Not Otherwise Specified (NOS)	Lung Adenocarcinoma- Not Otherwise Specified (NOS)	Stage IIA	0	0	0	0
TCGA-53-A4EZ-01	-1114.01	-158.97	-1272.99	1071	0	0	Lung Acinar Adenocarcinoma	Lung Acinar Adenocarcinoma	Stage I	0	0	0	0
TCGA-86-7713-01	-1116.3	-568.26	-1684.57	1157	0	Magnoid	Lung Adenocarcinoma- Not Otherwise Specified (NOS)	Micropapillary predom Adc	Stage IIA	Micropapillary predom Adc	none	p.G12C	none
TCGA-75-6214-01	-1118.06	-91.39	-1209.45	1115	1	Magnoid	Lung Adenocarcinoma- Not Otherwise Specified (NOS)	Solid predominant Adc	Stage IIA	Solid predominant Adc	none	none	none
TCGA-05-4415-01	-1124.07	52.89	-1071.18	91	1	Magnoid	Lung Adenocarcinoma Mixed Subtype	Micropapillary predom Adc	Stage IIIA	Micropapillary predom Adc	none	p.G12C	none
TCGA-44-5644-01	-1149.84	-640.82	-1790.66	863	0	0	Lung Adenocarcinoma- Not Otherwise Specified (NOS)	Lung Adenocarcinoma- Not Otherwise Specified (NOS)	Stage IIIB	0	0	0	0
TCGA-MP-A4T6-01	-1165.17	843.52	-321.65	1790	1	0	Lung Adenocarcinoma- Not Otherwise Specified (NOS)	Lung Adenocarcinoma- Not Otherwise Specified (NOS)	Stage IB	0	0	0	0
TCGA-MP-A5C7-01	-1179.69	-553.01	-1732.69	2248	0	0	Lung Adenocarcinoma- Not Otherwise Specified (NOS)	Lung Adenocarcinoma- Not Otherwise Specified (NOS)	Stage IIIA	0	0	0	0
TCGA-44-5643-01	-1181.08	412.41	-768.67	1013	0	0	Lung Adenocarcinoma- Not Otherwise Specified (NOS)	Lung Adenocarcinoma- Not Otherwise Specified (NOS)	Stage IB	0	0	0	0
TCGA-78-7155-01	-1206.67	-639.02	-1845.69	1171	1	Squamoid	Lung Adenocarcinoma- Not Otherwise Specified (NOS)	Solid predominant Adc	Stage IIIA	Solid predominant Adc	p.Q432H, p.K754I, p.G901V	none	none
TCGA-44-7670-01	-1226.8	-288.38	-1515.17	882	0	Magnoid	Lung Adenocarcinoma- Not Otherwise Specified (NOS)	Lepidic predominant Adc	Stage IB	Lepidic predominant Adc	none	none	none
TCGA-MP-A4TE-01	-1233.68	-792.11	-2025.79	896	1	0	Lung Adenocarcinoma- Not Otherwise Specified (NOS)	Lung Adenocarcinoma- Not Otherwise Specified (NOS)	Stage IIA	0	0	0	0
TCGA-86-A4D0-01	-1233.81	-279.35	-1513.16	116	1	0	Lung Adenocarcinoma- Not Otherwise Specified (NOS)	Lung Adenocarcinoma- Not Otherwise Specified (NOS)	Stage IIA	0	0	0	0
TCGA-MP-A4TF-01	-1257.44	188.26	-1069.18	336	1	0	Lung Adenocarcinoma- Not Otherwise Specified (NOS)	Lung Adenocarcinoma- Not Otherwise Specified (NOS)	Stage IIA	0	0	0	0
TCGA-97-8171-01	-1263.52	-404.22	-1667.74	568	0	0	Lung Papillary Adenocarcinoma	Lung Papillary Adenocarcinoma	Stage IIA	0	0	0	0
TCGA-55-A494-01	-1324.01	-1014.81	-2338.82	481	0	0	Lung Adenocarcinoma- Not Otherwise Specified (NOS)	Lung Adenocarcinoma- Not Otherwise Specified (NOS)	Stage IV	0	0	0	0
TCGA-78-7542-01	-1411.15	335.17	-1075.98	321	1	Squamoid	Lung Adenocarcinoma- Not Otherwise Specified (NOS)	Solid predominant Adc	Stage IB	Solid predominant Adc	none	none	none
TCGA-62-A471-01	-1446.62	-186.32	-1632.94	1246	0	0	Lung Adenocarcinoma- Not Otherwise Specified (NOS)	Lung Adenocarcinoma- Not Otherwise Specified (NOS)	Stage IB	0	0	0	0
TCGA-55-7913-01	-1508.49	-333.2	-1841.7	561	1	0	Lung Adenocarcinoma- Not Otherwise Specified (NOS)	Lung Adenocarcinoma- Not Otherwise Specified (NOS)	Stage IIB	0	0	0	0
TCGA-49-4486-01	-1555.62	-260.68	-1816.3	2318	1	Bronchioid	Lung Adenocarcinoma- Not Otherwise Specified (NOS)	Lepidic predominant Adc	Stage IA	Lepidic predominant Adc	none	none	none
TCGA-62-A46O-01	-1647.23	-1098.74	-2745.97	1454	1	0	Lung Adenocarcinoma- Not Otherwise Specified (NOS)	Lung Adenocarcinoma- Not Otherwise Specified (NOS)	Stage IA	0	0	0	0
TCGA-NJ-A7XG-01	-1710.14	-282.7	-1992.84	617	0	0	Lung Adenocarcinoma- Not Otherwise Specified (NOS)	Lung Adenocarcinoma- Not Otherwise Specified (NOS)	Stage IB	0	0	0	0
TCGA-86-7955-01	-1774.01	-934.73	-2708.74	1072	0	0	Lung Adenocarcinoma- Not Otherwise Specified (NOS)	Lung Adenocarcinoma- Not Otherwise Specified (NOS)	Stage IIIA	0	0	0	0
TCGA-91-6847-01	-1800.3	-975.56	-2775.86	842	0	Squamoid	Lung Adenocarcinoma- Not Otherwise Specified (NOS)	Acinar predominant Adc	Stage IB	Acinar predominant Adc	p.L861Q	none	none
TCGA-78-7163-01	-1926.5	-204.63	-2131.13	7248	0	Bronchioid	Lung Adenocarcinoma- Not Otherwise Specified (NOS)	Invasive mucinous	Stage IB	Invasive mucinous	none	none	none
TCGA-55-6972-01	-1958.42	-890.33	-2848.75	1632	1	Magnoid	Lung Papillary Adenocarcinoma	Acinar predominant Adc	Stage IB	Acinar predominant Adc	none	none	none
TCGA-55-8094-01	-1959.31	-1004.32	-2963.63	541	0	0	Lung Adenocarcinoma- Not Otherwise Specified (NOS)	Lung Adenocarcinoma- Not Otherwise Specified (NOS)	Stage IB	0	0	0	0

## Sheet: Clinical survival data
sample	_PATIENT	OS	OS.time	DSS	DSS.time	DFI	DFI.time	PFI	PFI.time
TCGA-05-4244-01	TCGA-05-4244	0	0	0	0			0	0
TCGA-05-4249-01	TCGA-05-4249	0	1523	0	1523			0	1523
TCGA-05-4250-01	TCGA-05-4250	1	121		121			0	121
TCGA-05-4382-01	TCGA-05-4382	0	607	0	607	1	334	1	334
TCGA-05-4384-01	TCGA-05-4384	0	426	0	426			1	183
TCGA-05-4389-01	TCGA-05-4389	0	1369	0	1369			0	1369
TCGA-05-4390-01	TCGA-05-4390	0	1126	0	1126			1	395
TCGA-05-4395-01	TCGA-05-4395	1	0	0	0			0	0
TCGA-05-4396-01	TCGA-05-4396	1	303		303			0	303
TCGA-05-4397-01	TCGA-05-4397	1	731		731			0	731
TCGA-05-4398-01	TCGA-05-4398	0	1431	0	1431	0	1431	0	1431
TCGA-05-4402-01	TCGA-05-4402	1	244	0	244			0	244
TCGA-05-4403-01	TCGA-05-4403	0	578	0	578			0	578
TCGA-05-4405-01	TCGA-05-4405	0	610	0	610			0	610
TCGA-05-4410-01	TCGA-05-4410	0	0	0	0			0	0
TCGA-05-4415-01	TCGA-05-4415	1	91	1	91			1	60
TCGA-05-4417-01	TCGA-05-4417	0	455	0	455			0	455
TCGA-05-4418-01	TCGA-05-4418	1	274		274			0	274
TCGA-05-4420-01	TCGA-05-4420	0	912	0	912	0	912	0	912
TCGA-05-4422-01	TCGA-05-4422	0	365	0	365			0	365
TCGA-05-4424-01	TCGA-05-4424	0	913	0	913			1	153
TCGA-05-4425-01	TCGA-05-4425	0	669	0	669			0	669
TCGA-05-4426-01	TCGA-05-4426	0	791	0	791	1	457	1	457
TCGA-05-4427-01	TCGA-05-4427	0	791	0	791	0	791	0	791
TCGA-05-4430-01	TCGA-05-4430	0	761	0	761			0	761				Redaction
TCGA-05-4432-01	TCGA-05-4432	0	761	0	761	0	761	0	761
TCGA-05-4433-01	TCGA-05-4433	0	730	0	730			0	730
TCGA-05-4434-01	TCGA-05-4434	1	457		457			0	457
TCGA-05-5420-01	TCGA-05-5420	0	457	0	457			1	245
TCGA-05-5420-11	TCGA-05-5420	0	457	0	457			1	245
TCGA-05-5423-01	TCGA-05-5423	0	151	0	151			0	151
TCGA-05-5425-01	TCGA-05-5425	0	882	0	882			1	486
TCGA-05-5428-01	TCGA-05-5428	0	670	0	670	0	670	0	670
TCGA-05-5429-01	TCGA-05-5429	1	275	0	275			0	275
TCGA-05-5715-01	TCGA-05-5715	0	62	0	62			0	62
TCGA-35-3615-01	TCGA-35-3615	0	14	0	14			0	14
TCGA-35-4122-01	TCGA-35-4122	0	225	0	225			0	225
TCGA-35-4123-01	TCGA-35-4123	0	182	0	182			0	182
TCGA-35-5375-01	TCGA-35-5375	0	264	0	264			0	264
TCGA-38-4625-01	TCGA-38-4625	0	2973	0	2973	0	2973	0	2973
TCGA-38-4625-11	TCGA-38-4625	0	2973	0	2973	0	2973	0	2973
TCGA-38-4626-01	TCGA-38-4626	0	3674	0	3674	0	3674	1	2518
TCGA-38-4626-11	TCGA-38-4626	0	3674	0	3674	0	3674	1	2518
TCGA-38-4627-01	TCGA-38-4627	1	1147		1147	0	1147	0	1147
TCGA-38-4627-11	TCGA-38-4627	1	1147		1147	0	1147	0	1147
TCGA-38-4628-01	TCGA-38-4628	1	1492	1	1492	1	1083	1	1083
TCGA-38-4628-11	TCGA-38-4628	1	1492	1	1492	1	1083	1	1083
TCGA-38-4629-01	TCGA-38-4629	1	864	1	864	1	379	1	379
TCGA-38-4629-11	TCGA-38-4629	1	864	1	864	1	379	1	379
TCGA-38-4630-01	TCGA-38-4630	1	1073	1	1073	1	524	1	524
TCGA-38-4630-11	TCGA-38-4630	1	1073	1	1073	1	524	1	524
TCGA-38-4631-01	TCGA-38-4631	1	354	1	354			1	354
TCGA-38-4631-11	TCGA-38-4631	1	354	1	354			1	354
TCGA-38-4632-01	TCGA-38-4632	1	1357	1	1357			1	680
TCGA-38-4632-11	TCGA-38-4632	1	1357	1	1357			1	680
TCGA-38-6178-01	TCGA-38-6178	0	448	0	448			0	448
TCGA-38-7271-01	TCGA-38-7271	1	800	1	800	1	304	1	304
TCGA-38-A44F-01	TCGA-38-A44F	0	133	0	133	0	133	0	133
TCGA-44-2655-01	TCGA-44-2655	0	1324	0	1324	0	1324	1	1009
TCGA-44-2655-11	TCGA-44-2655	0	1324	0	1324	0	1324	1	1009
TCGA-44-2656-11	TCGA-44-2656	0	1429	0	1429	0	1429	1	568
TCGA-44-2656-01	TCGA-44-2656	0	1429	0	1429	0	1429	1	568
TCGA-44-2657-01	TCGA-44-2657	0	1351	0	1351	0	1351	0	1351
TCGA-44-2657-11	TCGA-44-2657	0	1351	0	1351	0	1351	0	1351
TCGA-44-2659-01	TCGA-44-2659	0	1367	0	1367	1	1146	1	1146
TCGA-44-2659-11	TCGA-44-2659	0	1367	0	1367	1	1146	1	1146
TCGA-44-2661-01	TCGA-44-2661	0	1159	0	1159	0	1159	0	1159
TCGA-44-2661-11	TCGA-44-2661	0	1159	0	1159	0	1159	0	1159
TCGA-44-2662-11	TCGA-44-2662	0	1280	0	1280			1	245
TCGA-44-2662-01	TCGA-44-2662	0	1280	0	1280			1	245
TCGA-44-2665-11	TCGA-44-2665	0	1301	0	1301			0	1301
TCGA-44-2665-01	TCGA-44-2665	0	1301	0	1301			0	1301
TCGA-44-2666-01	TCGA-44-2666	1	97	1	97			1	97
TCGA-44-2668-11	TCGA-44-2668	1	761	1	761	1	433	1	433
TCGA-44-2668-01	TCGA-44-2668	1	761	1	761	1	433	1	433
TCGA-44-3396-01	TCGA-44-3396	0	1130	0	1130	0	1130	0	1130
TCGA-44-3396-11	TCGA-44-3396	0	1130	0	1130	0	1130	0	1130
TCGA-44-3398-01	TCGA-44-3398	0	1163	0	1163	0	1163	0	1163
TCGA-44-3398-11	TCGA-44-3398	0	1163	0	1163	0	1163	0	1163
TCGA-44-3917-01	TCGA-44-3917	0	1183	0	1183	0	1183	0	1183
TCGA-44-3918-11	TCGA-44-3918	0	1036	0	1036	1	511	1	511
TCGA-44-3918-01	TCGA-44-3918	0	1036	0	1036	1	511	1	511
TCGA-44-3919-01	TCGA-44-3919	1	1026	1	1026	1	921	1	921
TCGA-44-3919-11	TCGA-44-3919	1	1026	1	1026	1	921	1	921
TCGA-44-4112-11	TCGA-44-4112	1	808	1	808	1	619	1	619
TCGA-44-4112-01	TCGA-44-4112	1	808	1	808	1	619	1	619
TCGA-44-5643-01	TCGA-44-5643	0	1013	0	1013			0	1013
TCGA-44-5643-11	TCGA-44-5643	0	1013	0	1013			0	1013
TCGA-44-5644-01	TCGA-44-5644	0	863	0	863	0	863	0	863
TCGA-44-5645-11	TCGA-44-5645	0	852	0	852	0	852	0	852
TCGA-44-5645-01	TCGA-44-5645	0	852	0	852	0	852	0	852
TCGA-44-6144-01	TCGA-44-6144	0	723	0	723	1	399	1	399
TCGA-44-6144-11	TCGA-44-6144	0	723	0	723	1	399	1	399
TCGA-44-6145-01	TCGA-44-6145	0	595	0	595	0	595	0	595
TCGA-44-6145-11	TCGA-44-6145	0	595	0	595	0	595	0	595
TCGA-44-6146-11	TCGA-44-6146	0	728	0	728	1	631	1	631
TCGA-44-6146-01	TCGA-44-6146	0	728	0	728	1	631	1	631
TCGA-44-6147-11	TCGA-44-6147	0	845	0	845	0	845	0	845
TCGA-44-6147-01	TCGA-44-6147	0	845	0	845	0	845	0	845
TCGA-44-6148-01	TCGA-44-6148	0	704	0	704	0	704	0	704
TCGA-44-6148-11	TCGA-44-6148	0	704	0	704	0	704	0	704
TCGA-44-6774-01	TCGA-44-6774	0	658	0	658	0	658	0	658
TCGA-44-6775-01	TCGA-44-6775	0	705	0	705	1	684	1	684
TCGA-44-6776-01	TCGA-44-6776	0	2616	0	2616	0	2616	0	2616
TCGA-44-6776-11	TCGA-44-6776	0	2616	0	2616	0	2616	0	2616
TCGA-44-6777-01	TCGA-44-6777	1	987	0	987	0	987	0	987
TCGA-44-6777-11	TCGA-44-6777	1	987	0	987	0	987	0	987
TCGA-44-6778-01	TCGA-44-6778	0	1864	0	1864	0	1864	0	1864
TCGA-44-6778-11	TCGA-44-6778	0	1864	0	1864	0	1864	0	1864
TCGA-44-6779-01	TCGA-44-6779	1	500	1	500			1	232
TCGA-44-7659-01	TCGA-44-7659	0	691	0	691	0	691	0	691
TCGA-44-7659-11	TCGA-44-7659	0	691	0	691	0	691	0	691
TCGA-44-7660-01	TCGA-44-7660	0	592	0	592			1	253
TCGA-44-7660-11	TCGA-44-7660	0	592	0	592			1	253
TCGA-44-7661-01	TCGA-44-7661	1	557	1	557	1	335	1	335
TCGA-44-7661-11	TCGA-44-7661	1	557	1	557	1	335	1	335
TCGA-44-7662-01	TCGA-44-7662	0	218	0	218	0	218	0	218
TCGA-44-7662-11	TCGA-44-7662	0	218	0	218	0	218	0	218
TCGA-44-7667-01	TCGA-44-7667	0	1097	0	1097	0	1097	0	1097
TCGA-44-7667-11	TCGA-44-7667	0	1097	0	1097	0	1097	0	1097
TCGA-44-7669-01	TCGA-44-7669	1	574	1	574	1	390	1	390
TCGA-44-7669-11	TCGA-44-7669	1	574	1	574	1	390	1	390
TCGA-44-7670-01	TCGA-44-7670	0	882	0	882	0	882	0	882
TCGA-44-7670-11	TCGA-44-7670	0	882	0	882	0	882	0	882
TCGA-44-7671-01	TCGA-44-7671	0	889	0	889	1	883	1	883
TCGA-44-7671-11	TCGA-44-7671	0	889	0	889	1	883	1	883
TCGA-44-7672-01	TCGA-44-7672	0	719	0	719	0	719	0	719
TCGA-44-7672-11	TCGA-44-7672	0	719	0	719	0	719	0	719
TCGA-44-8117-01	TCGA-44-8117	0	385	0	385	0	385	0	385
TCGA-44-8119-01	TCGA-44-8119	0	285	0	285	0	285	0	285
TCGA-44-8120-01	TCGA-44-8120	0	260	0	260	0	260	0	260
TCGA-44-A479-01	TCGA-44-A479	0	486	0	486	0	486	1	437
TCGA-44-A47A-01	TCGA-44-A47A	0	466	0	466	1	397	1	397
TCGA-44-A47B-01	TCGA-44-A47B	0	287	0	287	0	287	0	287
TCGA-44-A47F-01	TCGA-44-A47F	0	337	0	337	0	337	0	337
TCGA-44-A47G-01	TCGA-44-A47G	0	351	0	351	0	351	0	351
TCGA-44-A4SS-01	TCGA-44-A4SS	0	415	0	415	0	415	0	415
TCGA-44-A4SU-01	TCGA-44-A4SU	1	409	1	409	1	260	1	260
TCGA-49-4486-01	TCGA-49-4486	1	2318	1	2318	1	2045	1	2045
TCGA-49-4486-11	TCGA-49-4486	1	2318	1	2318	1	2045	1	2045
TCGA-49-4487-01	TCGA-49-4487	1	855	1	855	1	697	1	697
TCGA-49-4488-01	TCGA-49-4488	1	869		869			1	634
TCGA-49-4488-11	TCGA-49-4488	1	869		869			1	634
TCGA-49-4490-01	TCGA-49-4490	1	385	1	385			1	385
TCGA-49-4490-11	TCGA-49-4490	1	385	1	385			1	385
TCGA-49-4494-01	TCGA-49-4494	1	1081	1	1081			1	1081
TCGA-49-4494-11	TCGA-49-4494	1	1081	1	1081			1	1081
TCGA-49-4501-01	TCGA-49-4501	1	1421	1	1421	1	545	1	545
TCGA-49-4501-11	TCGA-49-4501	1	1421	1	1421	1	545	1	545
TCGA-49-4505-01	TCGA-49-4505	1	428	1	428	1	417	1	417
TCGA-49-4505-11	TCGA-49-4505	1	428	1	428	1	417	1	417
TCGA-49-4506-01	TCGA-49-4506	1	999		999	1	692	1	692
TCGA-49-4506-11	TCGA-49-4506	1	999		999	1	692	1	692
TCGA-49-4507-01	TCGA-49-4507	1	268	1	268			1	158
TCGA-49-4507-11	TCGA-49-4507	1	268	1	268			1	158
TCGA-49-4510-01	TCGA-49-4510	1	896	1	896			1	502
TCGA-49-4510-11	TCGA-49-4510	1	896	1	896			1	502
TCGA-49-4512-01	TCGA-49-4512	1	905	1	905			1	905
TCGA-49-4512-11	TCGA-49-4512	1	905	1	905			1	905
TCGA-49-4514-01	TCGA-49-4514	0	1700	0	1700	0	1700	0	1700
TCGA-49-6742-01	TCGA-49-6742	1	488	1	488			1	214
TCGA-49-6742-11	TCGA-49-6742	1	488	1	488			1	214
TCGA-49-6743-01	TCGA-49-6743	0	1621	0	1621	0	1621	0	1621
TCGA-49-6743-11	TCGA-49-6743	0	1621	0	1621	0	1621	0	1621
TCGA-49-6744-01	TCGA-49-6744	0	1683	0	1683	0	1683	0	1683
TCGA-49-6744-11	TCGA-49-6744	0	1683	0	1683	0	1683	0	1683
TCGA-49-6745-01	TCGA-49-6745	0	522	0	522			0	522
TCGA-49-6745-11	TCGA-49-6745	0	522	0	522			0	522
TCGA-49-6761-01	TCGA-49-6761	0	354	0	354	0	354	0	354
TCGA-49-6761-11	TCGA-49-6761	0	354	0	354	0	354	0	354
TCGA-49-6767-01	TCGA-49-6767	0	677	0	677			0	677
TCGA-49-AAQV-01	TCGA-49-AAQV	1	677	0	677	1	509	1	509
TCGA-49-AAR0-01	TCGA-49-AAR0	0	4765	0	4765	0	4765	0	4765
TCGA-49-AAR2-01	TCGA-49-AAR2	0	2224	0	2224	0	2224	0	2224
TCGA-49-AAR3-01	TCGA-49-AAR3	0	1893	0	1893	1	1893	1	1893
TCGA-49-AAR4-01	TCGA-49-AAR4	1	879	1	879			1	879
TCGA-49-AAR9-01	TCGA-49-AAR9	1	260	1	260			1	260
TCGA-49-AARE-01	TCGA-49-AARE	1	1229	1	1229	1	388	1	388
TCGA-49-AARN-01	TCGA-49-AARN	1	1135		1135	0	1135	0	1135
TCGA-49-AARO-01	TCGA-49-AARO	0	3759	0	3759	1	1144	1	1144
TCGA-49-AARQ-01	TCGA-49-AARQ	0	6732	0	6732	0	6732	0	6732
TCGA-49-AARR-01	TCGA-49-AARR	0	4992	0	4992	1	4812	1	1099
TCGA-4B-A93V-01	TCGA-4B-A93V	1	300	1	300			1	251
TCGA-50-5044-01	TCGA-50-5044	1	624	1	624			1	483
TCGA-50-5045-01	TCGA-50-5045	1	2174	1	2174			1	1433
TCGA-50-5049-01	TCGA-50-5049	0	3094	0	3094			1	1568
TCGA-50-5051-01	TCGA-50-5051	1	478	1	478			1	184
TCGA-50-5055-01	TCGA-50-5055	1	1830	1	1830			1	771
TCGA-50-5066-02	TCGA-50-5066	0	1442	0	1442	1	477	1	477
TCGA-50-5066-01	TCGA-50-5066	0	1442	0	1442	1	477	1	477
TCGA-50-5068-01	TCGA-50-5068	1	1499	1	1499			1	686
TCGA-50-5072-01	TCGA-50-5072	1	250	1	250			1	213
TCGA-50-5930-01	TCGA-50-5930	1	282	1	282			1	177
TCGA-50-5930-11	TCGA-50-5930	1	282	1	282			1	177
TCGA-50-5931-01	TCGA-50-5931	1	434	1	434			1	425
TCGA-50-5931-11	TCGA-50-5931	1	434	1	434			1	425
TCGA-50-5932-01	TCGA-50-5932	1	1235	1	1235			1	1090
TCGA-50-5932-11	TCGA-50-5932	1	1235	1	1235			1	1090
TCGA-50-5933-01	TCGA-50-5933	1	2393	0	2393	0	2393	0	2393
TCGA-50-5933-11	TCGA-50-5933	1	2393	0	2393	0	2393	0	2393
TCGA-50-5935-01	TCGA-50-5935	1	653	0	653	0	653	0	653
TCGA-50-5935-11	TCGA-50-5935	1	653	0	653	0	653	0	653
TCGA-50-5936-01	TCGA-50-5936	1	257	1	257			1	150
TCGA-50-5936-11	TCGA-50-5936	1	257	1	257			1	150
TCGA-50-5939-01	TCGA-50-5939	1	460	0	460	0	460	0	460
TCGA-50-5939-11	TCGA-50-5939	1	460	0	460	0	460	0	460
TCGA-50-5941-01	TCGA-50-5941	0	1474	0	1474	0	1474	0	1474
TCGA-50-5942-01	TCGA-50-5942	0	1847	0	1847			1	1378
TCGA-50-5944-01	TCGA-50-5944	0	1750	0	1750	0	1750	0	1750
TCGA-50-5946-02	TCGA-50-5946	0	1617	0	1617			1	221
TCGA-50-5946-01	TCGA-50-5946	0	1617	0	1617			1	221
TCGA-50-6590-01	TCGA-50-6590	1	1288	0	1288	0	1288	0	1288
TCGA-50-6591-01	TCGA-50-6591	1	119	1	119			1	119
TCGA-50-6591-11	TCGA-50-6591	1	119	1	119			1	119
TCGA-50-6592-01	TCGA-50-6592	1	777	1	777			1	777
TCGA-50-6592-11	TCGA-50-6592	1	777	1	777			1	777
TCGA-50-6593-01	TCGA-50-6593	1	336	1	336			1	266
TCGA-50-6593-11	TCGA-50-6593	1	336	1	336			1	266
TCGA-50-6594-01	TCGA-50-6594	1	370	1	370			1	285
TCGA-50-6594-11	TCGA-50-6594	1	370	1	370			1	285
TCGA-50-6595-01	TCGA-50-6595	1	189	1	189			1	182
TCGA-50-6595-11	TCGA-50-6595	1	189	1	189			1	182
TCGA-50-6597-01	TCGA-50-6597	1	1268	0	1268			0	1268
TCGA-50-6673-01	TCGA-50-6673	1	22		22			0	22
TCGA-50-7109-01	TCGA-50-7109	1	308	1	308			1	15
TCGA-50-7109-11	TCGA-50-7109	1	308	1	308			1	15
TCGA-50-8457-01	TCGA-50-8457	0	1125	0	1125	0	1125	0	1125
TCGA-50-8459-01	TCGA-50-8459	0	1119	0	1119			1	432
TCGA-50-8460-01	TCGA-50-8460	0	829	0	829	0	829	0	829
TCGA-53-7624-01	TCGA-53-7624	1	1043	1	1043			1	400
TCGA-53-7626-01	TCGA-53-7626	1	929	1	929			1	865
TCGA-53-7813-01	TCGA-53-7813	0	424	0	424			0	424
TCGA-53-A4EZ-01	TCGA-53-A4EZ	0	1071	0	1071			0	1071
TCGA-55-1592-01	TCGA-55-1592	1	701	1	701	1	452	1	452
TCGA-55-1592-11	TCGA-55-1592	1	701	1	701	1	452	1	452
TCGA-55-1594-01	TCGA-55-1594	0	1178	0	1178			0	1178
TCGA-55-1594-11	TCGA-55-1594	0	1178	0	1178			0	1178
TCGA-55-1595-01	TCGA-55-1595	0	1479	0	1479	0	1479	0	1479
TCGA-55-1595-11	TCGA-55-1595	0	1479	0	1479	0	1479	0	1479
TCGA-55-1596-01	TCGA-55-1596	0	2065	0	2065	0	2065	0	2065
TCGA-55-1596-11	TCGA-55-1596	0	2065	0	2065	0	2065	0	2065
TCGA-55-5899-01	TCGA-55-5899	0	930	0	930	0	930	0	930
TCGA-55-6543-01	TCGA-55-6543	0	435	0	435	0	435	0	435
TCGA-55-6642-01	TCGA-55-6642	0	2449	0	2449	0	2449	0	2449
TCGA-55-6712-01	TCGA-55-6712	1	171	1	171			1	171
TCGA-55-6968-01	TCGA-55-6968	1	1293	1	1293			1	1293
TCGA-55-6968-11	TCGA-55-6968	1	1293	1	1293			1	1293
TCGA-55-6969-01	TCGA-55-6969	0	1239	0	1239			0	1239
TCGA-55-6969-11	TCGA-55-6969	0	1239	0	1239			0	1239
TCGA-55-6970-01	TCGA-55-6970	1	464	1	464			1	457
TCGA-55-6970-11	TCGA-55-6970	1	464	1	464			1	457
TCGA-55-6971-01	TCGA-55-6971	0	1400	0	1400	0	1400	0	1400
TCGA-55-6971-11	TCGA-55-6971	0	1400	0	1400	0	1400	0	1400
TCGA-55-6972-01	TCGA-55-6972	1	1632	0	1632	0	1632	0	1632
TCGA-55-6972-11	TCGA-55-6972	1	1632	0	1632	0	1632	0	1632
TCGA-55-6975-01	TCGA-55-6975	1	118	1	118			1	118
TCGA-55-6975-11	TCGA-55-6975	1	118	1	118			1	118
TCGA-55-6978-01	TCGA-55-6978	1	176	1	176			1	42
TCGA-55-6978-11	TCGA-55-6978	1	176	1	176			1	42
TCGA-55-6979-01	TCGA-55-6979	1	237	1	237			1	195
TCGA-55-6979-11	TCGA-55-6979	1	237	1	237			1	195
TCGA-55-6980-01	TCGA-55-6980	0	2109	0	2109	0	2109	0	2109
TCGA-55-6980-11	TCGA-55-6980	0	2109	0	2109	0	2109	0	2109
TCGA-55-6981-01	TCGA-55-6981	1	1379	0	1379	0	1379	0	1379
TCGA-55-6981-11	TCGA-55-6981	1	1379	0	1379	0	1379	0	1379
TCGA-55-6982-01	TCGA-55-6982	1	995	1	995			1	183
TCGA-55-6982-11	TCGA-55-6982	1	995	1	995			1	183
TCGA-55-6983-01	TCGA-55-6983	0	2823	0	2823	0	2823	0	2823
TCGA-55-6983-11	TCGA-55-6983	0	2823	0	2823	0	2823	0	2823
TCGA-55-6984-01	TCGA-55-6984	1	760	1	760	1	724	1	724
TCGA-55-6984-11	TCGA-55-6984	1	760	1	760	1	724	1	724
TCGA-55-6985-01	TCGA-55-6985	0	1233	0	1233	0	1233	0	1233
TCGA-55-6985-11	TCGA-55-6985	0	1233	0	1233	0	1233	0	1233
TCGA-55-6986-01	TCGA-55-6986	0	3261	0	3261	0	3261	0	3261
TCGA-55-6986-11	TCGA-55-6986	0	3261	0	3261	0	3261	0	3261
TCGA-55-6987-01	TCGA-55-6987	0	2137	0	2137	0	2137	0	2137
TCGA-55-7227-01	TCGA-55-7227	1	952	1	952	1	255	1	255
TCGA-55-7281-01	TCGA-55-7281	0	872	0	872	1	339	1	339
TCGA-55-7283-01	TCGA-55-7283	0	609	0	609			0	609
TCGA-55-7283-11	TCGA-55-7283	0	609	0	609			0	609
TCGA-55-7284-01	TCGA-55-7284	1	243	1	243	1	231	1	231
TCGA-55-7570-01	TCGA-55-7570	0	824	0	824	0	824	0	824
TCGA-55-7570-11	TCGA-55-7570	0	824	0	824	0	824	0	824
TCGA-55-7573-01	TCGA-55-7573	0	487	0	487	0	487	0	487
TCGA-55-7574-01	TCGA-55-7574	1	995	1	995	1	478	1	478
TCGA-55-7574-11	TCGA-55-7574	1	995	1	995	1	478	1	478
TCGA-55-7576-01	TCGA-55-7576	0	670	0	670	0	670	0	670
TCGA-55-7576-11	TCGA-55-7576	0	670	0	670	0	670	0	670
TCGA-55-7724-01	TCGA-55-7724	0	705	0	705	0	705	0	705
TCGA-55-7724-11	TCGA-55-7724	0	705	0	705	0	705	0	705
TCGA-55-7725-01	TCGA-55-7725	0	442	0	442	0	442	0	442
TCGA-55-7725-11	TCGA-55-7725	0	442	0	442	0	442	0	442
TCGA-55-7726-01	TCGA-55-7726	0	652	0	652	0	652	0	652
TCGA-55-7726-11	TCGA-55-7726	0	652	0	652	0	652	0	652
TCGA-55-7727-01	TCGA-55-7727	0	119	0	119	0	119	0	119
TCGA-55-7728-01	TCGA-55-7728	0	704	0	704	0	704	0	704
TCGA-55-7815-01	TCGA-55-7815	0	773	0	773	1	466	1	466
TCGA-55-7816-01	TCGA-55-7816	1	468	1	468			1	468
TCGA-55-7903-01	TCGA-55-7903	0	567	0	567	0	567	0	567
TCGA-55-7903-11	TCGA-55-7903	0	567	0	567	0	567	0	567
TCGA-55-7907-01	TCGA-55-7907	1	343	1	343	1	294	1	294
TCGA-55-7910-01	TCGA-55-7910	0	1040	0	1040	1	1018	1	1018
TCGA-55-7910-11	TCGA-55-7910	0	1040	0	1040	1	1018	1	1018
TCGA-55-7911-01	TCGA-55-7911	0	537	0	537	0	537	1	515
TCGA-55-7911-11	TCGA-55-7911	0	537	0	537	0	537	1	515
TCGA-55-7913-01	TCGA-55-7913	1	561	1	561	1	480	1	480
TCGA-55-7914-01	TCGA-55-7914	1	187	1	187			1	187
TCGA-55-7914-11	TCGA-55-7914	1	187	1	187			1	187
TCGA-55-7994-01	TCGA-55-7994	0	603	0	603	0	603	0	603
TCGA-55-7995-01	TCGA-55-7995	0	889	0	889	1	468	1	468
TCGA-55-8085-01	TCGA-55-8085	0	904	0	904	0	904	0	904
TCGA-55-8087-01	TCGA-55-8087	0	462	0	462	0	462	0	462
TCGA-55-8089-01	TCGA-55-8089	1	702	0	702	0	702	0	702
TCGA-55-8090-01	TCGA-55-8090	1	598	1	598	1	548	1	548
TCGA-55-8091-01	TCGA-55-8091	0	600	0	600	0	600	0	600
TCGA-55-8092-01	TCGA-55-8092	1	154	1	154	1	127	1	127
TCGA-55-8094-01	TCGA-55-8094	0	541	0	541			0	541
TCGA-55-8096-01	TCGA-55-8096	1	719	1	719	1	566	1	566
TCGA-55-8097-01	TCGA-55-8097	0	476	0	476	0	476	0	476
TCGA-55-8203-01	TCGA-55-8203	0	547	0	547	0	547	0	547
TCGA-55-8204-01	TCGA-55-8204	0	515	0	515	0	515	0	515
TCGA-55-8205-01	TCGA-55-8205	0	599	0	599			1	495
TCGA-55-8206-01	TCGA-55-8206	0	888	0	888	0	888	0	888
TCGA-55-8207-01	TCGA-55-8207	0	977	0	977	0	977	0	977
TCGA-55-8208-01	TCGA-55-8208	0	674	0	674	1	511	1	511
TCGA-55-8299-01	TCGA-55-8299	1	469	1	469	1	274	1	274
TCGA-55-8301-01	TCGA-55-8301	0	534	0	534	1	238	1	238
TCGA-55-8302-01	TCGA-55-8302	0	478	0	478	0	478	0	478
TCGA-55-8505-01	TCGA-55-8505	0	440	0	440	0	440	0	440
TCGA-55-8506-01	TCGA-55-8506	0	11	0	11			0	11
TCGA-55-8507-01	TCGA-55-8507	0	418	0	418	0	418	0	418
TCGA-55-8508-01	TCGA-55-8508	0	617	0	617	0	617	0	617
TCGA-55-8510-01	TCGA-55-8510	0	539	0	539	0	539	0	539
TCGA-55-8511-01	TCGA-55-8511	0	552	0	552	1	460	1	460
TCGA-55-8512-01	TCGA-55-8512	1	607	1	607			1	607
TCGA-55-8513-01	TCGA-55-8513	0	791	0	791	1	317	1	317
TCGA-55-8514-01	TCGA-55-8514	0	520	0	520	0	520	0	520
TCGA-55-8614-01	TCGA-55-8614	0	536	0	536	0	536	0	536
TCGA-55-8615-01	TCGA-55-8615	0	446	0	446	1	224	1	224
TCGA-55-8616-01	TCGA-55-8616	0	48	0	48			0	48
TCGA-55-8619-01	TCGA-55-8619	0	416	0	416	0	416	0	416
TCGA-55-8620-01	TCGA-55-8620	1	375	1	375			1	375
TCGA-55-8621-01	TCGA-55-8621	0	515	0	515	0	515	0	515
TCGA-55-A48X-01	TCGA-55-A48X	0	689	0	689	0	689	1	615
TCGA-55-A48Y-01	TCGA-55-A48Y	0	630	0	630	0	630	0	630
TCGA-55-A48Z-01	TCGA-55-A48Z	0	651	0	651			1	536
TCGA-55-A490-01	TCGA-55-A490	1	99	0	99			0	99
TCGA-55-A491-01	TCGA-55-A491	0	626	0	626	0	626	0	626
TCGA-55-A492-01	TCGA-55-A492	0	596	0	596	0	596	0	596
TCGA-55-A493-01	TCGA-55-A493	0	28	0	28			0	28
TCGA-55-A494-01	TCGA-55-A494	0	481	0	481	0	481	0	481
TCGA-55-A4DF-01	TCGA-55-A4DF	1	614	1	614	1	515	1	515
TCGA-55-A4DG-01	TCGA-55-A4DG	0	608	0	608	0	608	0	608
TCGA-55-A57B-01	TCGA-55-A57B	0	546	0	546	0	546	0	546
TCGA-62-8394-01	TCGA-62-8394	1	139	0	139	0	139	0	139
TCGA-62-8395-01	TCGA-62-8395	0	1216	0	1216	1	395	1	395
TCGA-62-8397-01	TCGA-62-8397	0	1289	0	1289	0	1289	0	1289
TCGA-62-8398-01	TCGA-62-8398	1	444	0	444	0	444	0	444
TCGA-62-8399-01	TCGA-62-8399	0	2696	0	2696	0	2696	0	2696
TCGA-62-8402-01	TCGA-62-8402	1	1498	1	1498	1	772	1	772
TCGA-62-A46O-01	TCGA-62-A46O	1	1454	1	1454	1	943	1	943
TCGA-62-A46P-01	TCGA-62-A46P	1	594	0	594	1	267	1	267
TCGA-62-A46R-01	TCGA-62-A46R	1	1725	0	1725	0	1725	0	1725
TCGA-62-A46S-01	TCGA-62-A46S	1	1653	1	1653	1	527	1	527
TCGA-62-A46U-01	TCGA-62-A46U	0	2067	0	2067	0	2067	0	2067
TCGA-62-A46V-01	TCGA-62-A46V	0	2199	0	2199	0	2199	0	2199
TCGA-62-A46Y-01	TCGA-62-A46Y	1	414	1	414	1	314	1	314
TCGA-62-A470-01	TCGA-62-A470	1	1194	1	1194	1	539	1	539
TCGA-62-A471-01	TCGA-62-A471	0	1246	0	1246	0	1246	0	1246
TCGA-62-A472-01	TCGA-62-A472	0	910	0	910	1	290	1	290
TCGA-64-1676-01	TCGA-64-1676	0	1728	0	1728	0	1728	0	1728
TCGA-64-1677-01	TCGA-64-1677	1	628		628			1	360
TCGA-64-1678-01	TCGA-64-1678	0	1189	0	1189	0	1189	0	1189
TCGA-64-1679-01	TCGA-64-1679	0	2488	0	2488	0	2488	0	2488
TCGA-64-1680-01	TCGA-64-1680	0	1126	0	1126			0	1126
TCGA-64-1681-01	TCGA-64-1681	1	1167		1167			1	439
TCGA-64-5774-01	TCGA-64-5774	0	2676	0	2676	1	246	1	246
TCGA-64-5775-01	TCGA-64-5775	1	62	1	62			1	62
TCGA-64-5778-01	TCGA-64-5778	0	1305	0	1305	1	962	1	962
TCGA-64-5779-01	TCGA-64-5779	0	864	0	864			1	795
TCGA-64-5781-01	TCGA-64-5781	0	1559	0	1559			1	96
TCGA-64-5815-01	TCGA-64-5815	0	866	0	866	0	866	0	866
TCGA-67-3770-01	TCGA-67-3770	0	610	0	610			0	610
TCGA-67-3771-01	TCGA-67-3771	0	610	0	610			0	610
TCGA-67-3772-01	TCGA-67-3772	0	573	0	573			0	573
TCGA-67-3773-01	TCGA-67-3773	0	427	0	427			0	427
TCGA-67-3774-01	TCGA-67-3774	0	385	0	385			0	385
TCGA-67-4679-01	TCGA-67-4679	0	448	0	448			0	448
TCGA-67-6215-01	TCGA-67-6215	0	174	0	174	0	174	0	174
TCGA-67-6216-01	TCGA-67-6216	0	141	0	141	0	141	0	141
TCGA-67-6217-01	TCGA-67-6217	0	422	0	422			1	296
TCGA-69-7760-01	TCGA-69-7760	0	202	0	202			0	202
TCGA-69-7761-01	TCGA-69-7761	0	186	0	186			0	186
TCGA-69-7763-01	TCGA-69-7763	0	690	0	690			0	690
TCGA-69-7764-01	TCGA-69-7764	0	414	0	414			0	414
TCGA-69-7765-01	TCGA-69-7765	0	165	0	165			0	165
TCGA-69-7973-01	TCGA-69-7973	0	230	0	230	0	230	0	230
TCGA-69-7974-01	TCGA-69-7974	0	184	0	184			0	184
TCGA-69-7978-01	TCGA-69-7978	0	134	0	134			0	134
TCGA-69-7979-01	TCGA-69-7979	0	408	0	408			0	408
TCGA-69-7980-01	TCGA-69-7980	0	411	0	411	0	411	0	411
TCGA-69-8253-01	TCGA-69-8253	0	426	0	426	0	426	0	426
TCGA-69-8254-01	TCGA-69-8254	0	409	0	409	0	409	0	409
TCGA-69-8255-01	TCGA-69-8255	0	129	0	129			0	129
TCGA-69-8453-01	TCGA-69-8453	0	813	0	813			1	344
TCGA-69-A59K-01	TCGA-69-A59K	0	591	0	591			0	591
TCGA-71-6725-01	TCGA-71-6725	0	256	0	256			1	164
TCGA-71-8520-01	TCGA-71-8520	1	210	1	210	1	179	1	179
TCGA-73-4658-01	TCGA-73-4658	1	1600	0	1600	0	1600	0	1600
TCGA-73-4658-11	TCGA-73-4658	1	1600	0	1600	0	1600	0	1600
TCGA-73-4659-01	TCGA-73-4659	1	711	1	711			1	35
TCGA-73-4659-11	TCGA-73-4659	1	711	1	711			1	35
TCGA-73-4662-01	TCGA-73-4662	0	2515	0	2515	1	21	1	21
TCGA-73-4662-11	TCGA-73-4662	0	2515	0	2515	1	21	1	21
TCGA-73-4666-01	TCGA-73-4666	0	800	0	800			0	800
TCGA-73-4666-11	TCGA-73-4666	0	800	0	800			0	800
TCGA-73-4668-01	TCGA-73-4668	0	467	0	467	1	236	1	236
TCGA-73-4668-11	TCGA-73-4668	0	467	0	467	1	236	1	236
TCGA-73-4670-01	TCGA-73-4670	0	131	0	131			0	131
TCGA-73-4670-11	TCGA-73-4670	0	131	0	131			0	131
TCGA-73-4675-01	TCGA-73-4675	1	922	0	922			1	361
TCGA-73-4675-11	TCGA-73-4675	1	922	0	922			1	361
TCGA-73-4676-01	TCGA-73-4676	1	281	1	281			1	281
TCGA-73-4676-11	TCGA-73-4676	1	281	1	281			1	281
TCGA-73-4677-01	TCGA-73-4677	1	38	1	38			1	38
TCGA-73-4677-11	TCGA-73-4677	1	38	1	38			1	38
TCGA-73-7498-01	TCGA-73-7498	0	1189	0	1189	0	1189	0	1189
TCGA-73-7499-01	TCGA-73-7499	1	1531	0	1531	1	1447	1	1447
TCGA-73-A9RS-01	TCGA-73-A9RS	1	340	1	340			1	107
TCGA-75-5122-01	TCGA-75-5122	1		1				1
TCGA-75-5125-01	TCGA-75-5125	1	2027	1	2027	1	1752	1	1752
TCGA-75-5126-01	TCGA-75-5126	0		0				0
TCGA-75-5146-01	TCGA-75-5146	0	2368	0	2368	0	2368	1	1773
TCGA-75-5147-01	TCGA-75-5147	0	1333	0	1333	0	1333	0	1333
TCGA-75-6203-01	TCGA-75-6203	0		0		0		0
TCGA-75-6205-01	TCGA-75-6205	1		1				1
TCGA-75-6206-01	TCGA-75-6206	0	2590	0	2590	0	2590	0	2590
TCGA-75-6207-01	TCGA-75-6207	1				0		0
TCGA-75-6211-01	TCGA-75-6211	1		1				1
TCGA-75-6212-01	TCGA-75-6212	1	1516	1	1516	0	1516	1	1340
TCGA-75-6214-01	TCGA-75-6214	1	1115	1	1115	1	419	1	419
TCGA-75-7025-01	TCGA-75-7025	0	3305	0	3305	1	1481	1	1481
TCGA-75-7027-01	TCGA-75-7027	0	3059	0	3059	1	2949	1	2949
TCGA-75-7030-01	TCGA-75-7030	0		0		0		0
TCGA-75-7031-01	TCGA-75-7031	0		0				0
TCGA-78-7143-01	TCGA-78-7143	1	4961		4961			1	1500
TCGA-78-7145-01	TCGA-78-7145	1	826	1	826			1	422
TCGA-78-7146-01	TCGA-78-7146	1	173		173			0	173
TCGA-78-7147-01	TCGA-78-7147	1	586	1	586			1	578
TCGA-78-7148-01	TCGA-78-7148	1	626		626			1	182
TCGA-78-7149-01	TCGA-78-7149	0	3940	0	3940	0	3940	0	3940
TCGA-78-7150-01	TCGA-78-7150	1	666	1	666			1	139
TCGA-78-7152-01	TCGA-78-7152	1	1215	1	1215	1	1202	1	1202
TCGA-78-7153-01	TCGA-78-7153	0	3635	0	3635	0	3635	0	3635
TCGA-78-7154-01	TCGA-78-7154	1	593		593			0	593
TCGA-78-7155-01	TCGA-78-7155	1	1171		1171			1	209
TCGA-78-7156-01	TCGA-78-7156	1	976		976			0	976
TCGA-78-7158-01	TCGA-78-7158	1	179	1	179			1	132
TCGA-78-7159-01	TCGA-78-7159	0	1974	0	1974	0	1974	0	1974
TCGA-78-7160-01	TCGA-78-7160	1	697		697			0	697
TCGA-78-7161-01	TCGA-78-7161	1	291	1	291			1	162
TCGA-78-7162-01	TCGA-78-7162	1	3169		3169			1	2218
TCGA-78-7163-01	TCGA-78-7163	0	7248	0	7248	0	7248	0	7248
TCGA-78-7163-11	TCGA-78-7163	0	7248	0	7248	0	7248	0	7248
TCGA-78-7166-01	TCGA-78-7166	1	258		258			0	258
TCGA-78-7167-01	TCGA-78-7167	1	2681	1	2681			1	726
TCGA-78-7220-01	TCGA-78-7220	1	807	1	807			1	531
TCGA-78-7535-01	TCGA-78-7535	1	949	1	949			1	809
TCGA-78-7536-01	TCGA-78-7536	1	244	1	244			1	231
TCGA-78-7537-01	TCGA-78-7537	1	1622		1622			0	1622
TCGA-78-7539-01	TCGA-78-7539	0	791	0	791	1	688	1	688
TCGA-78-7540-01	TCGA-78-7540	1	1197		1197	0	1197	0	1197
TCGA-78-7540-11	TCGA-78-7540	1	1197		1197	0	1197	0	1197
TCGA-78-7542-01	TCGA-78-7542	1	321		321			0	321
TCGA-78-7633-01	TCGA-78-7633	1	1528	1	1528	1	1450	1	1450
TCGA-78-8640-01	TCGA-78-8640	0	7062	0	7062	0	7062	0	7062
TCGA-78-8648-01	TCGA-78-8648	1	1209		1209			1	720
TCGA-78-8655-01	TCGA-78-8655	0	2360	0	2360	0	2360	0	2360
TCGA-78-8660-01	TCGA-78-8660	1	321	1	321			1	242
TCGA-78-8662-01	TCGA-78-8662	1	3361		3361	1	3044	1	3044
TCGA-80-5607-01	TCGA-80-5607	0		0				0
TCGA-80-5608-01	TCGA-80-5608	0	2832	0	2832	0	2832	0	2832
TCGA-80-5611-01	TCGA-80-5611	0	2595	0	2595	0	2595	0	2595
TCGA-83-5908-01	TCGA-83-5908	0	824	0	824			0	824
TCGA-86-6562-01	TCGA-86-6562	1	376	1	376			1	274
TCGA-86-6851-01	TCGA-86-6851	0	179	0	179	0	179	0	179
TCGA-86-7701-01	TCGA-86-7701	0	947	0	947			1	424
TCGA-86-7711-01	TCGA-86-7711	1	1046	1	1046			1	1046
TCGA-86-7711-11	TCGA-86-7711	1	1046	1	1046			1	1046
TCGA-86-7713-01	TCGA-86-7713	0	1157	0	1157	0	1157	0	1157
TCGA-86-7713-11	TCGA-86-7713	0	1157	0	1157	0	1157	0	1157
TCGA-86-7714-01	TCGA-86-7714	1	625	1	625			1	625
TCGA-86-7953-01	TCGA-86-7953	0	997	0	997	0	997	0	997
TCGA-86-7954-01	TCGA-86-7954	0	605	0	605	0	605	0	605
TCGA-86-7955-01	TCGA-86-7955	0	1072	0	1072	1	820	1	820
TCGA-86-8054-01	TCGA-86-8054	0	1148	0	1148	0	1148	0	1148
TCGA-86-8055-01	TCGA-86-8055	1	124	0	124	0	124	0	124
TCGA-86-8056-01	TCGA-86-8056	0	139	0	139	0	139	0	139
TCGA-86-8073-01	TCGA-86-8073	0	740	0	740	0	740	0	740
TCGA-86-8074-01	TCGA-86-8074	0	24	0	24			0	24
TCGA-86-8075-01	TCGA-86-8075	1	694	0	694	1	199	1	199
TCGA-86-8076-01	TCGA-86-8076	0	993	0	993	0	993	0	993
TCGA-86-8278-01	TCGA-86-8278	0	944	0	944	1	29	1	29
TCGA-86-8279-01	TCGA-86-8279	0	949	0	949	0	949	0	949
TCGA-86-8280-01	TCGA-86-8280	0	701	0	701	0	701	0	701
TCGA-86-8281-01	TCGA-86-8281	0	0	0	0	0	0	0	0
TCGA-86-8358-01	TCGA-86-8358	0	653	0	653	0	653	0	653
TCGA-86-8359-01	TCGA-86-8359	1	444	0	444			0	444
TCGA-86-8585-01	TCGA-86-8585	0	353	0	353	0	353	0	353
TCGA-86-8668-01	TCGA-86-8668	0	423	0	423	0	423	0	423
TCGA-86-8669-01	TCGA-86-8669	0	938	0	938	1	849	1	849
TCGA-86-8671-01	TCGA-86-8671	0	839	0	839	0	839	0	839
TCGA-86-8672-01	TCGA-86-8672	1	19	0	19	0	19	0	19
TCGA-86-8673-01	TCGA-86-8673	0	862	0	862	1	636	1	636
TCGA-86-8674-01	TCGA-86-8674	0	806	0	806	1	334	1	334
TCGA-86-A456-01	TCGA-86-A456	0	896	0	896	0	896	0	896
TCGA-86-A4D0-01	TCGA-86-A4D0	1	116	0	116	0	116	0	116
TCGA-86-A4JF-01	TCGA-86-A4JF	1	737	1	737	1	436	1	436
TCGA-86-A4P7-01	TCGA-86-A4P7	0	415	0	415	0	415	0	415
TCGA-86-A4P8-01	TCGA-86-A4P8	0	805	0	805	0	805	0	805
TCGA-91-6828-01	TCGA-91-6828	0	323	0	323	0	323	0	323
TCGA-91-6828-11	TCGA-91-6828	0	323	0	323	0	323	0	323
TCGA-91-6829-01	TCGA-91-6829	1	1258	0	1258			0	1258
TCGA-91-6829-11	TCGA-91-6829	1	1258	0	1258			0	1258
TCGA-91-6830-01	TCGA-91-6830	0	60	0	60			1	18
TCGA-91-6831-01	TCGA-91-6831	0	310	0	310	0	310	0	310
TCGA-91-6831-11	TCGA-91-6831	0	310	0	310	0	310	0	310
TCGA-91-6835-01	TCGA-91-6835	0	79	0	79	0	79	0	79
TCGA-91-6835-11	TCGA-91-6835	0	79	0	79	0	79	0	79
TCGA-91-6836-01	TCGA-91-6836	0	417	0	417	0	417	0	417
TCGA-91-6836-11	TCGA-91-6836	0	417	0	417	0	417	0	417
TCGA-91-6840-01	TCGA-91-6840	0	372	0	372	0	372	0	372
TCGA-91-6847-01	TCGA-91-6847	0	842	0	842			1	772
TCGA-91-6847-11	TCGA-91-6847	0	842	0	842			1	772
TCGA-91-6848-01	TCGA-91-6848	0	224	0	224	0	224	0	224
TCGA-91-6849-01	TCGA-91-6849	0	35	0	35			0	35
TCGA-91-6849-11	TCGA-91-6849	0	35	0	35			0	35
TCGA-91-7771-01	TCGA-91-7771	0	492	0	492	0	492	0	492
TCGA-91-8496-01	TCGA-91-8496	0	505	0	505	0	505	0	505
TCGA-91-8497-01	TCGA-91-8497	1	434	0	434	0	434	0	434
TCGA-91-8499-01	TCGA-91-8499	0	36	0	36			0	36
TCGA-91-A4BC-01	TCGA-91-A4BC	0	44	0	44			0	44
TCGA-91-A4BD-01	TCGA-91-A4BD	0	603	0	603	0	603	0	603
TCGA-93-7347-01	TCGA-93-7347	0	683	0	683	0	683	0	683
TCGA-93-7348-01	TCGA-93-7348	0	531	0	531	0	531	0	531
TCGA-93-7348-11	TCGA-93-7348	0	531	0	531	0	531	0	531
TCGA-93-8067-01	TCGA-93-8067	0	186	0	186	0	186	0	186
TCGA-93-A4JN-01	TCGA-93-A4JN	0	718	0	718			0	718
TCGA-93-A4JO-01	TCGA-93-A4JO	1	33	0	33			0	33
TCGA-93-A4JP-01	TCGA-93-A4JP	0	578	0	578			1	497
TCGA-93-A4JQ-01	TCGA-93-A4JQ	0	526	0	526	0	526	0	526
TCGA-95-7039-01	TCGA-95-7039	0	1272	0	1272	1	1258	1	1258
TCGA-95-7043-01	TCGA-95-7043	1	503	1	503			1	503
TCGA-95-7562-01	TCGA-95-7562	1	87	0	87			0	87
TCGA-95-7567-01	TCGA-95-7567	0	568	0	568			0	568
TCGA-95-7944-01	TCGA-95-7944	0	377	0	377			0	377
TCGA-95-7947-01	TCGA-95-7947	0	477	0	477	0	477	0	477
TCGA-95-7948-01	TCGA-95-7948	0	476	0	476	0	476	0	476
TCGA-95-8039-01	TCGA-95-8039	0	830	0	830	1	228	1	228
TCGA-95-8494-01	TCGA-95-8494	0	84	0	84	0	84	0	84
TCGA-95-A4VK-01	TCGA-95-A4VK	0	651	0	651			1	496
TCGA-95-A4VN-01	TCGA-95-A4VN	0	553	0	553			0	553
TCGA-95-A4VP-01	TCGA-95-A4VP	0	605	0	605			1	216
TCGA-97-7546-01	TCGA-97-7546	0	1285	0	1285			1	1255
TCGA-97-7547-01	TCGA-97-7547	0	1965	0	1965			1	775
TCGA-97-7552-01	TCGA-97-7552	0	1932	0	1932			1	798
TCGA-97-7553-01	TCGA-97-7553	0	1870	0	1870	0	1870	0	1870
TCGA-97-7554-01	TCGA-97-7554	0	775	0	775	0	775	0	775
TCGA-97-7937-01	TCGA-97-7937	0	564	0	564			0	564
TCGA-97-7938-01	TCGA-97-7938	1	18	0	18	0	18	0	18
TCGA-97-7941-01	TCGA-97-7941	0	484	0	484	0	484	0	484
TCGA-97-8171-01	TCGA-97-8171	0	568	0	568			1	441
TCGA-97-8172-01	TCGA-97-8172	0	545	0	545	0	545	0	545
TCGA-97-8174-01	TCGA-97-8174	1	164		164			0	164
TCGA-97-8175-01	TCGA-97-8175	0	551	0	551	1	294	1	294
TCGA-97-8176-01	TCGA-97-8176	1	468	0	468			1	39
TCGA-97-8177-01	TCGA-97-8177	0	499	0	499			0	499
TCGA-97-8179-01	TCGA-97-8179	0	435	0	435	0	435	0	435
TCGA-97-8547-01	TCGA-97-8547	0	657	0	657	0	657	0	657
TCGA-97-8552-01	TCGA-97-8552	0	626	0	626	0	626	0	626
TCGA-97-A4LX-01	TCGA-97-A4LX	0	614	0	614	0	614	0	614
TCGA-97-A4M0-01	TCGA-97-A4M0	0	652	0	652	0	652	0	652
TCGA-97-A4M1-01	TCGA-97-A4M1	0	601	0	601	0	601	0	601
TCGA-97-A4M2-01	TCGA-97-A4M2	0	624	0	624	0	624	0	624
TCGA-97-A4M3-01	TCGA-97-A4M3	0	540	0	540	0	540	1	54
TCGA-97-A4M5-01	TCGA-97-A4M5	0	634	0	634	0	634	0	634
TCGA-97-A4M6-01	TCGA-97-A4M6	0	568	0	568	0	568	0	568
TCGA-97-A4M7-01	TCGA-97-A4M7	0	629	0	629	0	629	0	629
TCGA-99-7458-01	TCGA-99-7458	0	747	0	747			0	747
TCGA-99-8025-01	TCGA-99-8025	0	1060	0	1060	0	1060	0	1060
TCGA-99-8028-01	TCGA-99-8028	0	1118	0	1118	0	1118	0	1118
TCGA-99-8032-01	TCGA-99-8032	0	44	0	44	0	44	0	44
TCGA-99-8033-01	TCGA-99-8033	1	656	1	656			1	656
TCGA-99-AA5R-01	TCGA-99-AA5R	0	658	0	658	0	658	0	658
TCGA-J2-8192-01	TCGA-J2-8192	0	739	0	739			1	482
TCGA-J2-8194-01	TCGA-J2-8194	0	724	0	724			1	470
TCGA-J2-A4AD-01	TCGA-J2-A4AD	1	550	1	550			1	524
TCGA-J2-A4AE-01	TCGA-J2-A4AE	0	1079	0	1079	0	1079	0	1079
TCGA-J2-A4AG-01	TCGA-J2-A4AG	0	988	0	988	0	988	0	988
TCGA-L4-A4E5-01	TCGA-L4-A4E5	0	578	0	578	0	578	0	578
TCGA-L4-A4E6-01	TCGA-L4-A4E6	0	435	0	435	0	435	0	435
TCGA-L9-A443-01	TCGA-L9-A443	1	193	0	193	0	193	0	193
TCGA-L9-A444-01	TCGA-L9-A444	0	307	0	307	0	307	0	307
TCGA-L9-A50W-01	TCGA-L9-A50W	1	442	1	442	1	389	1	389
TCGA-L9-A5IP-01	TCGA-L9-A5IP	1	58	1	58			1	49
TCGA-L9-A743-01	TCGA-L9-A743	0	664	0	664	0	664	0	664
TCGA-L9-A7SV-01	TCGA-L9-A7SV	0	565	0	565	0	565	0	565
TCGA-L9-A8F4-01	TCGA-L9-A8F4	0	476	0	476			0	476
TCGA-MN-A4N1-01	TCGA-MN-A4N1	0	827	0	827	0	827	0	827
TCGA-MN-A4N4-01	TCGA-MN-A4N4	0	1175	0	1175	0	1175	0	1175
TCGA-MN-A4N5-01	TCGA-MN-A4N5	0	84	0	84	0	84	0	84
TCGA-MP-A4SV-01	TCGA-MP-A4SV	1	2620		2620	0	2620	0	2620
TCGA-MP-A4SW-01	TCGA-MP-A4SW	1	1778		1778	0	1778	0	1778
TCGA-MP-A4SY-01	TCGA-MP-A4SY	1	1501	0	1501	1	489	1	489
TCGA-MP-A4T2-01	TCGA-MP-A4T2	1	1136	1	1136	1	575	1	575
TCGA-MP-A4T4-01	TCGA-MP-A4T4	1	2617		2617	0	2617	0	2617
TCGA-MP-A4T6-01	TCGA-MP-A4T6	1	1790	0	1790	0	1790	0	1790
TCGA-MP-A4T7-01	TCGA-MP-A4T7	1	167		167			0	167
TCGA-MP-A4T8-01	TCGA-MP-A4T8	1	161		161			0	161
TCGA-MP-A4T9-01	TCGA-MP-A4T9	1	1265	1	1265	1	341	1	341
TCGA-MP-A4TA-01	TCGA-MP-A4TA	1	950	1	950	1	725	1	725
TCGA-MP-A4TC-01	TCGA-MP-A4TC	1	74	0	74	0	74	0	74
TCGA-MP-A4TD-01	TCGA-MP-A4TD	1	307		307	1	226	1	226
TCGA-MP-A4TE-01	TCGA-MP-A4TE	1	896	1	896	1	226	1	226
TCGA-MP-A4TF-01	TCGA-MP-A4TF	1	336	1	336			1	195
TCGA-MP-A4TH-01	TCGA-MP-A4TH	0	741	0	741	0	741	0	741
TCGA-MP-A4TI-01	TCGA-MP-A4TI	1	429	1	429			1	84
TCGA-MP-A4TJ-01	TCGA-MP-A4TJ	1	339		339	0	339	0	339
TCGA-MP-A4TK-01	TCGA-MP-A4TK	1	582	1	582	1	397	1	397
TCGA-MP-A5C7-01	TCGA-MP-A5C7	0	2248	0	2248	0	2248	0	2248
TCGA-NJ-A4YF-01	TCGA-NJ-A4YF	0	2161	0	2161			0	2161
TCGA-NJ-A4YG-01	TCGA-NJ-A4YG	0	2261	0	2261			0	2261
TCGA-NJ-A4YI-01	TCGA-NJ-A4YI	1	4		4			0	4
TCGA-NJ-A4YP-01	TCGA-NJ-A4YP	0	50	0	50			0	50
TCGA-NJ-A4YQ-01	TCGA-NJ-A4YQ	0	1432	0	1432			0	1432
TCGA-NJ-A55A-01	TCGA-NJ-A55A	0	15	0	15			0	15
TCGA-NJ-A55O-01	TCGA-NJ-A55O	0	13	0	13			0	13
TCGA-NJ-A55R-01	TCGA-NJ-A55R	0	603	0	603			0	603
TCGA-NJ-A7XG-01	TCGA-NJ-A7XG	0	617	0	617			0	617
TCGA-O1-A52J-01	TCGA-O1-A52J	1	1798	1	1798			1	898
TCGA-S2-AA1A-01	TCGA-S2-AA1A	0	513	0	513	0	513	0	513

## Sheet: Clinical characteristic data
sampleID	Expression_Subtype	Pathology_Updated	pathologic stage	histological_type	ABSOLUTE Ploidy	ABSOLUTE_Purity	AKT1	ALK_translocation	BRAF	CBL	CTNNB1	Canonical_mut_in_KRAS_EGFR_ALK	Cnncl_mt_n_KRAS_EGFR_ALK_RET_ROS1_BRAF_ERBB2_HRAS_NRAS_AKT1_MAP2	EGFR	ERBB2	ERBB4	Estimated_allele_fraction_of_a_clonal_varnt_prsnt_t_1_cpy_pr_cll	HRAS	KRAS	MAP2K1	MET	NRAS	PIK3CA	PTPN11	RET_translocation	ROS1_translocation	STK11	Pathology	WGS_as_of_20120731_0_no_1_yes	_INTEGRATION	_PANCAN_CNA_PANCAN_K8	_PANCAN_Cluster_Cluster_PANCAN	_PANCAN_DNAMethyl_LUAD	_PANCAN_DNAMethyl_PANCAN	_PANCAN_RPPA_PANCAN_K8	_PANCAN_UNC_RNAseq_PANCAN_K16	_PANCAN_miRNA_PANCAN	_PANCAN_mirna_LUAD	_PANCAN_mutation_PANCAN	_PATIENT	_cohort	_primary_disease	_primary_site	additional_pharmaceutical_therapy	additional_radiation_therapy	additional_surgery_locoregional_procedure	additional_surgery_metastatic_procedure	age_at_initial_pathologic_diagnosis	anatomic_neoplasm_subdivision
TCGA-05-4244-01			Stage IV	Lung Adenocarcinoma- Not Otherwise Specified (NOS)																										TCGA-05-4244-01	High	C1-LUAD-enriched		Cluster 6	squamous c3	LUAD-like c10	miRNA cluster 4		mutation cluster 12	TCGA-05-4244	TCGA Lung Adenocarcinoma (LUAD)	lung adenocarcinoma	Lung					70	R-Lower
TCGA-05-4249-01	Bronchioid	Papillary predominant Adc	Stage IB	Lung Adenocarcinoma- Not Otherwise Specified (NOS)	3.77	0.46	none		p.A762E	none	none	Y	Y	none	none	none	0.16	none	p.G12C	none	none	none	p.E545K	none			none	Papillary predominant Adc	0	TCGA-05-4249-01	BRCA-LUAD+	C1-LUAD-enriched		Cluster 5	squamous c3	LUAD-like c10	miRNA cluster 4	cluster 1	mutation cluster 1	TCGA-05-4249	TCGA Lung Adenocarcinoma (LUAD)	lung adenocarcinoma	Lung					67	R-Lower
TCGA-05-4250-01			Stage IIIA	Lung Adenocarcinoma- Not Otherwise Specified (NOS)																										TCGA-05-4250-01	High	C1-LUAD-enriched		Cluster 6	squamous c3	LUAD-like c10	miRNA cluster 4		mutation cluster 12	TCGA-05-4250	TCGA Lung Adenocarcinoma (LUAD)	lung adenocarcinoma	Lung					79	R-Lower
TCGA-05-4382-01	Squamoid	Solid predominant Adc	Stage IB	Lung Adenocarcinoma Mixed Subtype			none		p.L613F	none	none	N	N	p.R222L, p.E545Q	none	p.D922E		none	none	none	none	none	none	none			none	Solid predominant Adc	0	TCGA-05-4382-01	High	C1-LUAD-enriched		Cluster 5		LUAD-like c10	miRNA cluster 4	cluster 2	mutation cluster 11	TCGA-05-4382	TCGA Lung Adenocarcinoma (LUAD)	lung adenocarcinoma	Lung		YES			68	L-Upper
TCGA-05-4384-01	Bronchioid	Papillary predominant Adc	Stage IIIA	Lung Adenocarcinoma Mixed Subtype	2.04	0.48	none		none	none	p.F777S	N	N	none	p.S633_splice	none	0.24	none	none	none	none	none	none	none			none	Papillary predominant Adc	0	TCGA-05-4384-01	Iq	C1-LUAD-enriched	cluster 3	Cluster 5	squamous c3	LUAD-like c10	miRNA cluster 5	cluster 3	mutation cluster 5	TCGA-05-4384	TCGA Lung Adenocarcinoma (LUAD)	lung adenocarcinoma	Lung		YES			66	R-Lower
TCGA-05-4389-01	Magnoid	Solid predominant Adc	Stage IA	Lung Adenocarcinoma Mixed Subtype	3.29	0.48	none		p.G469V	none	p.T41A	N	Y	none	none	none	0.18	none	none	none	none	none	none	none			none	Solid predominant Adc	1	TCGA-05-4389-01	High	C1-LUAD-enriched		Cluster 5		LUAD-like c10	miRNA cluster 4	cluster 2	mutation c1uster 9	TCGA-05-4389	TCGA Lung Adenocarcinoma (LUAD)	lung adenocarcinoma	Lung					70	R-Upper
TCGA-05-4390-01	Magnoid	Acinar predominant Adc	Stage IB	Lung Adenocarcinoma Mixed Subtype	3.99	0.57	none		none	none	none	Y	Y	none	none	none	0.18	none	p.G12V	none	none	none	none	none			none	Acinar predominant Adc	0	TCGA-05-4390-01	COAD-READ	C1-LUAD-enriched	cluster 2	Cluster 6		LUAD-like c10	miRNA cluster 6	cluster 1	mutation cluster 12	TCGA-05-4390	TCGA Lung Adenocarcinoma (LUAD)	lung adenocarcinoma	Lung					58	R-Upper
TCGA-05-4395-01	Squamoid	Solid predominant Adc	Stage IIIB	Lung Adenocarcinoma Mixed Subtype	3.24	0.61	none		none	none	none	Y	Y	none	none	none	0.22	none	p.G12V	none	none	none	none	none			p.G56W	Solid predominant Adc	0	TCGA-05-4395-01	BRCA-LUAD+	C1-LUAD-enriched		Cluster 6		LUAD-like c10	miRNA cluster 4	cluster 2	mutation cluster 2	TCGA-05-4395	TCGA Lung Adenocarcinoma (LUAD)	lung adenocarcinoma	Lung					76	L-Upper
TCGA-05-4396-01	Magnoid	Papillary predominant Adc	Stage IIIB	Lung Adenocarcinoma Mixed Subtype	1.86	0.74	none		none	none	none	N	N	none	none	none	0.39	none	none	none	none	none	none	none			none	Papillary predominant Adc	0	TCGA-05-4396-01	Squamous	C1-LUAD-enriched	cluster 1	Cluster 6	squamous c3	LUAD-like c10	miRNA cluster 6	cluster 1	mutation cluster 11	TCGA-05-4396	TCGA Lung Adenocarcinoma (LUAD)	lung adenocarcinoma	Lung					76	R-Lower
TCGA-05-4397-01			Stage IIB	Lung Adenocarcinoma Mixed Subtype																										TCGA-05-4397-01	Squamous	C1-LUAD-enriched		Cluster 6	squamous c3	LUAD-like c10	miRNA cluster 7		mutation cluster 8	TCGA-05-4397	TCGA Lung Adenocarcinoma (LUAD)	lung adenocarcinoma	Lung					65	R-Middle
TCGA-05-4398-01	Squamoid	Solid predominant Adc	Stage IIIB	Lung Adenocarcinoma Mixed Subtype	4.86	0.33	none		none	none	none	N	N	none	none	none	0.11	none	none	none	none	none	none	none			none	Solid predominant Adc	1	TCGA-05-4398-01	Squamous	C1-LUAD-enriched		Cluster 6	squamous c3	LUAD-like c10	miRNA cluster 4	cluster 4	mutation cluster 2	TCGA-05-4398	TCGA Lung Adenocarcinoma (LUAD)	lung adenocarcinoma	Lung					47	R-Upper
TCGA-05-4402-01	Bronchioid	Acinar predominant Adc	Stage IV	Lung Adenocarcinoma Mixed Subtype	3.24	0.44	none		none	none	none	Y	Y	p.TSPKANKE751del	none	none	0.17	none	none	none	none	none	none	none			none	Acinar predominant Adc	0	TCGA-05-4402-01	BRCA-LUAD+	C1-LUAD-enriched		Cluster 5	squamous c3	LUAD-like c10	miRNA cluster 4	cluster 4	mutation cluster 8	TCGA-05-4402	TCGA Lung Adenocarcinoma (LUAD)	lung adenocarcinoma	Lung					57	R-Lower
TCGA-05-4403-01	Bronchioid	Invasive mucinous	Stage IB	Lung Adenocarcinoma Mixed Subtype	2.06	0.46	none		none	none	none	Y	Y	none	none	none	0.23	none	p.G12C	none	p.H476Y	none	none	none			none	Invasive mucinous	0	TCGA-05-4403-01	Kirc+	C1-LUAD-enriched		Cluster 6		LUAD-like c10	miRNA cluster 8	cluster 1	mutation cluster 12	TCGA-05-4403	TCGA Lung Adenocarcinoma (LUAD)	lung adenocarcinoma	Lung					76	R-Upper
TCGA-05-4405-01	Bronchioid	Acinar predominant Adc	Stage IB	Lung Adenocarcinoma Mixed Subtype	3.34	0.38	none		none	none	none	N	N	none	none	none	0.15	none	none	none	none	none	none	none			none	Acinar predominant Adc	0	TCGA-05-4405-01	High	C1-LUAD-enriched	cluster 1	Cluster 6	squamous c3	LUAD-like c10	miRNA cluster 4	cluster 2	mutation cluster 2	TCGA-05-4405	TCGA Lung Adenocarcinoma (LUAD)	lung adenocarcinoma	Lung					74	R-Lower
TCGA-05-4410-01	Bronchioid	Micropapillary predom Adc	Stage IB	Lung Adenocarcinoma Mixed Subtype			none		p.G466V	none	none	N	Y	p.R377S	none	none		none	none	none	none	none	none	none			none	Micropapillary predom Adc	0	TCGA-05-4410-01	High	C1-LUAD-enriched	cluster 1	Cluster 6	squamous c3	LUAD-like c10	miRNA cluster 4	cluster 2	mutation cluster 11	TCGA-05-4410	TCGA Lung Adenocarcinoma (LUAD)	lung adenocarcinoma	Lung					62	L-Upper
TCGA-05-4415-01	Magnoid	Micropapillary predom Adc	Stage IIIB	Lung Adenocarcinoma Mixed Subtype	3.65	0.65	none		none	none	none	Y	Y	none	none	none	0.21	none	p.G12C	none	none	none	none	none			p.G227fs	Micropapillary predom Adc	0	TCGA-05-4415-01	GBM	C1-LUAD-enriched	cluster 3	Cluster 5		LUAD-like c10	miRNA cluster 4	cluster 5	mutation cluster 12	TCGA-05-4415	TCGA Lung Adenocarcinoma (LUAD)	lung adenocarcinoma	Lung					57	L-Lower
TCGA-05-4417-01	Magnoid	Solid predominant Adc	Stage IB	Lung Adenocarcinoma Mixed Subtype	2.96	0.39	none		none	none	none	Y	Y	none	none	none	0.16	none	p.G12C	none	none	none	none	none			p.H168R	Solid predominant Adc	0	TCGA-05-4417-01	BRCA-LUAD+	C1-LUAD-enriched	cluster 2	Cluster 6	squamous c3	LUAD-like c10	miRNA cluster 4	cluster 2	mutation cluster 12	TCGA-05-4417	TCGA Lung Adenocarcinoma (LUAD)	lung adenocarcinoma	Lung					51	R-Upper
TCGA-05-4418-01	Magnoid	Solid predominant Adc	Stage IIIA	Lung Adenocarcinoma Mixed Subtype	2.01	0.53	none		none	none	none	Y	Y	none	none	none	0.26	none	p.G12C	none	none	none	none	none			none	Solid predominant Adc	0	TCGA-05-4418-01	BRCA-LUAD+	C1-LUAD-enriched		Cluster 5	squamous c3	LUAD-like c10	miRNA c1uster 9	cluster 4	mutation cluster 12	TCGA-05-4418	TCGA Lung Adenocarcinoma (LUAD)	lung adenocarcinoma	Lung					69	L-Lower
TCGA-05-4420-01	Magnoid	Invasive mucinous	Stage IB	Lung Adenocarcinoma Mixed Subtype	3.53	0.6	none		none	none	none	N	Y	none	none	none	0.21	p.Q61L	none	none	none	none	none	none			none	Invasive mucinous	1	TCGA-05-4420-01	High	C1-LUAD-enriched		Cluster 5	squamous c3	LUAD-like c10	miRNA cluster 6	cluster 1	mutation cluster 3	TCGA-05-4420	TCGA Lung Adenocarcinoma (LUAD)	lung adenocarcinoma	Lung					41	R-Lower
TCGA-05-4422-01	Magnoid	Acinar predominant Adc	Stage IB	Lung Adenocarcinoma Mixed Subtype	2.09	0.63	none		none	none	p.S37F	N	N	none	none	none	0.31	none	none	none	none	none	none	none			p.G251V	Acinar predominant Adc	1	TCGA-05-4422-01	COAD-READ	C1-LUAD-enriched		Low purity c2	squamous c3	LUAD-like c10	miRNA cluster 7	cluster 4	mutation c1uster 9	TCGA-05-4422	TCGA Lung Adenocarcinoma (LUAD)	lung adenocarcinoma	Lung					68	L-Lower
TCGA-05-4424-01	Bronchioid	Acinar predominant Adc	Stage IIB	Lung Adenocarcinoma Mixed Subtype			none		none	none	none	N	N	none	none	none		none	none	none	none	none	none	none			none	Acinar predominant Adc	0	TCGA-05-4424-01	High	C1-LUAD-enriched	cluster 3	Low purity c2		LUAD-like c10	miRNA cluster 5	cluster 5	mutation cluster 2	TCGA-05-4424	TCGA Lung Adenocarcinoma (LUAD)	lung adenocarcinoma	Lung		YES			70	R-Upper
TCGA-05-4425-01	Squamoid	Papillary predominant Adc	Stage IV	Lung Adenocarcinoma Mixed Subtype	1.96	0.61	none		none	none	p.S45F	N	N	none	none	none	0.31	none	none	none	none	none	none	none			none	Papillary predominant Adc	0	TCGA-05-4425-01	Kirc+	C1-LUAD-enriched	cluster 1	Cluster 6		LUAD-like c10	miRNA cluster 4	cluster 1	mutation c1uster 9	TCGA-05-4425	TCGA Lung Adenocarcinoma (LUAD)	lung adenocarcinoma	Lung					70	R-Middle
TCGA-05-4426-01	Squamoid	Solid predominant Adc	Stage IB	Lung Adenocarcinoma Mixed Subtype	1.99	0.71	none		none	none	none	N	Y	none	none	none	0.36	none	none	none	none	none	none	none		Y	none	Solid predominant Adc	0	TCGA-05-4426-01	Kirc+	C1-LUAD-enriched		Cluster 5	squamous c3	LUAD-like c10	miRNA cluster 4	cluster 2	mutation cluster 5	TCGA-05-4426	TCGA Lung Adenocarcinoma (LUAD)	lung adenocarcinoma	Lung					71	L-Lower
TCGA-05-4427-01			Stage IIB	Lung Adenocarcinoma Mixed Subtype																										TCGA-05-4427-01	BRCA-LUAD+	C1-LUAD-enriched		Cluster 6	squamous c3	LUAD-like c10	miRNA cluster 4		mutation cluster 11	TCGA-05-4427	TCGA Lung Adenocarcinoma (LUAD)	lung adenocarcinoma	Lung					65	L-Upper
TCGA-05-4430-01	Bronchioid	Solid predominant Adc	Stage IB	Lung Adenocarcinoma Mixed Subtype	3.44	0.2	none		none	none	none	N	N	none	none	none	0.09	none	none	none	none	none	none	none			none	Solid predominant Adc	0	TCGA-05-4430-01	High	C1-LUAD-enriched		Cluster 6	squamous c3	LUAD-like c10	miRNA cluster 4	cluster 2	mutation cluster 2	TCGA-05-4430	TCGA Lung Adenocarcinoma (LUAD)	lung adenocarcinoma	Lung					59	L-Lower
TCGA-05-4432-01	Magnoid	Solid predominant Adc	Stage IIB	Lung Adenocarcinoma Mixed Subtype	3.33	0.37	none		none	none	none	N	N	none	none	p.P1206L	0.15	none	none	none	none	none	none	none			p.137_138QE>H*	Solid predominant Adc	1	TCGA-05-4432-01	High	C1-LUAD-enriched		Low purity c2		LUAD-like c10	miRNA cluster 7	cluster 4	mutation cluster 2	TCGA-05-4432	TCGA Lung Adenocarcinoma (LUAD)	lung adenocarcinoma	Lung					66	R-Upper
TCGA-05-4433-01	Bronchioid	Invasive mucinous	Stage IB	Lung Adenocarcinoma Mixed Subtype	1.9	0.61	none		none	none	none	Y	Y	none	none	none	0.31	none	p.G12V	none	none	none	none	none			none	Invasive mucinous	0	TCGA-05-4433-01	Squamous	C1-LUAD-enriched	cluster 2	Cluster 5		LUAD-like c10	miRNA cluster 4	cluster 1	mutation cluster 2	TCGA-05-4433	TCGA Lung Adenocarcinoma (LUAD)	lung adenocarcinoma	Lung					82	L-Lower
TCGA-05-4434-01			Stage IV	Lung Adenocarcinoma Mixed Subtype																										TCGA-05-4434-01	Kirc+	C1-LUAD-enriched		Cluster 6	squamous c3	LUAD-like c10	miRNA cluster 4		mutation c1uster 9	TCGA-05-4434	TCGA Lung Adenocarcinoma (LUAD)	lung adenocarcinoma	Lung					67	R-Lower
TCGA-05-5420-01	Squamoid	Solid predominant Adc	Stage IIIA	Lung Adenocarcinoma- Not Otherwise Specified (NOS)	1.83	0.25	none		none	none	none	N	N	none	none	none	0.13	none	none	none	none	none	none	none			none	Solid predominant Adc	0	TCGA-05-5420-01	High	C1-LUAD-enriched	cluster 3	Cluster 5	squamous c3	LUAD-like c10	miRNA cluster 4	cluster 4	mutation c1uster 9	TCGA-05-5420	TCGA Lung Adenocarcinoma (LUAD)	lung adenocarcinoma	Lung					67	L-Upper
TCGA-05-5420-11	Squamoid	Solid predominant Adc	Stage IIIA	Lung Adenocarcinoma- Not Otherwise Specified (NOS)	1.83	0.25	none		none	none	none	N	N	none	none	none	0.13	none	none	none	none	none	none	none			none	Solid predominant Adc	0	TCGA-05-5420-11		C1-LUAD-enriched							mutation c1uster 9	TCGA-05-5420	TCGA Lung Adenocarcinoma (LUAD)	lung adenocarcinoma	Lung					67	L-Upper
TCGA-05-5423-01	Bronchioid	Acinar predominant Adc	Stage IIB	Lung Adenocarcinoma Mixed Subtype	2.36	0.6	none		none	none	none	Y	Y	p.L833F, p.L861Q	none	none	0.27	none	none	none	none	none	none	none			none	Acinar predominant Adc	0	TCGA-05-5423-01	High	C1-LUAD-enriched	cluster 3	Cluster 6	squamous c3	LUAD-like c10	miRNA cluster 4	cluster 4	mutation cluster 8	TCGA-05-5423	TCGA Lung Adenocarcinoma (LUAD)	lung adenocarcinoma	Lung					65	L-Upper
TCGA-05-5425-01			Stage IIB	Lung Adenocarcinoma Mixed Subtype																										TCGA-05-5425-01	High	C1-LUAD-enriched		Cluster 5	squamous c3	LUAD-like c10	miRNA cluster 4		mutation c1uster 9	TCGA-05-5425	TCGA Lung Adenocarcinoma (LUAD)	lung adenocarcinoma	Lung					68	R-Upper
TCGA-05-5428-01	Squamoid	Solid predominant Adc	Stage IIA	Lung Adenocarcinoma Mixed Subtype	3.37	0.63	none		p.D594N	none	none	N	Y	none	none	none	0.22	none	none	none	none	none	none	none			none	Solid predominant Adc	0	TCGA-05-5428-01	BRCA-LUAD+	C1-LUAD-enriched	cluster 1	Cluster 6		LUAD-like c10	miRNA cluster 4	cluster 2	mutation cluster 8	TCGA-05-5428	TCGA Lung Adenocarcinoma (LUAD)	lung adenocarcinoma	Lung					57	R-Upper
TCGA-05-5429-01	Magnoid	Acinar predominant Adc	Stage IIIA	Lung Adenocarcinoma- Not Otherwise Specified (NOS)	2.07	0.47	none		none	none	none	N	N	none	none	none	0.23	none	none	none	none	none	none	none			none	Acinar predominant Adc	0	TCGA-05-5429-01	Iq	C1-LUAD-enriched	cluster 1	Cluster 6	squamous c3	LUAD-like c10	miRNA cluster 8	cluster 1	mutation c1uster 9	TCGA-05-5429	TCGA Lung Adenocarcinoma (LUAD)	lung adenocarcinoma	Lung					60	L-Upper
TCGA-05-5715-01	Bronchioid	Micropapillary predom Adc	Stage IB	Lung Adenocarcinoma Mixed Subtype	1.82	0.74	none		none	none	none	N	Y	none	p.774_775insAYVM	none	0.4	none	none	none	none	none	none	none			none	Micropapillary predom Adc	0	TCGA-05-5715-01	BRCA-LUAD+	C1-LUAD-enriched	cluster 2	Cluster 6	KIRC-like c1	LUAD-like c10	miRNA c1uster 10	cluster 5	mutation c1uster 10	TCGA-05-5715	TCGA Lung Adenocarcinoma (LUAD)	lung adenocarcinoma	Lung					69	L-Upper
TCGA-17-Z000-01																														TCGA-17-Z000-01				Cluster 5					mutation c1uster 9	TCGA-17-Z000	TCGA Lung Adenocarcinoma (LUAD)	lung adenocarcinoma	Lung
TCGA-17-Z001-01																														TCGA-17-Z001-01				Cluster 5					mutation cluster 8	TCGA-17-Z001	TCGA Lung Adenocarcinoma (LUAD)	lung adenocarcinoma	Lung
TCGA-17-Z002-01																														TCGA-17-Z002-01				Cluster 6						TCGA-17-Z002	TCGA Lung Adenocarcinoma (LUAD)	lung adenocarcinoma	Lung
TCGA-17-Z003-01																														TCGA-17-Z003-01				Cluster 5					mutation cluster 5	TCGA-17-Z003	TCGA Lung Adenocarcinoma (LUAD)	lung adenocarcinoma	Lung
TCGA-17-Z004-01																														TCGA-17-Z004-01				Low purity c2					mutation c1uster 9	TCGA-17-Z004	TCGA Lung Adenocarcinoma (LUAD)	lung adenocarcinoma	Lung
TCGA-17-Z005-01																														TCGA-17-Z005-01				Cluster 6					mutation cluster 5	TCGA-17-Z005	TCGA Lung Adenocarcinoma (LUAD)	lung adenocarcinoma	Lung
TCGA-17-Z006-01																														TCGA-17-Z006-01				Cluster 5						TCGA-17-Z006	TCGA Lung Adenocarcinoma (LUAD)	lung adenocarcinoma	Lung
TCGA-17-Z007-01																														TCGA-17-Z007-01				COADREAD non-CIMP c11					mutation cluster 5	TCGA-17-Z007	TCGA Lung Adenocarcinoma (LUAD)	lung adenocarcinoma	Lung
TCGA-17-Z008-01																														TCGA-17-Z008-01				Cluster 5					mutation cluster 7	TCGA-17-Z008	TCGA Lung Adenocarcinoma (LUAD)	lung adenocarcinoma	Lung
TCGA-17-Z009-01																														TCGA-17-Z009-01				Low purity c2					mutation cluster 14	TCGA-17-Z009	TCGA Lung Adenocarcinoma (LUAD)	lung adenocarcinoma	Lung
TCGA-17-Z010-01																														TCGA-17-Z010-01				Cluster 6					mutation cluster 7	TCGA-17-Z010	TCGA Lung Adenocarcinoma (LUAD)	lung adenocarcinoma	Lung
TCGA-17-Z011-01																														TCGA-17-Z011-01				Cluster 5					mutation c1uster 9	TCGA-17-Z011	TCGA Lung Adenocarcinoma (LUAD)	lung adenocarcinoma	Lung
TCGA-17-Z012-01																														TCGA-17-Z012-01				Cluster 5					mutation cluster 5	TCGA-17-Z012	TCGA Lung Adenocarcinoma (LUAD)	lung adenocarcinoma	Lung
TCGA-17-Z013-01																														TCGA-17-Z013-01				Cluster 5					mutation c1uster 9	TCGA-17-Z013	TCGA Lung Adenocarcinoma (LUAD)	lung adenocarcinoma	Lung
TCGA-17-Z014-01																														TCGA-17-Z014-01				Cluster 6					mutation cluster 12	TCGA-17-Z014	TCGA Lung Adenocarcinoma (LUAD)	lung adenocarcinoma	Lung
TCGA-17-Z015-01																														TCGA-17-Z015-01				Cluster 6					mutation cluster 8	TCGA-17-Z015	TCGA Lung Adenocarcinoma (LUAD)	lung adenocarcinoma	Lung
TCGA-17-Z016-01																														TCGA-17-Z016-01				Cluster 5					mutation cluster 12	TCGA-17-Z016	TCGA Lung Adenocarcinoma (LUAD)	lung adenocarcinoma	Lung
TCGA-17-Z017-01																														TCGA-17-Z017-01				Cluster 6					mutation cluster 2	TCGA-17-Z017	TCGA Lung Adenocarcinoma (LUAD)	lung adenocarcinoma	Lung
TCGA-17-Z018-01																														TCGA-17-Z018-01				Cluster 5					mutation cluster 6	TCGA-17-Z018	TCGA Lung Adenocarcinoma (LUAD)	lung adenocarcinoma	Lung
TCGA-17-Z019-01																														TCGA-17-Z019-01				Cluster 5						TCGA-17-Z019	TCGA Lung Adenocarcinoma (LUAD)	lung adenocarcinoma	Lung
TCGA-17-Z020-01																														TCGA-17-Z020-01				Cluster 5					mutation cluster 2	TCGA-17-Z020	TCGA Lung Adenocarcinoma (LUAD)	lung adenocarcinoma	Lung
TCGA-17-Z021-01																														TCGA-17-Z021-01				Cluster 5					mutation cluster 5	TCGA-17-Z021	TCGA Lung Adenocarcinoma (LUAD)	lung adenocarcinoma	Lung
TCGA-17-Z022-01																														TCGA-17-Z022-01				Cluster 5					mutation cluster 11	TCGA-17-Z022	TCGA Lung Adenocarcinoma (LUAD)	lung adenocarcinoma	Lung
TCGA-17-Z023-01																														TCGA-17-Z023-01				Low purity c2					mutation cluster 2	TCGA-17-Z023	TCGA Lung Adenocarcinoma (LUAD)	lung adenocarcinoma	Lung
TCGA-17-Z024-01																														TCGA-17-Z024-01				Cluster 5						TCGA-17-Z024	TCGA Lung Adenocarcinoma (LUAD)	lung adenocarcinoma	Lung
TCGA-17-Z025-01																														TCGA-17-Z025-01				Cluster 6					mutation cluster 12	TCGA-17-Z025	TCGA Lung Adenocarcinoma (LUAD)	lung adenocarcinoma	Lung
TCGA-17-Z026-01																														TCGA-17-Z026-01				Cluster 5					mutation cluster 11	TCGA-17-Z026	TCGA Lung Adenocarcinoma (LUAD)	lung adenocarcinoma	Lung
TCGA-17-Z027-01																														TCGA-17-Z027-01				Cluster 5					mutation cluster 8	TCGA-17-Z027	TCGA Lung Adenocarcinoma (LUAD)	lung adenocarcinoma	Lung
TCGA-17-Z028-01																														TCGA-17-Z028-01				Cluster 5					mutation cluster 8	TCGA-17-Z028	TCGA Lung Adenocarcinoma (LUAD)	lung adenocarcinoma	Lung
TCGA-17-Z029-01																														TCGA-17-Z029-01				Low purity c2						TCGA-17-Z029	TCGA Lung Adenocarcinoma (LUAD)	lung adenocarcinoma	Lung
TCGA-17-Z030-01																														TCGA-17-Z030-01				Cluster 5					mutation cluster 11	TCGA-17-Z030	TCGA Lung Adenocarcinoma (LUAD)	lung adenocarcinoma	Lung
TCGA-17-Z031-01																														TCGA-17-Z031-01				Cluster 6					mutation cluster 11	TCGA-17-Z031	TCGA Lung Adenocarcinoma (LUAD)	lung adenocarcinoma	Lung
TCGA-17-Z032-01																														TCGA-17-Z032-01				Cluster 5					mutation cluster 14	TCGA-17-Z032	TCGA Lung Adenocarcinoma (LUAD)	lung adenocarcinoma	Lung
TCGA-17-Z033-01																														TCGA-17-Z033-01				Cluster 6					mutation cluster 12	TCGA-17-Z033	TCGA Lung Adenocarcinoma (LUAD)	lung adenocarcinoma	Lung
TCGA-17-Z034-01																														TCGA-17-Z034-01				Low purity c2						TCGA-17-Z034	TCGA Lung Adenocarcinoma (LUAD)	lung adenocarcinoma	Lung
TCGA-17-Z035-01																														TCGA-17-Z035-01				Cluster 5					mutation cluster 8	TCGA-17-Z035	TCGA Lung Adenocarcinoma (LUAD)	lung adenocarcinoma	Lung
TCGA-17-Z036-01																														TCGA-17-Z036-01				Cluster 5					mutation cluster 12	TCGA-17-Z036	TCGA Lung Adenocarcinoma (LUAD)	lung adenocarcinoma	Lung
TCGA-17-Z037-01																														TCGA-17-Z037-01				COADREAD non-CIMP c11					mutation cluster 2	TCGA-17-Z037	TCGA Lung Adenocarcinoma (LUAD)	lung adenocarcinoma	Lung
TCGA-17-Z038-01																														TCGA-17-Z038-01				Cluster 5					mutation c1uster 9	TCGA-17-Z038	TCGA Lung Adenocarcinoma (LUAD)	lung adenocarcinoma	Lung
TCGA-17-Z039-01																														TCGA-17-Z039-01				Low purity c2					mutation c1uster 9	TCGA-17-Z039	TCGA Lung Adenocarcinoma (LUAD)	lung adenocarcinoma	Lung
TCGA-17-Z040-01																														TCGA-17-Z040-01				Cluster 5					mutation c1uster 9	TCGA-17-Z040	TCGA Lung Adenocarcinoma (LUAD)	lung adenocarcinoma	Lung
TCGA-17-Z041-01																														TCGA-17-Z041-01				Cluster 5					mutation c1uster 9	TCGA-17-Z041	TCGA Lung Adenocarcinoma (LUAD)	lung adenocarcinoma	Lung
TCGA-17-Z042-01																														TCGA-17-Z042-01				Cluster 6					mutation cluster 11	TCGA-17-Z042	TCGA Lung Adenocarcinoma (LUAD)	lung adenocarcinoma	Lung
TCGA-17-Z043-01																														TCGA-17-Z043-01				Cluster 5					mutation cluster 5	TCGA-17-Z043	TCGA Lung Adenocarcinoma (LUAD)	lung adenocarcinoma	Lung
TCGA-17-Z044-01																														TCGA-17-Z044-01				Cluster 5					mutation cluster 8	TCGA-17-Z044	TCGA Lung Adenocarcinoma (LUAD)	lung adenocarcinoma	Lung
TCGA-17-Z045-01																														TCGA-17-Z045-01				Cluster 5					mutation cluster 2	TCGA-17-Z045	TCGA Lung Adenocarcinoma (LUAD)	lung adenocarcinoma	Lung
TCGA-17-Z046-01																														TCGA-17-Z046-01				Cluster 6					mutation cluster 11	TCGA-17-Z046	TCGA Lung Adenocarcinoma (LUAD)	lung adenocarcinoma	Lung
TCGA-17-Z047-01																														TCGA-17-Z047-01				Cluster 5					mutation cluster 8	TCGA-17-Z047	TCGA Lung Adenocarcinoma (LUAD)	lung adenocarcinoma	Lung
TCGA-17-Z048-01																														TCGA-17-Z048-01				Cluster 5					mutation cluster 14	TCGA-17-Z048	TCGA Lung Adenocarcinoma (LUAD)	lung adenocarcinoma	Lung
TCGA-17-Z049-01																														TCGA-17-Z049-01				Cluster 5					mutation cluster 2	TCGA-17-Z049	TCGA Lung Adenocarcinoma (LUAD)	lung adenocarcinoma	Lung
TCGA-17-Z050-01																														TCGA-17-Z050-01				Cluster 6					mutation cluster 7	TCGA-17-Z050	TCGA Lung Adenocarcinoma (LUAD)	lung adenocarcinoma	Lung
TCGA-17-Z051-01																														TCGA-17-Z051-01				Cluster 5					mutation c1uster 9	TCGA-17-Z051	TCGA Lung Adenocarcinoma (LUAD)	lung adenocarcinoma	Lung
TCGA-17-Z052-01																														TCGA-17-Z052-01				Low purity c2					mutation cluster 5	TCGA-17-Z052	TCGA Lung Adenocarcinoma (LUAD)	lung adenocarcinoma	Lung
TCGA-17-Z053-01																														TCGA-17-Z053-01				Cluster 13 (HNSC-LUSC)					mutation cluster 2	TCGA-17-Z053	TCGA Lung Adenocarcinoma (LUAD)	lung adenocarcinoma	Lung
TCGA-17-Z054-01																														TCGA-17-Z054-01				Cluster 5					mutation c1uster 9	TCGA-17-Z054	TCGA Lung Adenocarcinoma (LUAD)	lung adenocarcinoma	Lung
TCGA-17-Z055-01																														TCGA-17-Z055-01									mutation cluster 2	TCGA-17-Z055	TCGA Lung Adenocarcinoma (LUAD)	lung adenocarcinoma	Lung
TCGA-17-Z056-01																														TCGA-17-Z056-01				Cluster 5					mutation cluster 8	TCGA-17-Z056	TCGA Lung Adenocarcinoma (LUAD)	lung adenocarcinoma	Lung
TCGA-17-Z057-01																														TCGA-17-Z057-01									mutation cluster 5	TCGA-17-Z057	TCGA Lung Adenocarcinoma (LUAD)	lung adenocarcinoma	Lung
TCGA-17-Z058-01																														TCGA-17-Z058-01				Cluster 5					mutation cluster 12	TCGA-17-Z058	TCGA Lung Adenocarcinoma (LUAD)	lung adenocarcinoma	Lung
TCGA-17-Z059-01																														TCGA-17-Z059-01				Cluster 6					mutation c1uster 9	TCGA-17-Z059	TCGA Lung Adenocarcinoma (LUAD)	lung adenocarcinoma	Lung
TCGA-17-Z060-01																														TCGA-17-Z060-01				Cluster 5					mutation cluster 12	TCGA-17-Z060	TCGA Lung Adenocarcinoma (LUAD)	lung adenocarcinoma	Lung
TCGA-17-Z061-01																														TCGA-17-Z061-01				Cluster 5					mutation cluster 13	TCGA-17-Z061	TCGA Lung Adenocarcinoma (LUAD)	lung adenocarcinoma	Lung
TCGA-17-Z062-01																														TCGA-17-Z062-01				Cluster 5					mutation cluster 11	TCGA-17-Z062	TCGA Lung Adenocarcinoma (LUAD)	lung adenocarcinoma	Lung
TCGA-35-3615-01	Magnoid	Lepidic predominant Adc	Stage IB	Lung Adenocarcinoma- Not Otherwise Specified (NOS)	2.07	0.68	none		none	none	none	Y	Y	none	none	none	0.33	none	p.G12C	none	none	none	none	none			p.L245_splice	Lepidic predominant Adc	0	TCGA-35-3615-01	Iq	C1-LUAD-enriched		Cluster 6	squamous c3	LUAD-like c10	miRNA cluster 7	cluster 4	mutation cluster 12	TCGA-35-3615	TCGA Lung Adenocarcinoma (LUAD)	lung adenocarcinoma	Lung					57	R-Upper
TCGA-35-3621-01																														TCGA-35-3621-01										TCGA-35-3621	TCGA Lung Adenocarcinoma (LUAD)	lung adenocarcinoma	Lung
TCGA-35-4122-01			Stage IA	Lung Adenocarcinoma- Not Otherwise Specified (NOS)																										TCGA-35-4122-01	High	C1-LUAD-enriched		Cluster 5	squamous c3	LUAD-like c10	miRNA cluster 4		mutation cluster 5	TCGA-35-4122	TCGA Lung Adenocarcinoma (LUAD)	lung adenocarcinoma	Lung					69	L-Upper
TCGA-35-4123-01			Stage IA	Lung Adenocarcinoma- Not Otherwise Specified (NOS)																										TCGA-35-4123-01	Squamous	C1-LUAD-enriched		Cluster 6	squamous c3	LUAD-like c10	miRNA cluster 4		mutation cluster 3	TCGA-35-4123	TCGA Lung Adenocarcinoma (LUAD)	lung adenocarcinoma	Lung					38	R-Upper
TCGA-35-5375-01			Stage IIIA	Lung Adenocarcinoma- Not Otherwise Specified (NOS)																										TCGA-35-5375-01	High	C2-Squamous-like		BRCA CIMP c7	squamous c3	squamous-like c4	miRNA cluster 12		mutation cluster 11	TCGA-35-5375	TCGA Lung Adenocarcinoma (LUAD)	lung adenocarcinoma	Lung					61	L-Upper
TCGA-38-4625-01			Stage IB	Lung Adenocarcinoma- Not Otherwise Specified (NOS)																										TCGA-38-4625-01	Squamous	C1-LUAD-enriched		Cluster 6	squamous c3	LUAD-like c10	miRNA c1uster 9		mutation cluster 13	TCGA-38-4625	TCGA Lung Adenocarcinoma (LUAD)	lung adenocarcinoma	Lung					66	R-Upper
TCGA-38-4625-11			Stage IB	Lung Adenocarcinoma- Not Otherwise Specified (NOS)																										TCGA-38-4625-11		C1-LUAD-enriched							mutation cluster 13	TCGA-38-4625	TCGA Lung Adenocarcinoma (LUAD)	lung adenocarcinoma	Lung					66	R-Upper
TCGA-38-4626-01	Bronchioid	Solid predominant Adc	[Discrepancy]	Lung Adenocarcinoma- Not Otherwise Specified (NOS)			none		none	none	none	Y	Y	none	none	none		none	p.G12V	none	none	none	none	none			none	Solid predominant Adc	0	TCGA-38-4626-01	BRCA-LUAD+	C1-LUAD-enriched		Cluster 5	squamous c3	LUAD-like c10	miRNA c1uster 9	cluster 4	mutation cluster 12	TCGA-38-4626	TCGA Lung Adenocarcinoma (LUAD)	lung adenocarcinoma	Lung	NO	NO	NO		57	L-Upper
TCGA-38-4626-11	Bronchioid	Solid predominant Adc	[Discrepancy]	Lung Adenocarcinoma- Not Otherwise Specified (NOS)			none		none	none	none	Y	Y	none	none	none		none	p.G12V	none	none	none	none	none			none	Solid predominant Adc	0	TCGA-38-4626-11		C1-LUAD-enriched							mutation cluster 12	TCGA-38-4626	TCGA Lung Adenocarcinoma (LUAD)	lung adenocarcinoma	Lung	NO	NO	NO		57	L-Upper
TCGA-38-4627-01	Squamoid	Acinar predominant Adc	Stage IIA	Lung Adenocarcinoma- Not Otherwise Specified (NOS)			none		none	none	none	Y	Y	p.L62R, p.L858R	none	none		none	none	none	none	none	none	none			none	Acinar predominant Adc	0	TCGA-38-4627-01	Quiet	C1-LUAD-enriched		Cluster 5	squamous c3	LUAD-like c10	miRNA c1uster 9	cluster 2	mutation cluster 14	TCGA-38-4627	TCGA Lung Adenocarcinoma (LUAD)	lung adenocarcinoma	Lung					64	R-Upper
TCGA-38-4627-11	Squamoid	Acinar predominant Adc	Stage IIA	Lung Adenocarcinoma- Not Otherwise Specified (NOS)			none		none	none	none	Y	Y	p.L62R, p.L858R	none	none		none	none	none	none	none	none	none			none	Acinar predominant Adc	0	TCGA-38-4627-11		C1-LUAD-enriched							mutation cluster 14	TCGA-38-4627	TCGA Lung Adenocarcinoma (LUAD)	lung adenocarcinoma	Lung					64	R-Upper
TCGA-38-4628-01	Squamoid	Acinar predominant Adc	Stage IIB	Lung Adenocarcinoma- Not Otherwise Specified (NOS)	5.05	0.5	none		none	none	none	Y	Y	p.ELREA746del	none	none	0.14	none	none	none	none	none	none	none			none	Acinar predominant Adc	1	TCGA-38-4628-01	High	C1-LUAD-enriched		Cluster 6		LUAD-like c10	miRNA cluster 4	cluster 5	mutation cluster 14	TCGA-38-4628	TCGA Lung Adenocarcinoma (LUAD)	lung adenocarcinoma	Lung	YES	NO	NO	YES	65	R-Upper
TCGA-38-4628-11	Squamoid	Acinar predominant Adc	Stage IIB	Lung Adenocarcinoma- Not Otherwise Specified (NOS)	5.05	0.5	none		none	none	none	Y	Y	p.ELREA746del	none	none	0.14	none	none	none	none	none	none	none			none	Acinar predominant Adc	1	TCGA-38-4628-11		C1-LUAD-enriched							mutation cluster 14	TCGA-38-4628	TCGA Lung Adenocarcinoma (LUAD)	lung adenocarcinoma	Lung	YES	NO	NO	YES	65	R-Upper
TCGA-38-4629-01			Stage IIB	Lung Adenocarcinoma- Not Otherwise Specified (NOS)																										TCGA-38-4629-01	High	C1-LUAD-enriched		Cluster 6	squamous c3	LUAD-like c10	miRNA cluster 4		mutation cluster 11	TCGA-38-4629	TCGA Lung Adenocarcinoma (LUAD)	lung adenocarcinoma	Lung	NO	NO	NO	NO	68	R-Upper
TCGA-38-4629-11			Stage IIB	Lung Adenocarcinoma- Not Otherwise Specified (NOS)																										TCGA-38-4629-11		C1-LUAD-enriched							mutation cluster 11	TCGA-38-4629	TCGA Lung Adenocarcinoma (LUAD)	lung adenocarcinoma	Lung	NO	NO	NO	NO	68	R-Upper
TCGA-38-4630-01			Stage IB	Lung Papillary Adenocarcinoma																										TCGA-38-4630-01	High	C6-UCEC		UCEC Serous c4		UCEC-like c11	miRNA c1uster 10		mutation cluster 5	TCGA-38-4630	TCGA Lung Adenocarcinoma (LUAD)	lung adenocarcinoma	Lung	NO	YES	NO	NO	75	R-Upper
TCGA-38-4630-11			Stage IB	Lung Papillary Adenocarcinoma																										TCGA-38-4630-11		C6-UCEC							mutation cluster 5	TCGA-38-4630	TCGA Lung Adenocarcinoma (LUAD)	lung adenocarcinoma	Lung	NO	YES	NO	NO	75	R-Upper
TCGA-38-4631-01	Magnoid	NSCLC, favor Adeno	Stage IB	Lung Adenocarcinoma- Not Otherwise Specified (NOS)			none		none	none	none	N	N	none	none	p.P610T		none	none	none	none	none	none	none			none	NSCLC, favor Adeno	0	TCGA-38-4631-01	BRCA-LUAD+	C1-LUAD-enriched	cluster 3	Cluster 5		LUAD-like c10	miRNA cluster 5	cluster 5	mutation cluster 5	TCGA-38-4631	TCGA Lung Adenocarcinoma (LUAD)	lung adenocarcinoma	Lung	NO	YES	NO	NO	72	L-Upper
TCGA-38-4631-11	Magnoid	NSCLC, favor Adeno	Stage IB	Lung Adenocarcinoma- Not Otherwise Specified (NOS)			none		none	none	none	N	N	none	none	p.P610T		none	none	none	none	none	none	none			none	NSCLC, favor Adeno	0	TCGA-38-4631-11		C1-LUAD-enriched							mutation cluster 5	TCGA-38-4631	TCGA Lung Adenocarcinoma (LUAD)	lung adenocarcinoma	Lung	NO	YES	NO	NO	72	L-Upper
TCGA-38-4632-01	Squamoid	Solid predominant Adc	Stage IV	Lung Adenocarcinoma- Not Otherwise Specified (NOS)			none		none	none	none	N	Y	none	none	none		none	none	none	none	p.Q61L	none	none			none	Solid predominant Adc	0	TCGA-38-4632-01	High	C1-LUAD-enriched	cluster 1	Cluster 6		LUAD-like c10	miRNA cluster 4	cluster 2	mutation cluster 11	TCGA-38-4632	TCGA Lung Adenocarcinoma (LUAD)	lung adenocarcinoma	Lung	YES	YES	NO	NO	42	L-Upper
TCGA-38-4632-11	Squamoid	Solid predominant Adc	Stage IV	Lung Adenocarcinoma- Not Otherwise Specified (NOS)			none		none	none	none	N	Y	none	none	none		none	none	none	none	p.Q61L	none	none			none	Solid predominant Adc	0	TCGA-38-4632-11		C1-LUAD-enriched							mutation cluster 11	TCGA-38-4632	TCGA Lung Adenocarcinoma (LUAD)	lung adenocarcinoma	Lung	YES	YES	NO	NO	42	L-Upper
TCGA-38-6178-01	Bronchioid	Acinar predominant Adc	Stage IIIA	Lung Adenocarcinoma- Not Otherwise Specified (NOS)	3.91	0.33	none		none	none	none	Y	Y	p.ELREA746del	none	none	0.13	none	none	none	none	none	none	none			none	Acinar predominant Adc	0	TCGA-38-6178-01	BRCA-LUAD+	C1-LUAD-enriched	cluster 2	Cluster 6	squamous c3	LUAD-like c10	miRNA cluster 5	cluster 3	mutation cluster 8	TCGA-38-6178	TCGA Lung Adenocarcinoma (LUAD)	lung adenocarcinoma	Lung					70	L-Upper
TCGA-38-7271-01			Stage IA	Lung Adenocarcinoma- Not Otherwise Specified (NOS)																										TCGA-38-7271-01	Iq			Cluster 5		LUAD-like c10	miRNA cluster 5			TCGA-38-7271	TCGA Lung Adenocarcinoma (LUAD)	lung adenocarcinoma	Lung	NO	YES	NO	NO	72	R-Upper
TCGA-38-A44F-01			Stage IB	Lung Adenocarcinoma Mixed Subtype																										TCGA-38-A44F-01										TCGA-38-A44F	TCGA Lung Adenocarcinoma (LUAD)	lung adenocarcinoma	Lung					80	R-Upper
TCGA-44-2655-01	Bronchioid	Acinar predominant Adc	Stage IA	Lung Adenocarcinoma- Not Otherwise Specified (NOS)	2.05	0.3	none		none	none	none	N	N	none	none	none	0.15	none	none	none	none	none	none	none			none	Acinar predominant Adc	0	TCGA-44-2655-01	Iq	C1-LUAD-enriched		Cluster 5		LUAD-like c10	miRNA cluster 5	cluster 4	mutation c1uster 9	TCGA-44-2655	TCGA Lung Adenocarcinoma (LUAD)	lung adenocarcinoma	Lung	NO	NO	NO	NO	65	R-Upper
TCGA-44-2655-11	Bronchioid	Acinar predominant Adc	Stage IA	Lung Adenocarcinoma- Not Otherwise Specified (NOS)	2.05	0.3	none		none	none	none	N	N	none	none	none	0.15	none	none	none	none	none	none	none			none	Acinar predominant Adc	0	TCGA-44-2655-11		C1-LUAD-enriched							mutation c1uster 9	TCGA-44-2655	TCGA Lung Adenocarcinoma (LUAD)	lung adenocarcinoma	Lung	NO	NO	NO	NO	65	R-Upper
TCGA-44-2656-01	Squamoid	Solid predominant Adc	Stage IB	Lung Adenocarcinoma- Not Otherwise Specified (NOS)	3.14	0.31	none		none	none	none	N	Y	none	p.S310F	none	0.13	none	none	none	none	none	none	none			none	Solid predominant Adc	0	TCGA-44-2656-01	BRCA-LUAD+	C1-LUAD-enriched		Cluster 6	squamous c3	LUAD-like c10	miRNA cluster 4	cluster 2	mutation cluster 11	TCGA-44-2656	TCGA Lung Adenocarcinoma (LUAD)	lung adenocarcinoma	Lung	YES	YES			59	R-Upper
TCGA-44-2656-11	Squamoid	Solid predominant Adc	Stage IB	Lung Adenocarcinoma- Not Otherwise Specified (NOS)	3.14	0.31	none		none	none	none	N	Y	none	p.S310F	none	0.13	none	none	none	none	none	none	none			none	Solid predominant Adc	0	TCGA-44-2656-11		C1-LUAD-enriched							mutation cluster 11	TCGA-44-2656	TCGA Lung Adenocarcinoma (LUAD)	lung adenocarcinoma	Lung	YES	YES			59	R-Upper
TCGA-44-2657-01	Bronchioid	Acinar predominant Adc	Stage IB	Lung Adenocarcinoma- Not Otherwise Specified (NOS)	1.74	0.33	none		none	none	none	N	N	none	none	none	0.17	none	none	none	p.N315S	none	none	none			none	Acinar predominant Adc	0	TCGA-44-2657-01	BRCA-LUAD+	C1-LUAD-enriched		Cluster 5	squamous c3	LUAD-like c10	miRNA cluster 7	cluster 4	mutation c1uster 10	TCGA-44-2657	TCGA Lung Adenocarcinoma (LUAD)	lung adenocarcinoma	Lung					74	L-Upper
TCGA-44-2657-11	Bronchioid	Acinar predominant Adc	Stage IB	Lung Adenocarcinoma- Not Otherwise Specified (NOS)	1.74	0.33	none		none	none	none	N	N	none	none	none	0.17	none	none	none	p.N315S	none	none	none			none	Acinar predominant Adc	0	TCGA-44-2657-11		C1-LUAD-enriched							mutation c1uster 10	TCGA-44-2657	TCGA Lung Adenocarcinoma (LUAD)	lung adenocarcinoma	Lung					74	L-Upper
TCGA-44-2659-01	Bronchioid	Solid predominant Adc	Stage IIB	Lung Adenocarcinoma- Not Otherwise Specified (NOS)	3.6	0.41	none		none	none	none	N	N	none	none	none	0.15	none	none	none	none	none	none	none			none	Solid predominant Adc	1	TCGA-44-2659-01	BRCA-LUAD+					LUAD-like c10	miRNA cluster 7	cluster 4	mutation cluster 5	TCGA-44-2659	TCGA Lung Adenocarcinoma (LUAD)	lung adenocarcinoma	Lung					65	[Discrepancy]
TCGA-44-2659-11	Bronchioid	Solid predominant Adc	Stage IIB	Lung Adenocarcinoma- Not Otherwise Specified (NOS)	3.6	0.41	none		none	none	none	N	N	none	none	none	0.15	none	none	none	none	none	none	none			none	Solid predominant Adc	1	TCGA-44-2659-11									mutation cluster 5	TCGA-44-2659	TCGA Lung Adenocarcinoma (LUAD)	lung adenocarcinoma	Lung					65	[Discrepancy]
TCGA-44-2661-01	Bronchioid	Acinar predominant Adc	Stage IA	Lung Adenocarcinoma- Not Otherwise Specified (NOS)	1.86	0.27	none		none	none	none	Y	Y	p.ELREA746del	none	none	0.14	none	none	none	none	none	none	none			none	Acinar predominant Adc	0	TCGA-44-2661-01	Kirc+	C1-LUAD-enriched		Cluster 5	squamous c3	LUAD-like c10	miRNA cluster 4	cluster 4	mutation cluster 14	TCGA-44-2661	TCGA Lung Adenocarcinoma (LUAD)	lung adenocarcinoma	Lung					69	L-Upper
TCGA-44-2661-11	Bronchioid	Acinar predominant Adc	Stage IA	Lung Adenocarcinoma- Not Otherwise Specified (NOS)	1.86	0.27	none		none	none	none	Y	Y	p.ELREA746del	none	none	0.14	none	none	none	none	none	none	none			none	Acinar predominant Adc	0	TCGA-44-2661-11		C1-LUAD-enriched							mutation cluster 14	TCGA-44-2661	TCGA Lung Adenocarcinoma (LUAD)	lung adenocarcinoma	Lung					69	L-Upper
TCGA-44-2662-01	Squamoid	Solid predominant Adc	Stage IB	Lung Adenocarcinoma- Not Otherwise Specified (NOS)	3.33	0.25	none		p.N581S	none	none	N	N	none	none	none	0.11	none	none	none	none	none	none	none			none	Solid predominant Adc	0	TCGA-44-2662-01	BRCA-LUAD+	C1-LUAD-enriched		Cluster 5		LUAD-like c10	miRNA cluster 4	cluster 2	mutation cluster 2	TCGA-44-2662	TCGA Lung Adenocarcinoma (LUAD)	lung adenocarcinoma	Lung			NO		65	R-Upper
TCGA-44-2662-11	Squamoid	Solid predominant Adc	Stage IB	Lung Adenocarcinoma- Not Otherwise Specified (NOS)	3.33	0.25	none		p.N581S	none	none	N	N	none	none	none	0.11	none	none	none	none	none	none	none			none	Solid predominant Adc	0	TCGA-44-2662-11		C1-LUAD-enriched							mutation cluster 2	TCGA-44-2662	TCGA Lung Adenocarcinoma (LUAD)	lung adenocarcinoma	Lung			NO		65	R-Upper
TCGA-44-2664-01			Stage IA	Lung Adenocarcinoma- Not Otherwise Specified (NOS)																										TCGA-44-2664-01					squamous c3					TCGA-44-2664	TCGA Lung Adenocarcinoma (LUAD)	lung adenocarcinoma	Lung	NO	YES	NO		66	R-Lower
TCGA-44-2665-01	Squamoid	Solid predominant Adc	Stage IIB	Lung Adenocarcinoma- Not Otherwise Specified (NOS)	2.12	0.44	none		none	none	none	N	Y	none	none	none	0.21	none	none	none	none	none	none	none		Y	none	Solid predominant Adc	1	TCGA-44-2665-01	Iq	C1-LUAD-enriched		Cluster 6	squamous c3	LUAD-like c10	miRNA cluster 4	cluster 2	mutation c1uster 9	TCGA-44-2665	TCGA Lung Adenocarcinoma (LUAD)	lung adenocarcinoma	Lung					55	R-Upper
TCGA-44-2665-11	Squamoid	Solid predominant Adc	Stage IIB	Lung Adenocarcinoma- Not Otherwise Specified (NOS)	2.12	0.44	none		none	none	none	N	Y	none	none	none	0.21	none	none	none	none	none	none	none		Y	none	Solid predominant Adc	1	TCGA-44-2665-11		C1-LUAD-enriched							mutation c1uster 9	TCGA-44-2665	TCGA Lung Adenocarcinoma (LUAD)	lung adenocarcinoma	Lung					55	R-Upper
TCGA-44-2666-01	Bronchioid	Papillary predominant Adc	Stage IB	Lung Adenocarcinoma- Not Otherwise Specified (NOS)	1.94	0.58	none		p.V600E	none	none	N	Y	none	none	none	0.3	none	none	none	none	none	none	none			none	Papillary predominant Adc	1	TCGA-44-2666-01	Kirc+	C1-LUAD-enriched		Cluster 6		LUAD-like c10	miRNA cluster 5	cluster 4	mutation cluster 5	TCGA-44-2666	TCGA Lung Adenocarcinoma (LUAD)	lung adenocarcinoma	Lung	NO	NO	NO	NO	43	R-Upper
TCGA-44-2668-01			Stage IB	Lung Adenocarcinoma- Not Otherwise Specified (NOS)																										TCGA-44-2668-01	High	C1-LUAD-enriched		Cluster 6	squamous c3	LUAD-like c10	miRNA cluster 4		mutation cluster 2	TCGA-44-2668	TCGA Lung Adenocarcinoma (LUAD)	lung adenocarcinoma	Lung		YES	YES	NO	51	R-Upper
TCGA-44-2668-11			Stage IB	Lung Adenocarcinoma- Not Otherwise Specified (NOS)																										TCGA-44-2668-11		C1-LUAD-enriched							mutation cluster 2	TCGA-44-2668	TCGA Lung Adenocarcinoma (LUAD)	lung adenocarcinoma	Lung		YES	YES	NO	51	R-Upper
TCGA-44-3396-01	Squamoid	Solid predominant Adc	Stage IIIA	Lung Adenocarcinoma- Not Otherwise Specified (NOS)			none		none	none	none	N	N	none	none	none		none	none	none	none	none	none	none			none	Solid predominant Adc	0	TCGA-44-3396-01	Kirc+	C1-LUAD-enriched		Cluster 6	squamous c3	LUAD-like c10	miRNA cluster 7	cluster 4	mutation cluster 5	TCGA-44-3396	TCGA Lung Adenocarcinoma (LUAD)	lung adenocarcinoma	Lung					74	[Discrepancy]
TCGA-44-3396-11	Squamoid	Solid predominant Adc	Stage IIIA	Lung Adenocarcinoma- Not Otherwise Specified (NOS)			none		none	none	none	N	N	none	none	none		none	none	none	none	none	none	none			none	Solid predominant Adc	0	TCGA-44-3396-11		C1-LUAD-enriched							mutation cluster 5	TCGA-44-3396	TCGA Lung Adenocarcinoma (LUAD)	lung adenocarcinoma	Lung					74	[Discrepancy]
TCGA-44-3398-01			Stage IA	Lung Adenocarcinoma- Not Otherwise Specified (NOS)																										TCGA-44-3398-01	Kirc+	C1-LUAD-enriched		Cluster 6	squamous c3	LUAD-like c10	miRNA cluster 4		mutation c1uster 9	TCGA-44-3398	TCGA Lung Adenocarcinoma (LUAD)	lung adenocarcinoma	Lung					77	R-Lower
TCGA-44-3398-11			Stage IA	Lung Adenocarcinoma- Not Otherwise Specified (NOS)																										TCGA-44-3398-11		C1-LUAD-enriched							mutation c1uster 9	TCGA-44-3398	TCGA Lung Adenocarcinoma (LUAD)	lung adenocarcinoma	Lung					77	R-Lower
TCGA-44-3917-01			Stage IB	Lung Adenocarcinoma- Not Otherwise Specified (NOS)																										TCGA-44-3917-01					squamous c3					TCGA-44-3917	TCGA Lung Adenocarcinoma (LUAD)	lung adenocarcinoma	Lung					33	R-Upper
TCGA-44-3918-01			Stage IA	Lung Adenocarcinoma- Not Otherwise Specified (NOS)																										TCGA-44-3918-01	High	C1-LUAD-enriched		Cluster 6	squamous c3	LUAD-like c10	miRNA cluster 4		mutation cluster 11	TCGA-44-3918	TCGA Lung Adenocarcinoma (LUAD)	lung adenocarcinoma	Lung	YES	YES	NO		60	L-Upper
TCGA-44-3918-11			Stage IA	Lung Adenocarcinoma- Not Otherwise Specified (NOS)																										TCGA-44-3918-11		C1-LUAD-enriched							mutation cluster 11	TCGA-44-3918	TCGA Lung Adenocarcinoma (LUAD)	lung adenocarcinoma	Lung	YES	YES	NO		60	L-Upper
TCGA-44-3919-01	Bronchioid	Solid predominant Adc	Stage IA	Lung Adenocarcinoma- Not Otherwise Specified (NOS)	1.94	0.49	none		none	none	none	N	Y	none	p.774_775insAYVM	none	0.25	none	none	none	none	none	none	none			none	Solid predominant Adc	0	TCGA-44-3919-01	High	C1-LUAD-enriched		Cluster 6	squamous c3	LUAD-like c10	miRNA cluster 4	cluster 2	mutation c1uster 9	TCGA-44-3919	TCGA Lung Adenocarcinoma (LUAD)	lung adenocarcinoma	Lung	NO	YES	NO	NO	71	R-Upper
TCGA-44-3919-11	Bronchioid	Solid predominant Adc	Stage IA	Lung Adenocarcinoma- Not Otherwise Specified (NOS)	1.94	0.49	none		none	none	none	N	Y	none	p.774_775insAYVM	none	0.25	none	none	none	none	none	none	none			none	Solid predominant Adc	0	TCGA-44-3919-11		C1-LUAD-enriched							mutation c1uster 9	TCGA-44-3919	TCGA Lung Adenocarcinoma (LUAD)	lung adenocarcinoma	Lung	NO	YES	NO	NO	71	R-Upper
TCGA-44-4112-01	Squamoid	Solid predominant Adc	Stage IB	Lung Adenocarcinoma- Not Otherwise Specified (NOS)	2.13	0.56	none		none	none	p.G367V	N	N	none	none	p.C304F	0.27	none	none	none	none	none	none	none			none	Solid predominant Adc	0	TCGA-44-4112-01	BRCA-LUAD+	C1-LUAD-enriched		Cluster 6	squamous c3	LUAD-like c10	miRNA cluster 4	cluster 2	mutation cluster 12	TCGA-44-4112	TCGA Lung Adenocarcinoma (LUAD)	lung adenocarcinoma	Lung			NO		60	R-Upper
TCGA-44-4112-11	Squamoid	Solid predominant Adc	Stage IB	Lung Adenocarcinoma- Not Otherwise Specified (NOS)	2.13	0.56	none		none	none	p.G367V	N	N	none	none	p.C304F	0.27	none	none	none	none	none	none	none			none	Solid predominant Adc	0	TCGA-44-4112-11		C1-LUAD-enriched							mutation cluster 12	TCGA-44-4112	TCGA Lung Adenocarcinoma (LUAD)	lung adenocarcinoma	Lung			NO		60	R-Upper
TCGA-44-5643-01			Stage IIIA	Lung Adenocarcinoma- Not Otherwise Specified (NOS)																										TCGA-44-5643-01	Squamous	C2-Squamous-like		Cluster 13 (HNSC-LUSC)	BRCA basal-like c6	squamous-like c4	miRNA cluster 11		mutation cluster 3	TCGA-44-5643	TCGA Lung Adenocarcinoma (LUAD)	lung adenocarcinoma	Lung			NO		53	R-Lower
TCGA-44-5643-11			Stage IIIA	Lung Adenocarcinoma- Not Otherwise Specified (NOS)																										TCGA-44-5643-11		C2-Squamous-like							mutation cluster 3	TCGA-44-5643	TCGA Lung Adenocarcinoma (LUAD)	lung adenocarcinoma	Lung			NO		53	R-Lower
TCGA-44-5644-01			Stage IB	Lung Adenocarcinoma- Not Otherwise Specified (NOS)																										TCGA-44-5644-01	High	C1-LUAD-enriched		Cluster 6	squamous c3	LUAD-like c10	miRNA cluster 6			TCGA-44-5644	TCGA Lung Adenocarcinoma (LUAD)	lung adenocarcinoma	Lung			NO		51	R-Lower
TCGA-44-5645-01	Bronchioid	Lepidic predominant Adc	Stage IA	Lung Adenocarcinoma- Not Otherwise Specified (NOS)	2.38	0.54	none		none	none	none	N	N	none	none	none	0.24	none	none	none	none	none	p.H1047R	none			none	Lepidic predominant Adc	0	TCGA-44-5645-01	Iq	C1-LUAD-enriched	cluster 3	Cluster 5	squamous c3	LUAD-like c10	miRNA cluster 5	cluster 4	mutation cluster 3	TCGA-44-5645	TCGA Lung Adenocarcinoma (LUAD)	lung adenocarcinoma	Lung			NO		61	L-Upper
TCGA-44-5645-11	Bronchioid	Lepidic predominant Adc	Stage IA	Lung Adenocarcinoma- Not Otherwise Specified (NOS)	2.38	0.54	none		none	none	none	N	N	none	none	none	0.24	none	none	none	none	none	p.H1047R	none			none	Lepidic predominant Adc	0	TCGA-44-5645-11		C1-LUAD-enriched							mutation cluster 3	TCGA-44-5645	TCGA Lung Adenocarcinoma (LUAD)	lung adenocarcinoma	Lung			NO		61	L-Upper
TCGA-44-6144-01			Stage IA	Lung Adenocarcinoma- Not Otherwise Specified (NOS)																										TCGA-44-6144-01	BRCA-LUAD+	C1-LUAD-enriched		Cluster 5	squamous c3		miRNA cluster 5		mutation cluster 2	TCGA-44-6144	TCGA Lung Adenocarcinoma (LUAD)	lung adenocarcinoma	Lung	YES	NO	NO	NO	58	R-Upper
TCGA-44-6144-11			Stage IA	Lung Adenocarcinoma- Not Otherwise Specified (NOS)																										TCGA-44-6144-11		C1-LUAD-enriched							mutation cluster 2	TCGA-44-6144	TCGA Lung Adenocarcinoma (LUAD)	lung adenocarcinoma	Lung	YES	NO	NO	NO	58	R-Upper
TCGA-44-6145-01	Squamoid	Solid predominant Adc	Stage IA	Lung Adenocarcinoma- Not Otherwise Specified (NOS)	1.66	0.31	none		none	none	none	Y	Y	none	none	none	0.16	none	p.G12V	none	none	none	none	none			none	Solid predominant Adc	0	TCGA-44-6145-01	High	C1-LUAD-enriched	cluster 3	Cluster 5	squamous c3	LUAD-like c10	miRNA cluster 4	cluster 3	mutation cluster 11	TCGA-44-6145	TCGA Lung Adenocarcinoma (LUAD)	lung adenocarcinoma	Lung					62	R-Upper
TCGA-44-6145-11	Squamoid	Solid predominant Adc	Stage IA	Lung Adenocarcinoma- Not Otherwise Specified (NOS)	1.66	0.31	none		none	none	none	Y	Y	none	none	none	0.16	none	p.G12V	none	none	none	none	none			none	Solid predominant Adc	0	TCGA-44-6145-11		C1-LUAD-enriched							mutation cluster 11	TCGA-44-6145	TCGA Lung Adenocarcinoma (LUAD)	lung adenocarcinoma	Lung					62	R-Upper
TCGA-44-6146-01	Bronchioid	Invasive mucinous	Stage IIB	Lung Mucinous Adenocarcinoma	1.87	0.74	none		none	none	none	Y	Y	none	none	none	0.39	none	p.G12V	none	none	none	none	none			none	Invasive mucinous	0	TCGA-44-6146-01	BRCA-LUAD+	C1-LUAD-enriched	cluster 2	Cluster 5	squamous c3	LUAD-like c10	miRNA cluster 6	cluster 1	mutation cluster 12	TCGA-44-6146	TCGA Lung Adenocarcinoma (LUAD)	lung adenocarcinoma	Lung	YES	NO	NO		64	L-Lower
TCGA-44-6146-11	Bronchioid	Invasive mucinous	Stage IIB	Lung Mucinous Adenocarcinoma	1.87	0.74	none		none	none	none	Y	Y	none	none	none	0.39	none	p.G12V	none	none	none	none	none			none	Invasive mucinous	0	TCGA-44-6146-11		C1-LUAD-enriched							mutation cluster 12	TCGA-44-6146	TCGA Lung Adenocarcinoma (LUAD)	lung adenocarcinoma	Lung	YES	NO	NO		64	L-Lower
TCGA-44-6147-01	Bronchioid	Acinar predominant Adc	Stage IA	Lung Adenocarcinoma- Not Otherwise Specified (NOS)	2.19	0.36	none		none	none	none	Y	Y	p.S768I, p.V769L	none	none	0.17	none	none	none	none	none	none	none			none	Acinar predominant Adc	0	TCGA-44-6147-01	High	C1-LUAD-enriched	cluster 2	Cluster 6	squamous c3	LUAD-like c10	miRNA cluster 5	cluster 5	mutation cluster 8	TCGA-44-6147	TCGA Lung Adenocarcinoma (LUAD)	lung adenocarcinoma	Lung	NO	NO	NO		67	R-Upper
TCGA-44-6147-11	Bronchioid	Acinar predominant Adc	Stage IA	Lung Adenocarcinoma- Not Otherwise Specified (NOS)	2.19	0.36	none		none	none	none	Y	Y	p.S768I, p.V769L	none	none	0.17	none	none	none	none	none	none	none			none	Acinar predominant Adc	0	TCGA-44-6147-11		C1-LUAD-enriched							mutation cluster 8	TCGA-44-6147	TCGA Lung Adenocarcinoma (LUAD)	lung adenocarcinoma	Lung	NO	NO	NO		67	R-Upper
TCGA-44-6148-01			Stage IA	Lung Mucinous Adenocarcinoma																										TCGA-44-6148-01	Kirc+	C1-LUAD-enriched		Low purity c2	squamous c3	LUAD-like c10			mutation c1uster 9	TCGA-44-6148	TCGA Lung Adenocarcinoma (LUAD)	lung adenocarcinoma	Lung			NO		60	L-Lower
TCGA-44-6148-11			Stage IA	Lung Mucinous Adenocarcinoma																										TCGA-44-6148-11		C1-LUAD-enriched							mutation c1uster 9	TCGA-44-6148	TCGA Lung Adenocarcinoma (LUAD)	lung adenocarcinoma	Lung			NO		60	L-Lower
TCGA-44-6774-01	Squamoid	Acinar predominant Adc	Stage IIIA	Lung Adenocarcinoma- Not Otherwise Specified (NOS)	2.13	0.36	none		p.N581S	none	none	N	N	none	none	none	0.18	none	none	none	none	none	none	none			none	Acinar predominant Adc	0	TCGA-44-6774-01	High	C1-LUAD-enriched	cluster 3	Cluster 5	squamous c3	LUAD-like c10	miRNA cluster 5	cluster 3	mutation cluster 13	TCGA-44-6774	TCGA Lung Adenocarcinoma (LUAD)	lung adenocarcinoma	Lung			NO		56	L-Lower
TCGA-44-6775-01	Squamoid	Acinar predominant Adc	Stage IB	Lung Adenocarcinoma- Not Otherwise Specified (NOS)	2.24	0.38	none		none	none	none	N	N	none	none	none	0.18	none	none	none	exon 14 skipping by RSeq	none	none	none			none	Acinar predominant Adc	0	TCGA-44-6775-01	BRCA-LUAD+	C1-LUAD-enriched	cluster 2	Cluster 5	squamous c3	LUAD-like c10	miRNA cluster 4	cluster 2	mutation cluster 13	TCGA-44-6775	TCGA Lung Adenocarcinoma (LUAD)	lung adenocarcinoma	Lung	NO	NO	NO		72	R-Upper
TCGA-44-6776-01	Bronchioid	Papillary predominant Adc	Stage IA	Lung Adenocarcinoma- Not Otherwise Specified (NOS)	1.95	0.64	none		none	none	none	Y	Y	none	none	none	0.33	none	p.G12D	none	none	none	none	none			p.Q220*	Papillary predominant Adc	0	TCGA-44-6776-01	BRCA-LUAD+	C1-LUAD-enriched	cluster 3	Cluster 5	squamous c3	LUAD-like c10	miRNA c1uster 9	cluster 5	mutation cluster 7	TCGA-44-6776	TCGA Lung Adenocarcinoma (LUAD)	lung adenocarcinoma	Lung			NO		60	R-Upper
TCGA-44-6776-11	Bronchioid	Papillary predominant Adc	Stage IA	Lung Adenocarcinoma- Not Otherwise Specified (NOS)	1.95	0.64	none		none	none	none	Y	Y	none	none	none	0.33	none	p.G12D	none	none	none	none	none			p.Q220*	Papillary predominant Adc	0	TCGA-44-6776-11		C1-LUAD-enriched							mutation cluster 7	TCGA-44-6776	TCGA Lung Adenocarcinoma (LUAD)	lung adenocarcinoma	Lung			NO		60	R-Upper
TCGA-44-6777-01	Squamoid	Solid predominant Adc	Stage IB	Lung Adenocarcinoma- Not Otherwise Specified (NOS)	1.91	0.34	none		none	none	none	Y	Y	none	none	p.D335Y	0.17	none	p.G12C	none	none	none	none	none			none	Solid predominant Adc	0	TCGA-44-6777-01	High	C1-LUAD-enriched	cluster 2	Cluster 5	squamous c3	LUAD-like c10	miRNA cluster 4	cluster 2	mutation cluster 2	TCGA-44-6777	TCGA Lung Adenocarcinoma (LUAD)	lung adenocarcinoma	Lung					85	L-Upper
TCGA-44-6777-11	Squamoid	Solid predominant Adc	Stage IB	Lung Adenocarcinoma- Not Otherwise Specified (NOS)	1.91	0.34	none		none	none	none	Y	Y	none	none	p.D335Y	0.17	none	p.G12C	none	none	none	none	none			none	Solid predominant Adc	0	TCGA-44-6777-11		C1-LUAD-enriched							mutation cluster 2	TCGA-44-6777	TCGA Lung Adenocarcinoma (LUAD)	lung adenocarcinoma	Lung					85	L-Upper
TCGA-44-6778-01			Stage IA	Lung Adenocarcinoma- Not Otherwise Specified (NOS)																										TCGA-44-6778-01	High	C1-LUAD-enriched		Low purity c2	squamous c3	LUAD-like c10	miRNA cluster 6		mutation cluster 2	TCGA-44-6778	TCGA Lung Adenocarcinoma (LUAD)	lung adenocarcinoma	Lung					59	[Discrepancy]
TCGA-44-6778-11			Stage IA	Lung Adenocarcinoma- Not Otherwise Specified (NOS)																										TCGA-44-6778-11		C1-LUAD-enriched							mutation cluster 2	TCGA-44-6778	TCGA Lung Adenocarcinoma (LUAD)	lung adenocarcinoma	Lung					59	[Discrepancy]
TCGA-44-6779-01	Squamoid	Solid predominant Adc	Stage IIB	Lung Adenocarcinoma- Not Otherwise Specified (NOS)	3.12	0.43	none		none	none	none	N	N	none	none	none	0.17	none	none	none	none	none	none	none			p.K235*	Solid predominant Adc	0	TCGA-44-6779-01	High	C1-LUAD-enriched	cluster 1	Cluster 6	squamous c3	LUAD-like c10	miRNA cluster 4	cluster 2	mutation cluster 8	TCGA-44-6779	TCGA Lung Adenocarcinoma (LUAD)	lung adenocarcinoma	Lung	YES	NO	NO		50	[Discrepancy]
TCGA-44-7659-01	Bronchioid	Acinar predominant Adc	Stage IA	Lung Adenocarcinoma- Not Otherwise Specified (NOS)	2.09	0.59	none		none	none	none	Y	Y	none	none	none	0.29	none	p.G12C	none	none	none	none	none			none	Acinar predominant Adc	0	TCGA-44-7659-01	Iq	C1-LUAD-enriched	cluster 1	Cluster 6	squamous c3	LUAD-like c10	miRNA cluster 5	cluster 3		TCGA-44-7659	TCGA Lung Adenocarcinoma (LUAD)	lung adenocarcinoma	Lung			NO		70	L-Upper
TCGA-44-7659-11	Bronchioid	Acinar predominant Adc	Stage IA	Lung Adenocarcinoma- Not Otherwise Specified (NOS)	2.09	0.59	none		none	none	none	Y	Y	none	none	none	0.29	none	p.G12C	none	none	none	none	none			none	Acinar predominant Adc	0	TCGA-44-7659-11		C1-LUAD-enriched								TCGA-44-7659	TCGA Lung Adenocarcinoma (LUAD)	lung adenocarcinoma	Lung			NO		70	L-Upper
TCGA-44-7660-01			Stage IB	Lung Adenocarcinoma- Not Otherwise Specified (NOS)																										TCGA-44-7660-01	Squamous	C2-Squamous-like		OV-like c1	squamous c3	squamous-like c4	miRNA cluster 4			TCGA-44-7660	TCGA Lung Adenocarcinoma (LUAD)	lung adenocarcinoma	Lung			NO		72	R-Upper
TCGA-44-7660-11			Stage IB	Lung Adenocarcinoma- Not Otherwise Specified (NOS)																										TCGA-44-7660-11		C2-Squamous-like								TCGA-44-7660	TCGA Lung Adenocarcinoma (LUAD)	lung adenocarcinoma	Lung			NO		72	R-Upper
TCGA-44-7661-01			Stage IB	Lung Adenocarcinoma- Not Otherwise Specified (NOS)																										TCGA-44-7661-01	Kirc+	C1-LUAD-enriched		Cluster 6	squamous c3	LUAD-like c10	miRNA cluster 5			TCGA-44-7661	TCGA Lung Adenocarcinoma (LUAD)	lung adenocarcinoma	Lung	YES	YES	NO	NO	69	R-Lower
TCGA-44-7661-11			Stage IB	Lung Adenocarcinoma- Not Otherwise Specified (NOS)																										TCGA-44-7661-11		C1-LUAD-enriched								TCGA-44-7661	TCGA Lung Adenocarcinoma (LUAD)	lung adenocarcinoma	Lung	YES	YES	NO	NO	69	R-Lower
TCGA-44-7662-01	Squamoid	Solid predominant Adc	Stage IB	Lung Adenocarcinoma- Not Otherwise Specified (NOS)	2.9	0.33	none		none	none	none	N	N	none	none	p.A828D	0.14	none	none	none	none	none	none	none			none	Solid predominant Adc	0	TCGA-44-7662-01	High	C1-LUAD-enriched	cluster 2	Cluster 6	squamous c3	LUAD-like c10	miRNA cluster 4	cluster 2		TCGA-44-7662	TCGA Lung Adenocarcinoma (LUAD)	lung adenocarcinoma	Lung					61	L-Upper
TCGA-44-7662-11	Squamoid	Solid predominant Adc	Stage IB	Lung Adenocarcinoma- Not Otherwise Specified (NOS)	2.9	0.33	none		none	none	none	N	N	none	none	p.A828D	0.14	none	none	none	none	none	none	none			none	Solid predominant Adc	0	TCGA-44-7662-11		C1-LUAD-enriched								TCGA-44-7662	TCGA Lung Adenocarcinoma (LUAD)	lung adenocarcinoma	Lung					61	L-Upper
TCGA-44-7667-01			Stage IIB	Lung Adenocarcinoma- Not Otherwise Specified (NOS)																										TCGA-44-7667-01	High	C1-LUAD-enriched		Cluster 5	squamous c3	LUAD-like c10	miRNA cluster 6			TCGA-44-7667	TCGA Lung Adenocarcinoma (LUAD)	lung adenocarcinoma	Lung					49	R-Lower
TCGA-44-7667-11			Stage IIB	Lung Adenocarcinoma- Not Otherwise Specified (NOS)																										TCGA-44-7667-11		C1-LUAD-enriched								TCGA-44-7667	TCGA Lung Adenocarcinoma (LUAD)	lung adenocarcinoma	Lung					49	R-Lower
TCGA-44-7669-01			Stage IIA	Lung Adenocarcinoma- Not Otherwise Specified (NOS)																										TCGA-44-7669-01	GBM	C1-LUAD-enriched		Cluster 5	squamous c3	LUAD-like c10	miRNA cluster 6			TCGA-44-7669	TCGA Lung Adenocarcinoma (LUAD)	lung adenocarcinoma	Lung	YES	YES	NO	NO	59	R-Upper
TCGA-44-7669-11			Stage IIA	Lung Adenocarcinoma- Not Otherwise Specified (NOS)																										TCGA-44-7669-11		C1-LUAD-enriched								TCGA-44-7669	TCGA Lung Adenocarcinoma (LUAD)	lung adenocarcinoma	Lung	YES	YES	NO	NO	59	R-Upper
TCGA-44-7670-01	Magnoid	Lepidic predominant Adc	Stage IIA	Lung Adenocarcinoma- Not Otherwise Specified (NOS)	2.76	0.68	none		none	none	none	N	N	none	none	p.R866K	0.27	none	none	none	none	none	p.E600K	none			none	Lepidic predominant Adc	0	TCGA-44-7670-01	High	C1-LUAD-enriched	cluster 3	Cluster 5	squamous c3	LUAD-like c10	miRNA cluster 5	cluster 3		TCGA-44-7670	TCGA Lung Adenocarcinoma (LUAD)	lung adenocarcinoma	Lung			NO		47	L-Upper
TCGA-44-7670-11	Magnoid	Lepidic predominant Adc	Stage IIA	Lung Adenocarcinoma- Not Otherwise Specified (NOS)	2.76	0.68	none		none	none	none	N	N	none	none	p.R866K	0.27	none	none	none	none	none	p.E600K	none			none	Lepidic predominant Adc	0	TCGA-44-7670-11		C1-LUAD-enriched								TCGA-44-7670	TCGA Lung Adenocarcinoma (LUAD)	lung adenocarcinoma	Lung			NO		47	L-Upper
TCGA-44-7671-01	Magnoid	Acinar predominant Adc	Stage IB	Lung Adenocarcinoma Mixed Subtype	3.03	0.67	none		none	none	none	Y	Y	none	none	none	0.25	none	p.G12C	none	p.T660R	none	none	none			p.K262*	Acinar predominant Adc	0	TCGA-44-7671-01	BRCA-LUAD+	C1-LUAD-enriched	cluster 3	Cluster 5	squamous c3	LUAD-like c10	miRNA cluster 5	cluster 3		TCGA-44-7671	TCGA Lung Adenocarcinoma (LUAD)	lung adenocarcinoma	Lung	NO		NO		64
TCGA-44-7671-11	Magnoid	Acinar predominant Adc	Stage IB	Lung Adenocarcinoma Mixed Subtype	3.03	0.67	none		none	none	none	Y	Y	none	none	none	0.25	none	p.G12C	none	p.T660R	none	none	none			p.K262*	Acinar predominant Adc	0	TCGA-44-7671-11		C1-LUAD-enriched								TCGA-44-7671	TCGA Lung Adenocarcinoma (LUAD)	lung adenocarcinoma	Lung	NO		NO		64
TCGA-44-7672-01	Squamoid	Solid predominant Adc	Stage IA	Lung Adenocarcinoma- Not Otherwise Specified (NOS)	2.88	0.19	none		none	none	none	Y	Y	none	none	none	0.09	none	p.G12A	none	none	none	none	none			none	Solid predominant Adc	0	TCGA-44-7672-01	High	C1-LUAD-enriched	cluster 2	Cluster 6	squamous c3	LUAD-like c10	miRNA cluster 4	cluster 2		TCGA-44-7672	TCGA Lung Adenocarcinoma (LUAD)	lung adenocarcinoma	Lung					52	L-Upper
TCGA-44-7672-11	Squamoid	Solid predominant Adc	Stage IA	Lung Adenocarcinoma- Not Otherwise Specified (NOS)	2.88	0.19	none		none	none	none	Y	Y	none	none	none	0.09	none	p.G12A	none	none	none	none	none			none	Solid predominant Adc	0	TCGA-44-7672-11		C1-LUAD-enriched								TCGA-44-7672	TCGA Lung Adenocarcinoma (LUAD)	lung adenocarcinoma	Lung					52	L-Upper
TCGA-44-8117-01			Stage IB	Lung Adenocarcinoma- Not Otherwise Specified (NOS)																										TCGA-44-8117-01	High			Cluster 6		LUAD-like c10	miRNA cluster 4			TCGA-44-8117	TCGA Lung Adenocarcinoma (LUAD)	lung adenocarcinoma	Lung					54	R-Upper
TCGA-44-8119-01			Stage IIB	Lung Adenocarcinoma- Not Otherwise Specified (NOS)																										TCGA-44-8119-01	High			Cluster 5		LUAD-like c10	miRNA cluster 4			TCGA-44-8119	TCGA Lung Adenocarcinoma (LUAD)	lung adenocarcinoma	Lung			NO		73	R-Upper
TCGA-44-8120-01			Stage IB	Lung Adenocarcinoma- Not Otherwise Specified (NOS)																										TCGA-44-8120-01	Squamous			Cluster 6		LUAD-like c10	miRNA cluster 4			TCGA-44-8120	TCGA Lung Adenocarcinoma (LUAD)	lung adenocarcinoma	Lung					58	R-Upper
TCGA-44-A479-01			Stage IB	Lung Adenocarcinoma- Not Otherwise Specified (NOS)																										TCGA-44-A479-01										TCGA-44-A479	TCGA Lung Adenocarcinoma (LUAD)	lung adenocarcinoma	Lung	NO	NO	YES	NO	73	R-Upper
TCGA-44-A47A-01			Stage IB	Lung Adenocarcinoma- Not Otherwise Specified (NOS)																										TCGA-44-A47A-01										TCGA-44-A47A	TCGA Lung Adenocarcinoma (LUAD)	lung adenocarcinoma	Lung	NO	YES	NO	NO	78	R-Upper
TCGA-44-A47B-01			Stage IB	Lung Adenocarcinoma- Not Otherwise Specified (NOS)																										TCGA-44-A47B-01										TCGA-44-A47B	TCGA Lung Adenocarcinoma (LUAD)	lung adenocarcinoma	Lung					79	R-Upper
TCGA-44-A47F-01			Stage IIB	Lung Adenocarcinoma- Not Otherwise Specified (NOS)																										TCGA-44-A47F-01										TCGA-44-A47F	TCGA Lung Adenocarcinoma (LUAD)	lung adenocarcinoma	Lung					74	L-Upper
TCGA-44-A47G-01			Stage IA	Lung Adenocarcinoma- Not Otherwise Specified (NOS)																										TCGA-44-A47G-01										TCGA-44-A47G	TCGA Lung Adenocarcinoma (LUAD)	lung adenocarcinoma	Lung					73	R-Upper
TCGA-44-A4SS-01			Stage IA	Lung Adenocarcinoma- Not Otherwise Specified (NOS)																										TCGA-44-A4SS-01										TCGA-44-A4SS	TCGA Lung Adenocarcinoma (LUAD)	lung adenocarcinoma	Lung					73	L-Upper
TCGA-44-A4SU-01			Stage IA	Lung Adenocarcinoma- Not Otherwise Specified (NOS)																										TCGA-44-A4SU-01										TCGA-44-A4SU	TCGA Lung Adenocarcinoma (LUAD)	lung adenocarcinoma	Lung	NO	NO	NO		67	R-Lower
TCGA-49-4486-01	Bronchioid	Lepidic predominant Adc	Stage IA	Lung Adenocarcinoma- Not Otherwise Specified (NOS)	2.1	0.72	none		none	none	none	N	N	none	none	none	0.35	none	none	none	none	none	none	none			p.N181I	Lepidic predominant Adc	1	TCGA-49-4486-01	Iq	C1-LUAD-enriched		Cluster 5	squamous c3	LUAD-like c10	miRNA cluster 7	cluster 4	mutation cluster 5	TCGA-49-4486	TCGA Lung Adenocarcinoma (LUAD)	lung adenocarcinoma	Lung	NO	NO	NO	NO	72	R-Lower
TCGA-49-4486-11	Bronchioid	Lepidic predominant Adc	Stage IA	Lung Adenocarcinoma- Not Otherwise Specified (NOS)	2.1	0.72	none		none	none	none	N	N	none	none	none	0.35	none	none	none	none	none	none	none			p.N181I	Lepidic predominant Adc	1	TCGA-49-4486-11		C1-LUAD-enriched							mutation cluster 5	TCGA-49-4486	TCGA Lung Adenocarcinoma (LUAD)	lung adenocarcinoma	Lung	NO	NO	NO	NO	72	R-Lower
TCGA-49-4487-01	Squamoid	Adenocarcinoma, NOS	Stage IA	Lung Adenocarcinoma- Not Otherwise Specified (NOS)			none		none	none	none	N	N	none	none	none		none	none	none	none	none	none	none			p.E70*	Adenocarcinoma, NOS	0	TCGA-49-4487-01	High	C1-LUAD-enriched	cluster 3	Cluster 5	squamous c3	LUAD-like c10	miRNA cluster 4	cluster 2	mutation cluster 11	TCGA-49-4487	TCGA Lung Adenocarcinoma (LUAD)	lung adenocarcinoma	Lung	NO	YES	YES	YES	72	L-Upper
TCGA-49-4488-01	Squamoid	Papillary predominant Adc	Stage IA	Lung Adenocarcinoma- Not Otherwise Specified (NOS)			none		none	none	none	N	N	none	none	none		none	none	none	none	none	none	none			none	Papillary predominant Adc	0	TCGA-49-4488-01	BRCA-LUAD+	C1-LUAD-enriched	cluster 1	Cluster 6	squamous c3	LUAD-like c10	miRNA cluster 12	cluster 5	mutation c1uster 10	TCGA-49-4488	TCGA Lung Adenocarcinoma (LUAD)	lung adenocarcinoma	Lung	NO	YES			74	L-Lower
TCGA-49-4488-11	Squamoid	Papillary predominant Adc	Stage IA	Lung Adenocarcinoma- Not Otherwise Specified (NOS)			none		none	none	none	N	N	none	none	none		none	none	none	none	none	none	none			none	Papillary predominant Adc	0	TCGA-49-4488-11		C1-LUAD-enriched							mutation c1uster 10	TCGA-49-4488	TCGA Lung Adenocarcinoma (LUAD)	lung adenocarcinoma	Lung	NO	YES			74	L-Lower
TCGA-49-4490-01	Bronchioid	Micropapillary predom Adc	Stage IIIA	Lung Adenocarcinoma- Not Otherwise Specified (NOS)			none		none	none	none	Y	Y	p.L858R	none	none		none	none	none	none	none	none	none			none	Micropapillary predom Adc	0	TCGA-49-4490-01	BRCA-LUAD+	C1-LUAD-enriched	cluster 3	Cluster 5		LUAD-like c10	miRNA cluster 4	cluster 2	mutation cluster 8	TCGA-49-4490	TCGA Lung Adenocarcinoma (LUAD)	lung adenocarcinoma	Lung					45	L-Upper
TCGA-49-4490-11	Bronchioid	Micropapillary predom Adc	Stage IIIA	Lung Adenocarcinoma- Not Otherwise Specified (NOS)			none		none	none	none	Y	Y	p.L858R	none	none		none	none	none	none	none	none	none			none	Micropapillary predom Adc	0	TCGA-49-4490-11		C1-LUAD-enriched							mutation cluster 8	TCGA-49-4490	TCGA Lung Adenocarcinoma (LUAD)	lung adenocarcinoma	Lung					45	L-Upper
TCGA-49-4494-01	Magnoid	Acinar predominant Adc	Stage IIIA	Lung Adenocarcinoma- Not Otherwise Specified (NOS)	4.06	0.3	none		none	none	none	Y	Y	p.T790M, p.L858R	none	none	0.11	none	none	none	none	none	none	none			none	Acinar predominant Adc	0	TCGA-49-4494-01	BRCA-LUAD+	C1-LUAD-enriched		Cluster 6	squamous c3	LUAD-like c10	miRNA cluster 4	cluster 4	mutation cluster 7	TCGA-49-4494	TCGA Lung Adenocarcinoma (LUAD)	lung adenocarcinoma	Lung					77	L-Upper
TCGA-49-4494-11	Magnoid	Acinar predominant Adc	Stage IIIA	Lung Adenocarcinoma- Not Otherwise Specified (NOS)	4.06	0.3	none		none	none	none	Y	Y	p.T790M, p.L858R	none	none	0.11	none	none	none	none	none	none	none			none	Acinar predominant Adc	0	TCGA-49-4494-11		C1-LUAD-enriched							mutation cluster 7	TCGA-49-4494	TCGA Lung Adenocarcinoma (LUAD)	lung adenocarcinoma	Lung					77	L-Upper
TCGA-49-4501-01	Bronchioid	Acinar predominant Adc	Stage IB	Lung Adenocarcinoma- Not Otherwise Specified (NOS)	2.85	0.43	none		none	none	none	Y	Y	p.ELREA746del	none	none	0.18	none	none	none	none	none	none	none			none	Acinar predominant Adc	0	TCGA-49-4501-01	BRCA-LUAD+	C1-LUAD-enriched		Cluster 5	squamous c3	LUAD-like c10	miRNA cluster 4	cluster 4	mutation cluster 14	TCGA-49-4501	TCGA Lung Adenocarcinoma (LUAD)	lung adenocarcinoma	Lung	YES	NO	NO		67	R-Upper
TCGA-49-4501-11	Bronchioid	Acinar predominant Adc	Stage IB	Lung Adenocarcinoma- Not Otherwise Specified (NOS)	2.85	0.43	none		none	none	none	Y	Y	p.ELREA746del	none	none	0.18	none	none	none	none	none	none	none			none	Acinar predominant Adc	0	TCGA-49-4501-11		C1-LUAD-enriched							mutation cluster 14	TCGA-49-4501	TCGA Lung Adenocarcinoma (LUAD)	lung adenocarcinoma	Lung	YES	NO	NO		67	R-Upper
TCGA-49-4505-01	Bronchioid	Micropapillary predom Adc	Stage IIB	Lung Adenocarcinoma- Not Otherwise Specified (NOS)			none		none	none	none	Y	Y	none	none	none		none	p.G12C	none	none	none	none	none			none	Micropapillary predom Adc	0	TCGA-49-4505-01	BRCA-LUAD+	C1-LUAD-enriched		Cluster 6	squamous c3	LUAD-like c10	miRNA cluster 4	cluster 2	mutation cluster 11	TCGA-49-4505	TCGA Lung Adenocarcinoma (LUAD)	lung adenocarcinoma	Lung					61	R-Lower
TCGA-49-4505-11	Bronchioid	Micropapillary predom Adc	Stage IIB	Lung Adenocarcinoma- Not Otherwise Specified (NOS)			none		none	none	none	Y	Y	none	none	none		none	p.G12C	none	none	none	none	none			none	Micropapillary predom Adc	0	TCGA-49-4505-11		C1-LUAD-enriched							mutation cluster 11	TCGA-49-4505	TCGA Lung Adenocarcinoma (LUAD)	lung adenocarcinoma	Lung					61	R-Lower
TCGA-49-4506-01	Magnoid	Micropapillary predom Adc	Stage IIB	Lung Adenocarcinoma- Not Otherwise Specified (NOS)	2.69	0.25	none		none	none	none	N	N	none	none	none	0.12	none	none	none	none	none	none	none			none	Micropapillary predom Adc	0	TCGA-49-4506-01	BRCA-LUAD+	C1-LUAD-enriched		Cluster 6	squamous c3	LUAD-like c10	miRNA cluster 4	cluster 4	mutation c1uster 9	TCGA-49-4506	TCGA Lung Adenocarcinoma (LUAD)	lung adenocarcinoma	Lung	NO	NO	NO		68	L-Upper
TCGA-49-4506-11	Magnoid	Micropapillary predom Adc	Stage IIB	Lung Adenocarcinoma- Not Otherwise Specified (NOS)	2.69	0.25	none		none	none	none	N	N	none	none	none	0.12	none	none	none	none	none	none	none			none	Micropapillary predom Adc	0	TCGA-49-4506-11		C1-LUAD-enriched							mutation c1uster 9	TCGA-49-4506	TCGA Lung Adenocarcinoma (LUAD)	lung adenocarcinoma	Lung	NO	NO	NO		68	L-Upper
TCGA-49-4507-01	Squamoid	Solid predominant Adc	Stage IIIA	Lung Adenocarcinoma- Not Otherwise Specified (NOS)	2.7	0.35	none		none	none	none	N	N	none	none	none	0.16	none	none	none	none	none	none	none			p.D176A	Solid predominant Adc	0	TCGA-49-4507-01	High	C1-LUAD-enriched		Cluster 5	squamous c3	LUAD-like c10	miRNA cluster 4	cluster 2	mutation c1uster 9	TCGA-49-4507	TCGA Lung Adenocarcinoma (LUAD)	lung adenocarcinoma	Lung	YES	NO	NO	NO	73	R-Middle
TCGA-49-4507-11	Squamoid	Solid predominant Adc	Stage IIIA	Lung Adenocarcinoma- Not Otherwise Specified (NOS)	2.7	0.35	none		none	none	none	N	N	none	none	none	0.16	none	none	none	none	none	none	none			p.D176A	Solid predominant Adc	0	TCGA-49-4507-11		C1-LUAD-enriched							mutation c1uster 9	TCGA-49-4507	TCGA Lung Adenocarcinoma (LUAD)	lung adenocarcinoma	Lung	YES	NO	NO	NO	73	R-Middle
TCGA-49-4510-01	Bronchioid	Papillary predominant Adc	Stage IIB	Lung Adenocarcinoma- Not Otherwise Specified (NOS)	3.39	0.63	none		none	none	none	Y	Y	none	none	none	0.22	none	p.G12D	none	none	none	none	none			none	Papillary predominant Adc	1	TCGA-49-4510-01	High	C1-LUAD-enriched		Cluster 5	squamous c3	LUAD-like c10	miRNA cluster 7	cluster 4	mutation cluster 12	TCGA-49-4510	TCGA Lung Adenocarcinoma (LUAD)	lung adenocarcinoma	Lung	YES	NO	NO	NO	51	L-Upper
TCGA-49-4510-11	Bronchioid	Papillary predominant Adc	Stage IIB	Lung Adenocarcinoma- Not Otherwise Specified (NOS)	3.39	0.63	none		none	none	none	Y	Y	none	none	none	0.22	none	p.G12D	none	none	none	none	none			none	Papillary predominant Adc	1	TCGA-49-4510-11		C1-LUAD-enriched							mutation cluster 12	TCGA-49-4510	TCGA Lung Adenocarcinoma (LUAD)	lung adenocarcinoma	Lung	YES	NO	NO	NO	51	L-Upper
TCGA-49-4512-01	Bronchioid	Micropapillary predom Adc	Stage IIIA	Lung Adenocarcinoma- Not Otherwise Specified (NOS)	2.43	0.48	none		none	none	none	N	N	none	none	none	0.22	none	none	none	none	none	none	none			none	Micropapillary predom Adc	0	TCGA-49-4512-01	High	C1-LUAD-enriched	cluster 3	Cluster 5	squamous c3	LUAD-like c10	miRNA cluster 4	cluster 3	mutation c1uster 9	TCGA-49-4512	TCGA Lung Adenocarcinoma (LUAD)	lung adenocarcinoma	Lung					69	R-Middle
TCGA-49-4512-11	Bronchioid	Micropapillary predom Adc	Stage IIIA	Lung Adenocarcinoma- Not Otherwise Specified (NOS)	2.43	0.48	none		none	none	none	N	N	none	none	none	0.22	none	none	none	none	none	none	none			none	Micropapillary predom Adc	0	TCGA-49-4512-11		C1-LUAD-enriched							mutation c1uster 9	TCGA-49-4512	TCGA Lung Adenocarcinoma (LUAD)	lung adenocarcinoma	Lung					69	R-Middle
TCGA-49-4514-01	Magnoid	Papillary predominant Adc	Stage IA	Lung Papillary Adenocarcinoma	1.79	0.34	none		none	none	none	N	N	none	none	none	0.18	none	none	none	none	none	none	none			none	Papillary predominant Adc	0	TCGA-49-4514-01	High	C1-LUAD-enriched	cluster 3	Cluster 5	squamous c3	LUAD-like c10	miRNA cluster 4	cluster 3	mutation cluster 2	TCGA-49-4514	TCGA Lung Adenocarcinoma (LUAD)	lung adenocarcinoma	Lung					79	L-Upper
TCGA-49-6742-01	Magnoid	Acinar predominant Adc	Stage IIA	Mucinous (Colloid) Carcinoma	3.59	0.49	none		none	none	none	N	N	none	none	none	0.18	none	none	none	none	none	none	none			none	Acinar predominant Adc	0	TCGA-49-6742-01	High	C1-LUAD-enriched	cluster 3	Cluster 5	squamous c3	LUAD-like c10	miRNA cluster 5	cluster 3	mutation cluster 12	TCGA-49-6742	TCGA Lung Adenocarcinoma (LUAD)	lung adenocarcinoma	Lung	YES	NO	NO	YES	70	L-Upper
TCGA-49-6742-11	Magnoid	Acinar predominant Adc	Stage IIA	Mucinous (Colloid) Carcinoma	3.59	0.49	none		none	none	none	N	N	none	none	none	0.18	none	none	none	none	none	none	none			none	Acinar predominant Adc	0	TCGA-49-6742-11		C1-LUAD-enriched							mutation cluster 12	TCGA-49-6742	TCGA Lung Adenocarcinoma (LUAD)	lung adenocarcinoma	Lung	YES	NO	NO	YES	70	L-Upper
TCGA-49-6743-01			Stage IIIA	Lung Clear Cell Adenocarcinoma																										TCGA-49-6743-01	Squamous	C1-LUAD-enriched		Cluster 5	squamous c3	LUAD-like c10	miRNA cluster 4		mutation cluster 6	TCGA-49-6743	TCGA Lung Adenocarcinoma (LUAD)	lung adenocarcinoma	Lung					81	R-Upper
TCGA-49-6743-11			Stage IIIA	Lung Clear Cell Adenocarcinoma																										TCGA-49-6743-11		C1-LUAD-enriched							mutation cluster 6	TCGA-49-6743	TCGA Lung Adenocarcinoma (LUAD)	lung adenocarcinoma	Lung					81	R-Upper
TCGA-49-6744-01	Bronchioid	Papillary predominant Adc	Stage IIA	Lung Adenocarcinoma Mixed Subtype			none		none	none	none	N	N	none	none	none		none	none	none	none	none	none	none			none	Papillary predominant Adc	0	TCGA-49-6744-01	BRCA-LUAD+	C1-LUAD-enriched	cluster 3	Cluster 5	squamous c3	LUAD-like c10	miRNA cluster 4	cluster 2	mutation cluster 12	TCGA-49-6744	TCGA Lung Adenocarcinoma (LUAD)	lung adenocarcinoma	Lung	NO	NO			64	L-Upper
TCGA-49-6744-11	Bronchioid	Papillary predominant Adc	Stage IIA	Lung Adenocarcinoma Mixed Subtype			none		none	none	none	N	N	none	none	none		none	none	none	none	none	none	none			none	Papillary predominant Adc	0	TCGA-49-6744-11		C1-LUAD-enriched							mutation cluster 12	TCGA-49-6744	TCGA Lung Adenocarcinoma (LUAD)	lung adenocarcinoma	Lung	NO	NO			64	L-Upper
TCGA-49-6745-01	Squamoid	Micropapillary predom Adc	Stage IIIA	Lung Adenocarcinoma- Not Otherwise Specified (NOS)	2.16	0.34	none		none	none	none	N	N	none	none	none	0.17	none	none	none	p.D1010_splice	none	none	none			none	Micropapillary predom Adc	0	TCGA-49-6745-01	BRCA-LUAD+	C1-LUAD-enriched	cluster 1	Cluster 6	squamous c3	LUAD-like c10	miRNA cluster 4	cluster 2	mutation c1uster 9	TCGA-49-6745	TCGA Lung Adenocarcinoma (LUAD)	lung adenocarcinoma	Lung					82	L-Upper
TCGA-49-6745-11	Squamoid	Micropapillary predom Adc	Stage IIIA	Lung Adenocarcinoma- Not Otherwise Specified (NOS)	2.16	0.34	none		none	none	none	N	N	none	none	none	0.17	none	none	none	p.D1010_splice	none	none	none			none	Micropapillary predom Adc	0	TCGA-49-6745-11		C1-LUAD-enriched							mutation c1uster 9	TCGA-49-6745	TCGA Lung Adenocarcinoma (LUAD)	lung adenocarcinoma	Lung					82	L-Upper
TCGA-49-6761-01	Squamoid	Solid predominant Adc	Stage IIIA	Lung Adenocarcinoma- Not Otherwise Specified (NOS)	3.13	0.29	none		none	none	none	Y	Y	none	none	none	0.12	none	p.G12D	none	p.S441C	none	none	none			none	Solid predominant Adc	0	TCGA-49-6761-01	BRCA-LUAD+	C1-LUAD-enriched	cluster 1	Cluster 6	squamous c3	LUAD-like c10	miRNA cluster 4	cluster 4		TCGA-49-6761	TCGA Lung Adenocarcinoma (LUAD)	lung adenocarcinoma	Lung	NO	NO			68	R-Upper
TCGA-49-6761-11	Squamoid	Solid predominant Adc	Stage IIIA	Lung Adenocarcinoma- Not Otherwise Specified (NOS)	3.13	0.29	none		none	none	none	Y	Y	none	none	none	0.12	none	p.G12D	none	p.S441C	none	none	none			none	Solid predominant Adc	0	TCGA-49-6761-11		C1-LUAD-enriched								TCGA-49-6761	TCGA Lung Adenocarcinoma (LUAD)	lung adenocarcinoma	Lung	NO	NO			68	R-Upper
TCGA-49-6767-01	Squamoid	Adenocarcinoma, NOS	Stage IIB	Lung Adenocarcinoma- Not Otherwise Specified (NOS)	3.32	0.43	none		none	none	none	N	N	none	none	p.P645T	0.17	none	none	none	none	none	none	none			none	Adenocarcinoma, NOS	0	TCGA-49-6767-01	High	C1-LUAD-enriched	cluster 2	Cluster 6	squamous c3	LUAD-like c10	miRNA cluster 4	cluster 2	mutation cluster 8	TCGA-49-6767	TCGA Lung Adenocarcinoma (LUAD)	lung adenocarcinoma	Lung					46	R-Middle
TCGA-49-AAQV-01			Stage II	Lung Adenocarcinoma Mixed Subtype																										TCGA-49-AAQV-01										TCGA-49-AAQV	TCGA Lung Adenocarcinoma (LUAD)	lung adenocarcinoma	Lung					63	L-Lower
TCGA-49-AAR0-01			Stage IA	Lung Adenocarcinoma- Not Otherwise Specified (NOS)																										TCGA-49-AAR0-01										TCGA-49-AAR0	TCGA Lung Adenocarcinoma (LUAD)	lung adenocarcinoma	Lung					57	R-Upper
TCGA-49-AAR2-01			Stage IB	Lung Acinar Adenocarcinoma																										TCGA-49-AAR2-01										TCGA-49-AAR2	TCGA Lung Adenocarcinoma (LUAD)	lung adenocarcinoma	Lung					64	R-Lower
TCGA-49-AAR3-01			Stage IIB	Lung Adenocarcinoma- Not Otherwise Specified (NOS)																										TCGA-49-AAR3-01										TCGA-49-AAR3	TCGA Lung Adenocarcinoma (LUAD)	lung adenocarcinoma	Lung					69	R-Upper
TCGA-49-AAR4-01			Stage IIIA	Lung Adenocarcinoma- Not Otherwise Specified (NOS)																										TCGA-49-AAR4-01										TCGA-49-AAR4	TCGA Lung Adenocarcinoma (LUAD)	lung adenocarcinoma	Lung					51	L-Upper
TCGA-49-AAR9-01			Stage IIB	Lung Adenocarcinoma- Not Otherwise Specified (NOS)																										TCGA-49-AAR9-01										TCGA-49-AAR9	TCGA Lung Adenocarcinoma (LUAD)	lung adenocarcinoma	Lung					61	Other (please specify)
TCGA-49-AARE-01			Stage IA	Lung Adenocarcinoma- Not Otherwise Specified (NOS)																										TCGA-49-AARE-01										TCGA-49-AARE	TCGA Lung Adenocarcinoma (LUAD)	lung adenocarcinoma	Lung					51	R-Upper
TCGA-49-AARN-01			Stage IA	Lung Adenocarcinoma- Not Otherwise Specified (NOS)																										TCGA-49-AARN-01										TCGA-49-AARN	TCGA Lung Adenocarcinoma (LUAD)	lung adenocarcinoma	Lung					56	R-Lower
TCGA-49-AARO-01			Stage IA	Lung Papillary Adenocarcinoma																										TCGA-49-AARO-01										TCGA-49-AARO	TCGA Lung Adenocarcinoma (LUAD)	lung adenocarcinoma	Lung	YES	NO	NO		39	L-Upper
TCGA-49-AARQ-01			Stage I	Lung Adenocarcinoma- Not Otherwise Specified (NOS)																										TCGA-49-AARQ-01										TCGA-49-AARQ	TCGA Lung Adenocarcinoma (LUAD)	lung adenocarcinoma	Lung					41	R-Upper
TCGA-49-AARR-01			Stage IA	Lung Adenocarcinoma- Not Otherwise Specified (NOS)																										TCGA-49-AARR-01										TCGA-49-AARR	TCGA Lung Adenocarcinoma (LUAD)	lung adenocarcinoma	Lung	NO	NO	NO		68	L-Upper
TCGA-4B-A93V-01			Stage IA	Lung Adenocarcinoma Mixed Subtype																										TCGA-4B-A93V-01										TCGA-4B-A93V	TCGA Lung Adenocarcinoma (LUAD)	lung adenocarcinoma	Lung	NO	YES	NO	NO	52	R-Lower
TCGA-50-5044-01	Squamoid	Adenocarcinoma, NOS	Stage IIIB	Lung Adenocarcinoma- Not Otherwise Specified (NOS)	2.03	0.21	none		p.D594H	none	none	N	Y	none	none	none	0.1	none	none	none	none	none	p.E542K	none			none	Adenocarcinoma, NOS	0	TCGA-50-5044-01	Iq	C1-LUAD-enriched	cluster 2	Cluster 5	KIRC-like c1	LUAD-like c10	miRNA cluster 4	cluster 2	mutation cluster 14	TCGA-50-5044	TCGA Lung Adenocarcinoma (LUAD)	lung adenocarcinoma	Lung	YES	YES	NO	NO	72	R-Lower
TCGA-50-5045-01			[Discrepancy]	Lung Adenocarcinoma- Not Otherwise Specified (NOS)																										TCGA-50-5045-01	BRCA-LUAD+	C1-LUAD-enriched		Cluster 5	squamous c3		miRNA cluster 4		mutation cluster 5	TCGA-50-5045	TCGA Lung Adenocarcinoma (LUAD)	lung adenocarcinoma	Lung	YES	YES	NO		57	R-Lower
TCGA-50-5049-01	Squamoid	Acinar predominant Adc	Stage IA	Lung Adenocarcinoma- Not Otherwise Specified (NOS)			none		none	none	none	N	N	none	none	p.Q1126*		none	none	none	none	none	none	p.D551N			none	Acinar predominant Adc	0	TCGA-50-5049-01	High	C1-LUAD-enriched	cluster 2	Cluster 5	squamous c3	LUAD-like c10	miRNA cluster 4	cluster 4	mutation cluster 11	TCGA-50-5049	TCGA Lung Adenocarcinoma (LUAD)	lung adenocarcinoma	Lung	NO	YES	NO		70	R-Upper
TCGA-50-5051-01	Magnoid	Adenocarcinoma, NOS	Stage IIIA	Lung Adenocarcinoma- Not Otherwise Specified (NOS)	2.99	0.59	none		none	none	none	Y	Y	none	none	none	0.23	none	p.G12C	none	none	none	none	none			none	Adenocarcinoma, NOS	0	TCGA-50-5051-01	High	C1-LUAD-enriched	cluster 2	Cluster 6	squamous c3	LUAD-like c10	miRNA cluster 4	cluster 2	mutation cluster 12	TCGA-50-5051	TCGA Lung Adenocarcinoma (LUAD)	lung adenocarcinoma	Lung	NO	NO	NO	NO	42	L-Upper
TCGA-50-5055-01	Bronchioid	Acinar predominant Adc	Stage IIA	Lung Adenocarcinoma Mixed Subtype			none		none	none	none	N	N	none	none	none		none	none	none	none	none	none	none			none	Acinar predominant Adc	0	TCGA-50-5055-01	GBM	C10-GBM	cluster 3	Low purity c2		LUAD-like c10	miRNA cluster 5	cluster 4	mutation c1uster 9	TCGA-50-5055	TCGA Lung Adenocarcinoma (LUAD)	lung adenocarcinoma	Lung	YES	YES	YES	NO	79	L-Lower
TCGA-50-5066-01			Stage IB	Lung Adenocarcinoma Mixed Subtype																										TCGA-50-5066-01	BRCA-LUAD+	C1-LUAD-enriched		Cluster 5	squamous c3	LUAD-like c10	miRNA cluster 4		mutation cluster 13	TCGA-50-5066	TCGA Lung Adenocarcinoma (LUAD)	lung adenocarcinoma	Lung					72	R-Upper
TCGA-50-5066-02			Stage IB	Lung Adenocarcinoma Mixed Subtype																										TCGA-50-5066-02		C1-LUAD-enriched		Cluster 5		LUAD-like c10	miRNA cluster 5		mutation cluster 13	TCGA-50-5066	TCGA Lung Adenocarcinoma (LUAD)	lung adenocarcinoma	Lung					72	R-Upper
TCGA-50-5068-01	Squamoid	Acinar predominant Adc	Stage IIB	Lung Adenocarcinoma- Not Otherwise Specified (NOS)	1.62	0.38	none		none	none	none	N	N	none	none	none	0.2	none	none	none	none	none	none	none			none	Acinar predominant Adc	0	TCGA-50-5068-01	High	C1-LUAD-enriched	cluster 2	Cluster 5	squamous c3	LUAD-like c10	miRNA cluster 4	cluster 2	mutation cluster 5	TCGA-50-5068	TCGA Lung Adenocarcinoma (LUAD)	lung adenocarcinoma	Lung	YES	NO	YES	NO	59	R-Lower
TCGA-50-5072-01	Magnoid	Solid predominant Adc	Stage IIIA	Lung Adenocarcinoma- Not Otherwise Specified (NOS)	2.1	0.45	none		none	none	none	N	N	none	none	none	0.22	none	none	none	none	none	none	none			p.K97_splice	Solid predominant Adc	0	TCGA-50-5072-01	High	C1-LUAD-enriched	cluster 3	Cluster 5	squamous c3	LUAD-like c10	miRNA cluster 5	cluster 3	mutation c1uster 9	TCGA-50-5072	TCGA Lung Adenocarcinoma (LUAD)	lung adenocarcinoma	Lung	NO	YES		NO	74	L-Upper
TCGA-50-5930-01			Stage IIIA	Lung Adenocarcinoma Mixed Subtype																										TCGA-50-5930-01	BRCA-LUAD+	C1-LUAD-enriched		Cluster 5	squamous c3		miRNA cluster 4		mutation c1uster 9	TCGA-50-5930	TCGA Lung Adenocarcinoma (LUAD)	lung adenocarcinoma	Lung	NO	YES		NO	47	[Discrepancy]
TCGA-50-5930-11			Stage IIIA	Lung Adenocarcinoma Mixed Subtype																										TCGA-50-5930-11		C1-LUAD-enriched							mutation c1uster 9	TCGA-50-5930	TCGA Lung Adenocarcinoma (LUAD)	lung adenocarcinoma	Lung	NO	YES		NO	47	[Discrepancy]
TCGA-50-5931-01	Magnoid	Solid predominant Adc	Stage IB	Lung Adenocarcinoma- Not Otherwise Specified (NOS)	3.68	0.76	none		none	none	none	N	N	none	none	none	0.23	none	none	none	none	none	none	none			none	Solid predominant Adc	0	TCGA-50-5931-01	Squamous	C1-LUAD-enriched	cluster 3	Cluster 5	squamous c3	RNA cluster 12	miRNA cluster 5	cluster 3	mutation cluster 2	TCGA-50-5931	TCGA Lung Adenocarcinoma (LUAD)	lung adenocarcinoma	Lung	NO	NO		NO	75	L-Upper
TCGA-50-5931-11	Magnoid	Solid predominant Adc	Stage IB	Lung Adenocarcinoma- Not Otherwise Specified (NOS)	3.68	0.76	none		none	none	none	N	N	none	none	none	0.23	none	none	none	none	none	none	none			none	Solid predominant Adc	0	TCGA-50-5931-11		C1-LUAD-enriched							mutation cluster 2	TCGA-50-5931	TCGA Lung Adenocarcinoma (LUAD)	lung adenocarcinoma	Lung	NO	NO		NO	75	L-Upper
TCGA-50-5932-01	Magnoid	Papillary predominant Adc	Stage IIB	Lung Adenocarcinoma- Not Otherwise Specified (NOS)	1.8	0.85	none		none	none	none	Y	Y	none	none	none	0.46	none	p.G12C	none	none	none	none	none			p.N181Y	Papillary predominant Adc	0	TCGA-50-5932-01	BRCA-LUAD+	C1-LUAD-enriched	cluster 3	Cluster 5	squamous c3	LUAD-like c10	miRNA cluster 4	cluster 1	mutation cluster 12	TCGA-50-5932	TCGA Lung Adenocarcinoma (LUAD)	lung adenocarcinoma	Lung	YES	NO	NO	NO	75	R-Upper
TCGA-50-5932-11	Magnoid	Papillary predominant Adc	Stage IIB	Lung Adenocarcinoma- Not Otherwise Specified (NOS)	1.8	0.85	none		none	none	none	Y	Y	none	none	none	0.46	none	p.G12C	none	none	none	none	none			p.N181Y	Papillary predominant Adc	0	TCGA-50-5932-11		C1-LUAD-enriched							mutation cluster 12	TCGA-50-5932	TCGA Lung Adenocarcinoma (LUAD)	lung adenocarcinoma	Lung	YES	NO	NO	NO	75	R-Upper
TCGA-50-5933-01	Squamoid	Solid predominant Adc	Stage IIIB	Lung Adenocarcinoma- Not Otherwise Specified (NOS)	2.78	0.3	none		none	none	none	N	N	none	none	none	0.13	none	none	none	p.C98F	none	none	none			none	Solid predominant Adc	0	TCGA-50-5933-01	High	C1-LUAD-enriched	cluster 1	Cluster 6	squamous c3	LUAD-like c10	miRNA cluster 5	cluster 3	mutation cluster 11	TCGA-50-5933	TCGA Lung Adenocarcinoma (LUAD)	lung adenocarcinoma	Lung					72	L-Lower
TCGA-50-5933-11	Squamoid	Solid predominant Adc	Stage IIIB	Lung Adenocarcinoma- Not Otherwise Specified (NOS)	2.78	0.3	none		none	none	none	N	N	none	none	none	0.13	none	none	none	p.C98F	none	none	none			none	Solid predominant Adc	0	TCGA-50-5933-11		C1-LUAD-enriched							mutation cluster 11	TCGA-50-5933	TCGA Lung Adenocarcinoma (LUAD)	lung adenocarcinoma	Lung					72	L-Lower
TCGA-50-5935-01	Bronchioid	Acinar predominant Adc	Stage IA	Lung Adenocarcinoma- Not Otherwise Specified (NOS)	3.08	0.58	none		none	none	none	N	N	none	none	none	0.22	none	none	none	none	none	none	none			none	Acinar predominant Adc	0	TCGA-50-5935-01	BRCA-LUAD+	C1-LUAD-enriched	cluster 2	Cluster 6		LUAD-like c10	miRNA cluster 4	cluster 5	mutation cluster 12	TCGA-50-5935	TCGA Lung Adenocarcinoma (LUAD)	lung adenocarcinoma	Lung			NO		86	L-Upper
TCGA-50-5935-11	Bronchioid	Acinar predominant Adc	Stage IA	Lung Adenocarcinoma- Not Otherwise Specified (NOS)	3.08	0.58	none		none	none	none	N	N	none	none	none	0.22	none	none	none	none	none	none	none			none	Acinar predominant Adc	0	TCGA-50-5935-11		C1-LUAD-enriched							mutation cluster 12	TCGA-50-5935	TCGA Lung Adenocarcinoma (LUAD)	lung adenocarcinoma	Lung			NO		86	L-Upper
TCGA-50-5936-01	Magnoid	Acinar predominant Adc	Stage IIIA	Mucinous (Colloid) Carcinoma	3.25	0.43	none		none	none	none	N	N	none	none	none	0.17	none	none	none	none	none	none	none			none	Acinar predominant Adc	0	TCGA-50-5936-01	Squamous	C1-LUAD-enriched	cluster 3	Cluster 5	squamous c3	LUAD-like c10	miRNA cluster 4	cluster 2	mutation cluster 12	TCGA-50-5936	TCGA Lung Adenocarcinoma (LUAD)	lung adenocarcinoma	Lung	YES	NO	YES	NO	58	R-Lower
TCGA-50-5936-11	Magnoid	Acinar predominant Adc	Stage IIIA	Mucinous (Colloid) Carcinoma	3.25	0.43	none		none	none	none	N	N	none	none	none	0.17	none	none	none	none	none	none	none			none	Acinar predominant Adc	0	TCGA-50-5936-11		C1-LUAD-enriched							mutation cluster 12	TCGA-50-5936	TCGA Lung Adenocarcinoma (LUAD)	lung adenocarcinoma	Lung	YES	NO	YES	NO	58	R-Lower
TCGA-50-5939-01	Squamoid	Solid predominant Adc	Stage IB	Lung Adenocarcinoma Mixed Subtype	1.72	0.33	none		none	none	none	N	N	none	none	none	0.17	none	none	none	none	none	none	none			none	Solid predominant Adc	0	TCGA-50-5939-01	Squamous	C1-LUAD-enriched	cluster 3	Cluster 6	squamous c3	LUAD-like c10	miRNA cluster 4	cluster 2	mutation cluster 5	TCGA-50-5939	TCGA Lung Adenocarcinoma (LUAD)	lung adenocarcinoma	Lung					85	R-Upper
TCGA-50-5939-11	Squamoid	Solid predominant Adc	Stage IB	Lung Adenocarcinoma Mixed Subtype	1.72	0.33	none		none	none	none	N	N	none	none	none	0.17	none	none	none	none	none	none	none			none	Solid predominant Adc	0	TCGA-50-5939-11		C1-LUAD-enriched							mutation cluster 5	TCGA-50-5939	TCGA Lung Adenocarcinoma (LUAD)	lung adenocarcinoma	Lung					85	R-Upper
TCGA-50-5941-01	Squamoid	Adenocarcinoma, NOS	Stage IIIA	Lung Adenocarcinoma- Not Otherwise Specified (NOS)			none		p.G327_splice	none	none	Y	Y	none	none	none		none	p.G12A	none	none	none	none	none			none	Adenocarcinoma, NOS	0	TCGA-50-5941-01	High	C1-LUAD-enriched	cluster 2	Cluster 5	squamous c3	LUAD-like c10	miRNA cluster 4	cluster 3	mutation cluster 2	TCGA-50-5941	TCGA Lung Adenocarcinoma (LUAD)	lung adenocarcinoma	Lung					55	R-Upper
TCGA-50-5942-01	Bronchioid	Lepidic predominant Adc	Stage IA	Lung Adenocarcinoma- Not Otherwise Specified (NOS)	1.95	0.7	none		p.V600E	none	none	N	Y	none	none	none	0.36	none	none	none	none	none	none	none			none	Lepidic predominant Adc	0	TCGA-50-5942-01	Kirc+	C1-LUAD-enriched	cluster 3	Cluster 5	squamous c3	LUAD-like c10	miRNA cluster 5	cluster 3	mutation c1uster 9	TCGA-50-5942	TCGA Lung Adenocarcinoma (LUAD)	lung adenocarcinoma	Lung	NO	YES			67	R-Upper
TCGA-50-5944-01	Bronchioid	Lepidic predominant Adc	Stage IA	Lung Acinar Adenocarcinoma	3.32	0.57	none		none	none	none	Y	Y	p.L858R	none	none	0.21	none	none	none	none	none	none	none			none	Lepidic predominant Adc	0	TCGA-50-5944-01	High	C1-LUAD-enriched	cluster 3	Cluster 5	squamous c3	LUAD-like c10	miRNA cluster 5	cluster 3	mutation cluster 8	TCGA-50-5944	TCGA Lung Adenocarcinoma (LUAD)	lung adenocarcinoma	Lung					69	R-Upper
TCGA-50-5946-01			Stage IA	Lung Adenocarcinoma Mixed Subtype																										TCGA-50-5946-01	High	C1-LUAD-enriched		Cluster 5	squamous c3	LUAD-like c10			mutation cluster 5	TCGA-50-5946	TCGA Lung Adenocarcinoma (LUAD)	lung adenocarcinoma	Lung	NO	NO		NO	62	R-Upper
TCGA-50-5946-02			Stage IA	Lung Adenocarcinoma Mixed Subtype																										TCGA-50-5946-02		C1-LUAD-enriched		Cluster 5		LUAD-like c10	miRNA cluster 5		mutation cluster 5	TCGA-50-5946	TCGA Lung Adenocarcinoma (LUAD)	lung adenocarcinoma	Lung	NO	NO		NO	62	R-Upper
TCGA-50-6590-01			Stage IB	Lung Adenocarcinoma- Not Otherwise Specified (NOS)																										TCGA-50-6590-01	BRCA-LUAD+	C1-LUAD-enriched		Cluster 6	squamous c3	LUAD-like c10	miRNA cluster 4		mutation cluster 11	TCGA-50-6590	TCGA Lung Adenocarcinoma (LUAD)	lung adenocarcinoma	Lung					72	R-Upper
TCGA-50-6591-01			Stage IV	Lung Adenocarcinoma- Not Otherwise Specified (NOS)																										TCGA-50-6591-01	BRCA-LUAD+	C1-LUAD-enriched		Cluster 5	squamous c3	GBM-like c6	miRNA cluster 13		mutation cluster 8	TCGA-50-6591	TCGA Lung Adenocarcinoma (LUAD)	lung adenocarcinoma	Lung					63	L-Lower
TCGA-50-6591-11			Stage IV	Lung Adenocarcinoma- Not Otherwise Specified (NOS)																										TCGA-50-6591-11		C1-LUAD-enriched							mutation cluster 8	TCGA-50-6591	TCGA Lung Adenocarcinoma (LUAD)	lung adenocarcinoma	Lung					63	L-Lower
TCGA-50-6592-01			Stage IB	Lung Adenocarcinoma- Not Otherwise Specified (NOS)																										TCGA-50-6592-01	High	C1-LUAD-enriched		Cluster 6	squamous c3	LUAD-like c10	miRNA cluster 4		mutation cluster 3	TCGA-50-6592	TCGA Lung Adenocarcinoma (LUAD)	lung adenocarcinoma	Lung					71	L-Lower
TCGA-50-6592-11			Stage IB	Lung Adenocarcinoma- Not Otherwise Specified (NOS)																										TCGA-50-6592-11		C1-LUAD-enriched							mutation cluster 3	TCGA-50-6592	TCGA Lung Adenocarcinoma (LUAD)	lung adenocarcinoma	Lung					71	L-Lower
TCGA-50-6593-01	Squamoid	Acinar predominant Adc	Stage IIIA	Lung Adenocarcinoma Mixed Subtype	2.9	0.31	none		none	none	none	N	N	none	none	none	0.14	none	none	none	none	none	none	none			none	Acinar predominant Adc	0	TCGA-50-6593-01	High	C1-LUAD-enriched	cluster 2	Cluster 5	squamous c3	LUAD-like c10	miRNA cluster 5	cluster 3	mutation cluster 13	TCGA-50-6593	TCGA Lung Adenocarcinoma (LUAD)	lung adenocarcinoma	Lung	NO	NO		NO	49	R-Upper
TCGA-50-6593-11	Squamoid	Acinar predominant Adc	Stage IIIA	Lung Adenocarcinoma Mixed Subtype	2.9	0.31	none		none	none	none	N	N	none	none	none	0.14	none	none	none	none	none	none	none			none	Acinar predominant Adc	0	TCGA-50-6593-11		C1-LUAD-enriched							mutation cluster 13	TCGA-50-6593	TCGA Lung Adenocarcinoma (LUAD)	lung adenocarcinoma	Lung	NO	NO		NO	49	R-Upper
TCGA-50-6594-01			Stage IIIA	Lung Adenocarcinoma- Not Otherwise Specified (NOS)																										TCGA-50-6594-01	BRCA-LUAD+	C1-LUAD-enriched		Cluster 5	squamous c3	LUAD-like c10	miRNA cluster 4		mutation cluster 2	TCGA-50-6594	TCGA Lung Adenocarcinoma (LUAD)	lung adenocarcinoma	Lung	NO	YES		NO	79	L-Upper
TCGA-50-6594-11			Stage IIIA	Lung Adenocarcinoma- Not Otherwise Specified (NOS)																										TCGA-50-6594-11		C1-LUAD-enriched							mutation cluster 2	TCGA-50-6594	TCGA Lung Adenocarcinoma (LUAD)	lung adenocarcinoma	Lung	NO	YES		NO	79	L-Upper
TCGA-50-6595-01	Squamoid	NSCLC, favor Adeno	Stage IIIA	Lung Adenocarcinoma- Not Otherwise Specified (NOS)			none		none	none	none	Y	Y	p.G719A, p.S768I	none	none		none	none	none	none	none	none	none			none	NSCLC, favor Adeno	0	TCGA-50-6595-01	BRCA-LUAD+	C1-LUAD-enriched	cluster 3	Cluster 5	squamous c3	squamous-like c4	miRNA cluster 4	cluster 2	mutation cluster 8	TCGA-50-6595	TCGA Lung Adenocarcinoma (LUAD)	lung adenocarcinoma	Lung	NO	NO	NO	YES	74	R-Upper
TCGA-50-6595-11	Squamoid	NSCLC, favor Adeno	Stage IIIA	Lung Adenocarcinoma- Not Otherwise Specified (NOS)			none		none	none	none	Y	Y	p.G719A, p.S768I	none	none		none	none	none	none	none	none	none			none	NSCLC, favor Adeno	0	TCGA-50-6595-11		C1-LUAD-enriched							mutation cluster 8	TCGA-50-6595	TCGA Lung Adenocarcinoma (LUAD)	lung adenocarcinoma	Lung	NO	NO	NO	YES	74	R-Upper
TCGA-50-6597-01	Bronchioid	Lepidic predominant Adc	Stage IB	Lung Adenocarcinoma- Not Otherwise Specified (NOS)			none		none	none	none	N	N	none	none	none		none	none	none	p.D1010_splice	none	none	none			none	Lepidic predominant Adc	0	TCGA-50-6597-01	High	C1-LUAD-enriched	cluster 1	Cluster 6	squamous c3	LUAD-like c10	miRNA cluster 4	cluster 2	mutation c1uster 9	TCGA-50-6597	TCGA Lung Adenocarcinoma (LUAD)	lung adenocarcinoma	Lung					79	R-Lower
TCGA-50-6673-01	Bronchioid	Papillary predominant Adc	Stage I	Lung Adenocarcinoma- Not Otherwise Specified (NOS)	3.77	0.35	none		none	none	none	Y	Y	p.773_774insH	none	none	0.13	none	none	none	none	none	none	none			none	Papillary predominant Adc	0	TCGA-50-6673-01	Squamous	C1-LUAD-enriched	cluster 2	Cluster 6	squamous c3	LUAD-like c10	miRNA cluster 7	cluster 4		TCGA-50-6673	TCGA Lung Adenocarcinoma (LUAD)	lung adenocarcinoma	Lung					84	R-Upper
TCGA-50-7109-01	Magnoid	Solid predominant Adc	Stage IA	Lung Adenocarcinoma- Not Otherwise Specified (NOS)	2.91	0.45	none		none	none	none	N	N	none	none	none	0.19	none	none	none	none	none	none	none			p.D194Y	Solid predominant Adc	0	TCGA-50-7109-01	High	C1-LUAD-enriched	cluster 2	Cluster 5	squamous c3	LUAD-like c10	miRNA cluster 4	cluster 2		TCGA-50-7109	TCGA Lung Adenocarcinoma (LUAD)	lung adenocarcinoma	Lung	NO	NO	NO	NO	60	R-Lower
TCGA-50-7109-11	Magnoid	Solid predominant Adc	Stage IA	Lung Adenocarcinoma- Not Otherwise Specified (NOS)	2.91	0.45	none		none	none	none	N	N	none	none	none	0.19	none	none	none	none	none	none	none			p.D194Y	Solid predominant Adc	0	TCGA-50-7109-11		C1-LUAD-enriched								TCGA-50-7109	TCGA Lung Adenocarcinoma (LUAD)	lung adenocarcinoma	Lung	NO	NO	NO	NO	60	R-Lower
TCGA-50-8457-01			Stage IA	Lung Adenocarcinoma Mixed Subtype																										TCGA-50-8457-01				Cluster 5			miRNA cluster 4			TCGA-50-8457	TCGA Lung Adenocarcinoma (LUAD)	lung adenocarcinoma	Lung					63	R-Upper
TCGA-50-8459-01			Stage IIB	Mucinous (Colloid) Carcinoma																										TCGA-50-8459-01				Cluster 5			miRNA cluster 4			TCGA-50-8459	TCGA Lung Adenocarcinoma (LUAD)	lung adenocarcinoma	Lung					68	R-Lower
TCGA-50-8460-01			Stage IA	Lung Papillary Adenocarcinoma																										TCGA-50-8460-01				Cluster 5			miRNA cluster 4			TCGA-50-8460	TCGA Lung Adenocarcinoma (LUAD)	lung adenocarcinoma	Lung					74	R-Upper
TCGA-53-7624-01			Stage IV	Lung Adenocarcinoma- Not Otherwise Specified (NOS)																										TCGA-53-7624-01	High	C8-BLCA		Cluster 5	squamous c3	BLCA nonsquamous-like c1	miRNA cluster 4			TCGA-53-7624	TCGA Lung Adenocarcinoma (LUAD)	lung adenocarcinoma	Lung	YES	YES		YES	40	R-Upper
TCGA-53-7626-01	Bronchioid	Adenocarcinoma, NOS	Stage IIA	Lung Adenocarcinoma- Not Otherwise Specified (NOS)	3.58	0.26	none		none	none	none	N	N	none	none	p.C589F	0.11	none	none	none	none	none	none	none			none	Adenocarcinoma, NOS	0	TCGA-53-7626-01	BRCA-LUAD+	C1-LUAD-enriched	cluster 2	Cluster 5	squamous c3	LUAD-like c10	miRNA cluster 4	cluster 3		TCGA-53-7626	TCGA Lung Adenocarcinoma (LUAD)	lung adenocarcinoma	Lung	NO	NO	NO		76	R-Upper
TCGA-53-7813-01	Magnoid		Stage IIIB	Lung Bronchioloalveolar Carcinoma Nonmucinous			none		none	none	none	Y	Y	none	none	none		none	p.G12A	none	none	none	none	none			p.Y60fs			TCGA-53-7813-01	BRCA-LUAD+	C1-LUAD-enriched	cluster 3	Cluster 5	squamous c3	LUAD-like c10	miRNA cluster 6	cluster 1		TCGA-53-7813	TCGA Lung Adenocarcinoma (LUAD)	lung adenocarcinoma	Lung					51	R-Upper
TCGA-53-A4EZ-01			Stage IIA	Lung Acinar Adenocarcinoma																										TCGA-53-A4EZ-01										TCGA-53-A4EZ	TCGA Lung Adenocarcinoma (LUAD)	lung adenocarcinoma	Lung					63	L-Upper
TCGA-55-1592-01	Bronchioid	Adenocarcinoma, NOS	Stage IA	Lung Adenocarcinoma- Not Otherwise Specified (NOS)	3.24	0.49	none		none	none	none	N	N	none	none	none	0.19	none	none	none	none	none	none	none			none	Adenocarcinoma, NOS	0	TCGA-55-1592-01	High	C1-LUAD-enriched		Cluster 5	squamous c3	LUAD-like c10	miRNA cluster 4	cluster 4	mutation cluster 11	TCGA-55-1592	TCGA Lung Adenocarcinoma (LUAD)	lung adenocarcinoma	Lung	NO	NO	NO	NO	65	L-Upper
TCGA-55-1592-11	Bronchioid	Adenocarcinoma, NOS	Stage IA	Lung Adenocarcinoma- Not Otherwise Specified (NOS)	3.24	0.49	none		none	none	none	N	N	none	none	none	0.19	none	none	none	none	none	none	none			none	Adenocarcinoma, NOS	0	TCGA-55-1592-11		C1-LUAD-enriched							mutation cluster 11	TCGA-55-1592	TCGA Lung Adenocarcinoma (LUAD)	lung adenocarcinoma	Lung	NO	NO	NO	NO	65	L-Upper
TCGA-55-1594-01	Magnoid	Solid predominant Adc	Stage IIIA	Lung Adenocarcinoma- Not Otherwise Specified (NOS)	3.28	0.54	none		none	none	none	N	N	none	none	none	0.2	none	none	none	none	none	none	none			none	Solid predominant Adc	1	TCGA-55-1594-01	High	C1-LUAD-enriched		Cluster 5	squamous c3	LUAD-like c10	miRNA cluster 6	cluster 1	mutation cluster 5	TCGA-55-1594	TCGA Lung Adenocarcinoma (LUAD)	lung adenocarcinoma	Lung					68	R-Lower
TCGA-55-1594-11	Magnoid	Solid predominant Adc	Stage IIIA	Lung Adenocarcinoma- Not Otherwise Specified (NOS)	3.28	0.54	none		none	none	none	N	N	none	none	none	0.2	none	none	none	none	none	none	none			none	Solid predominant Adc	1	TCGA-55-1594-11		C1-LUAD-enriched							mutation cluster 5	TCGA-55-1594	TCGA Lung Adenocarcinoma (LUAD)	lung adenocarcinoma	Lung					68	R-Lower
TCGA-55-1595-01			Stage IA	Lung Clear Cell Adenocarcinoma																										TCGA-55-1595-01	High	C1-LUAD-enriched		Cluster 6		LUAD-like c10	miRNA cluster 4		mutation cluster 12	TCGA-55-1595	TCGA Lung Adenocarcinoma (LUAD)	lung adenocarcinoma	Lung					74	L-Lower
TCGA-55-1595-11			Stage IA	Lung Clear Cell Adenocarcinoma																										TCGA-55-1595-11		C1-LUAD-enriched							mutation cluster 12	TCGA-55-1595	TCGA Lung Adenocarcinoma (LUAD)	lung adenocarcinoma	Lung					74	L-Lower
TCGA-55-1596-01	Magnoid	Solid predominant Adc	Stage IIB	Lung Adenocarcinoma- Not Otherwise Specified (NOS)	3.45	0.62	none		none	none	none	N	N	none	none	none	0.21	none	none	none	none	none	none	none			p.S216F, p.G242W	Solid predominant Adc	1	TCGA-55-1596-01	Squamous	C1-LUAD-enriched		Cluster 5	squamous c3	LUAD-like c10	miRNA cluster 4	cluster 2	mutation cluster 5	TCGA-55-1596	TCGA Lung Adenocarcinoma (LUAD)	lung adenocarcinoma	Lung					55	R-Upper
TCGA-55-1596-11	Magnoid	Solid predominant Adc	Stage IIB	Lung Adenocarcinoma- Not Otherwise Specified (NOS)	3.45	0.62	none		none	none	none	N	N	none	none	none	0.21	none	none	none	none	none	none	none			p.S216F, p.G242W	Solid predominant Adc	1	TCGA-55-1596-11		C1-LUAD-enriched							mutation cluster 5	TCGA-55-1596	TCGA Lung Adenocarcinoma (LUAD)	lung adenocarcinoma	Lung					55	R-Upper
TCGA-55-5899-01			[Discrepancy]	Lung Adenocarcinoma- Not Otherwise Specified (NOS)																										TCGA-55-5899-01	Squamous	C1-LUAD-enriched		Cluster 6	squamous c3	LUAD-like c10	miRNA cluster 6		mutation cluster 3	TCGA-55-5899	TCGA Lung Adenocarcinoma (LUAD)	lung adenocarcinoma	Lung					58	R-Upper
TCGA-55-6543-01	Bronchioid	Acinar predominant Adc	Stage IA	Lung Bronchioloalveolar Carcinoma Mucinous	2.29	0.65	none		none	none	none	N	Y	none	none	none	0.3	none	none	none	none	none	none	none	Y		none	Acinar predominant Adc	0	TCGA-55-6543-01	Kirc+	C1-LUAD-enriched	cluster 3	Cluster 5	squamous c3	LUAD-like c10	miRNA cluster 5	cluster 3	mutation c1uster 9	TCGA-55-6543	TCGA Lung Adenocarcinoma (LUAD)	lung adenocarcinoma	Lung					60	R-Upper
TCGA-55-6642-01	Magnoid	Micropapillary predom Adc	Stage IB	Lung Adenocarcinoma- Not Otherwise Specified (NOS)	2.66	0.36	none		none	none	none	Y	Y	none	none	none	0.16	none	p.G12V	none	none	none	none	none			none	Micropapillary predom Adc	0	TCGA-55-6642-01	Squamous	C1-LUAD-enriched	cluster 2	Cluster 5		LUAD-like c10	miRNA cluster 4	cluster 2	mutation cluster 12	TCGA-55-6642	TCGA Lung Adenocarcinoma (LUAD)	lung adenocarcinoma	Lung					63	R-Lower
TCGA-55-6712-01	Squamoid	Adenocarcinoma, NOS	Stage IIA	Lung Adenocarcinoma- Not Otherwise Specified (NOS)	3.31	0.29	none		none	none	none	N	N	none	none	none	0.12	none	none	none	p.E1314G	none	none	none			none	Adenocarcinoma, NOS	0	TCGA-55-6712-01	High	C1-LUAD-enriched	cluster 1	Cluster 6	squamous c3	LUAD-like c10	miRNA cluster 4	cluster 2	mutation cluster 5	TCGA-55-6712	TCGA Lung Adenocarcinoma (LUAD)	lung adenocarcinoma	Lung					71	L-Upper
TCGA-55-6968-01			Stage IV	Lung Adenocarcinoma- Not Otherwise Specified (NOS)																										TCGA-55-6968-01	Squamous			Cluster 5		LUAD-like c10	miRNA cluster 6			TCGA-55-6968	TCGA Lung Adenocarcinoma (LUAD)	lung adenocarcinoma	Lung					61	R-Lower
TCGA-55-6968-11			Stage IV	Lung Adenocarcinoma- Not Otherwise Specified (NOS)																										TCGA-55-6968-11										TCGA-55-6968	TCGA Lung Adenocarcinoma (LUAD)	lung adenocarcinoma	Lung					61	R-Lower
TCGA-55-6969-01			Stage IB	Lung Adenocarcinoma- Not Otherwise Specified (NOS)																										TCGA-55-6969-01	High	C1-LUAD-enriched		Cluster 5	squamous c3	LUAD-like c10	miRNA cluster 7			TCGA-55-6969	TCGA Lung Adenocarcinoma (LUAD)	lung adenocarcinoma	Lung					52	L-Upper
TCGA-55-6969-11			Stage IB	Lung Adenocarcinoma- Not Otherwise Specified (NOS)																										TCGA-55-6969-11		C1-LUAD-enriched								TCGA-55-6969	TCGA Lung Adenocarcinoma (LUAD)	lung adenocarcinoma	Lung					52	L-Upper
TCGA-55-6970-01	Magnoid	Papillary predominant Adc	Stage IIIA	Lung Papillary Adenocarcinoma	1.39	0.56	none		none	none	none	Y	Y	none	none	none	0.34	none	p.G12V	none	none	none	none	none			p.T250fs	Papillary predominant Adc	0	TCGA-55-6970-01	High	C1-LUAD-enriched	cluster 3	Cluster 5	squamous c3	LUAD-like c10	miRNA cluster 4	cluster 4		TCGA-55-6970	TCGA Lung Adenocarcinoma (LUAD)	lung adenocarcinoma	Lung	NO	NO	NO		67	R-Upper
TCGA-55-6970-11	Magnoid	Papillary predominant Adc	Stage IIIA	Lung Papillary Adenocarcinoma	1.39	0.56	none		none	none	none	Y	Y	none	none	none	0.34	none	p.G12V	none	none	none	none	none			p.T250fs	Papillary predominant Adc	0	TCGA-55-6970-11		C1-LUAD-enriched								TCGA-55-6970	TCGA Lung Adenocarcinoma (LUAD)	lung adenocarcinoma	Lung	NO	NO	NO		67	R-Upper
TCGA-55-6971-01	Magnoid	Acinar predominant Adc	Stage IB	Lung Adenocarcinoma- Not Otherwise Specified (NOS)	3.34	0.22	none		none	none	none	N	N	none	none	none	0.1	none	none	none	none	none	none	none			p.G251F	Acinar predominant Adc	0	TCGA-55-6971-01	BRCA-LUAD+	C1-LUAD-enriched	cluster 3	Cluster 5	squamous c3	LUAD-like c10	miRNA cluster 4	cluster 4		TCGA-55-6971	TCGA Lung Adenocarcinoma (LUAD)	lung adenocarcinoma	Lung					59	L-Lower
TCGA-55-6971-11	Magnoid	Acinar predominant Adc	Stage IB	Lung Adenocarcinoma- Not Otherwise Specified (NOS)	3.34	0.22	none		none	none	none	N	N	none	none	none	0.1	none	none	none	none	none	none	none			p.G251F	Acinar predominant Adc	0	TCGA-55-6971-11		C1-LUAD-enriched								TCGA-55-6971	TCGA Lung Adenocarcinoma (LUAD)	lung adenocarcinoma	Lung					59	L-Lower
TCGA-55-6972-01	Magnoid	Acinar predominant Adc	Stage IB	Lung Papillary Adenocarcinoma			none		none	none	none	N	N	none	none	none		none	none	none	none	none	none	none			none	Acinar predominant Adc	0	TCGA-55-6972-01	High		cluster 3	Low purity c2		LUAD-like c10	miRNA cluster 7	cluster 4		TCGA-55-6972	TCGA Lung Adenocarcinoma (LUAD)	lung adenocarcinoma	Lung					72	R-Upper
TCGA-55-6972-11	Magnoid	Acinar predominant Adc	Stage IB	Lung Papillary Adenocarcinoma			none		none	none	none	N	N	none	none	none		none	none	none	none	none	none	none			none	Acinar predominant Adc	0	TCGA-55-6972-11										TCGA-55-6972	TCGA Lung Adenocarcinoma (LUAD)	lung adenocarcinoma	Lung					72	R-Upper
TCGA-55-6975-01			Stage IIB	Lung Adenocarcinoma Mixed Subtype																										TCGA-55-6975-01	Squamous			Cluster 5		LUAD-like c10				TCGA-55-6975	TCGA Lung Adenocarcinoma (LUAD)	lung adenocarcinoma	Lung					61	L-Lower
TCGA-55-6975-11			Stage IIB	Lung Adenocarcinoma Mixed Subtype																										TCGA-55-6975-11										TCGA-55-6975	TCGA Lung Adenocarcinoma (LUAD)	lung adenocarcinoma	Lung					61	L-Lower
TCGA-55-6978-01	Squamoid	NSCLC, favor Adeno	Stage IIA	Lung Adenocarcinoma- Not Otherwise Specified (NOS)			none		none	none	none	N	N	none	none	none		none	none	none	none	none	none	none			none	NSCLC, favor Adeno	0	TCGA-55-6978-01	Squamous	C1-LUAD-enriched	cluster 2	Cluster 5	squamous c3	LUAD-like c10	miRNA cluster 4	cluster 2		TCGA-55-6978	TCGA Lung Adenocarcinoma (LUAD)	lung adenocarcinoma	Lung	NO	YES	NO	NO	81	R-Middle
TCGA-55-6978-11	Squamoid	NSCLC, favor Adeno	Stage IIA	Lung Adenocarcinoma- Not Otherwise Specified (NOS)			none		none	none	none	N	N	none	none	none		none	none	none	none	none	none	none			none	NSCLC, favor Adeno	0	TCGA-55-6978-11		C1-LUAD-enriched								TCGA-55-6978	TCGA Lung Adenocarcinoma (LUAD)	lung adenocarcinoma	Lung	NO	YES	NO	NO	81	R-Middle
TCGA-55-6979-01	Squamoid	Solid predominant Adc	Stage IIB	Lung Adenocarcinoma- Not Otherwise Specified (NOS)	3.35	0.18	none		p.P367R	none	none	N	N	none	none	none	0.08	none	none	none	none	none	none	none			none	Solid predominant Adc	0	TCGA-55-6979-01	High	C1-LUAD-enriched	cluster 3	Cluster 5	squamous c3	LUAD-like c10	miRNA cluster 7	cluster 4		TCGA-55-6979	TCGA Lung Adenocarcinoma (LUAD)	lung adenocarcinoma	Lung	YES	YES		NO	59	L-Upper
TCGA-55-6979-11	Squamoid	Solid predominant Adc	Stage IIB	Lung Adenocarcinoma- Not Otherwise Specified (NOS)	3.35	0.18	none		p.P367R	none	none	N	N	none	none	none	0.08	none	none	none	none	none	none	none			none	Solid predominant Adc	0	TCGA-55-6979-11		C1-LUAD-enriched								TCGA-55-6979	TCGA Lung Adenocarcinoma (LUAD)	lung adenocarcinoma	Lung	YES	YES		NO	59	L-Upper
TCGA-55-6980-01	Bronchioid	Acinar predominant Adc	Stage IA	Lung Bronchioloalveolar Carcinoma Nonmucinous	2.15	0.3	none		none	none	none	Y	Y	p.709_710ET>D	none	none	0.15	none	none	none	none	none	none	none			none	Other see comment	0	TCGA-55-6980-01	High		cluster 3	Cluster 5		LUAD-like c10	miRNA cluster 4	cluster 5		TCGA-55-6980	TCGA Lung Adenocarcinoma (LUAD)	lung adenocarcinoma	Lung					56	R-Lower
TCGA-55-6980-11	Bronchioid	Acinar predominant Adc	Stage IA	Lung Bronchioloalveolar Carcinoma Nonmucinous	2.15	0.3	none		none	none	none	Y	Y	p.709_710ET>D	none	none	0.15	none	none	none	none	none	none	none			none	Other see comment	0	TCGA-55-6980-11										TCGA-55-6980	TCGA Lung Adenocarcinoma (LUAD)	lung adenocarcinoma	Lung					56	R-Lower
TCGA-55-6981-01	Squamoid	Solid predominant Adc	Stage IIIA	Lung Adenocarcinoma- Not Otherwise Specified (NOS)	3.42	0.27	none		none	none	none	Y	Y	p.LREAT747del	none	none	0.11	none	none	none	none	none	none	none			none	Solid predominant Adc	0	TCGA-55-6981-01	BRCA-LUAD+	C1-LUAD-enriched	cluster 2	Cluster 5	squamous c3	LUAD-like c10	miRNA cluster 4	cluster 5		TCGA-55-6981	TCGA Lung Adenocarcinoma (LUAD)	lung adenocarcinoma	Lung					53	L-Upper
TCGA-55-6981-11	Squamoid	Solid predominant Adc	Stage IIIA	Lung Adenocarcinoma- Not Otherwise Specified (NOS)	3.42	0.27	none		none	none	none	Y	Y	p.LREAT747del	none	none	0.11	none	none	none	none	none	none	none			none	Solid predominant Adc	0	TCGA-55-6981-11		C1-LUAD-enriched								TCGA-55-6981	TCGA Lung Adenocarcinoma (LUAD)	lung adenocarcinoma	Lung					53	L-Upper
TCGA-55-6982-01	Squamoid	Solid predominant Adc	Stage IIB	Lung Adenocarcinoma- Not Otherwise Specified (NOS)	2.7	0.25	none		none	none	none	N	N	none	none	none	0.11	none	none	none	p.D1010_splice	none	none	none			none	Solid predominant Adc	0	TCGA-55-6982-01	BRCA-LUAD+	C1-LUAD-enriched	cluster 2	Cluster 6	squamous c3	LUAD-like c10	miRNA cluster 4	cluster 4		TCGA-55-6982	TCGA Lung Adenocarcinoma (LUAD)	lung adenocarcinoma	Lung	YES	YES	NO	YES	79	R-Lower
TCGA-55-6982-11	Squamoid	Solid predominant Adc	Stage IIB	Lung Adenocarcinoma- Not Otherwise Specified (NOS)	2.7	0.25	none		none	none	none	N	N	none	none	none	0.11	none	none	none	p.D1010_splice	none	none	none			none	Solid predominant Adc	0	TCGA-55-6982-11		C1-LUAD-enriched								TCGA-55-6982	TCGA Lung Adenocarcinoma (LUAD)	lung adenocarcinoma	Lung	YES	YES	NO	YES	79	R-Lower
TCGA-55-6983-01	Magnoid	Colloid adenoca	Stage IIB	Mucinous (Colloid) Carcinoma			none		none	none	none	Y	Y	none	none	none		none	p.G12C	none	none	none	none	none			p.R75fs	Colloid adenoca	0	TCGA-55-6983-01	Iq		cluster 2	Cluster 6		LUAD-like c10	miRNA cluster 6	cluster 1		TCGA-55-6983	TCGA Lung Adenocarcinoma (LUAD)	lung adenocarcinoma	Lung					81	L-Lower
TCGA-55-6983-11	Magnoid	Colloid adenoca	Stage IIB	Mucinous (Colloid) Carcinoma			none		none	none	none	Y	Y	none	none	none		none	p.G12C	none	none	none	none	none			p.R75fs	Colloid adenoca	0	TCGA-55-6983-11										TCGA-55-6983	TCGA Lung Adenocarcinoma (LUAD)	lung adenocarcinoma	Lung					81	L-Lower
TCGA-55-6984-01			Stage IIB	Lung Adenocarcinoma- Not Otherwise Specified (NOS)																										TCGA-55-6984-01	BRCA-LUAD+			BRCA non-CIMP c9		LUAD-like c10	miRNA cluster 4			TCGA-55-6984	TCGA Lung Adenocarcinoma (LUAD)	lung adenocarcinoma	Lung	YES	NO	NO	NO	71	L-Lower
TCGA-55-6984-11			Stage IIB	Lung Adenocarcinoma- Not Otherwise Specified (NOS)																										TCGA-55-6984-11										TCGA-55-6984	TCGA Lung Adenocarcinoma (LUAD)	lung adenocarcinoma	Lung	YES	NO	NO	NO	71	L-Lower
TCGA-55-6985-01	Squamoid	Acinar predominant Adc	Stage IB	Lung Adenocarcinoma- Not Otherwise Specified (NOS)			none		none	none	none	N	N	none	none	none		none	none	none	none	none	none	none			none	Acinar predominant Adc	0	TCGA-55-6985-01	Squamous		cluster 2	Cluster 6		LUAD-like c10	miRNA cluster 4	cluster 5		TCGA-55-6985	TCGA Lung Adenocarcinoma (LUAD)	lung adenocarcinoma	Lung					58	L-Upper
TCGA-55-6985-11	Squamoid	Acinar predominant Adc	Stage IB	Lung Adenocarcinoma- Not Otherwise Specified (NOS)			none		none	none	none	N	N	none	none	none		none	none	none	none	none	none	none			none	Acinar predominant Adc	0	TCGA-55-6985-11										TCGA-55-6985	TCGA Lung Adenocarcinoma (LUAD)	lung adenocarcinoma	Lung					58	L-Upper
TCGA-55-6986-01	Bronchioid	Micropapillary predom Adc	Stage IB	Lung Bronchioloalveolar Carcinoma Nonmucinous	1.96	0.39	none		none	none	none	N	Y	none	none	none	0.2	none	none	none	none	none	none	none		Y	none	Micropapillary predom Adc	0	TCGA-55-6986-01	Kirc+		cluster 2	Cluster 6		LUAD-like c10	miRNA c1uster 9	cluster 4		TCGA-55-6986	TCGA Lung Adenocarcinoma (LUAD)	lung adenocarcinoma	Lung					74	R-Lower
TCGA-55-6986-11	Bronchioid	Micropapillary predom Adc	Stage IB	Lung Bronchioloalveolar Carcinoma Nonmucinous	1.96	0.39	none		none	none	none	N	Y	none	none	none	0.2	none	none	none	none	none	none	none		Y	none	Micropapillary predom Adc	0	TCGA-55-6986-11										TCGA-55-6986	TCGA Lung Adenocarcinoma (LUAD)	lung adenocarcinoma	Lung					74	R-Lower
TCGA-55-6987-01			Stage IA	Lung Adenocarcinoma- Not Otherwise Specified (NOS)																										TCGA-55-6987-01	High			Cluster 5		LUAD-like c10	miRNA cluster 7			TCGA-55-6987	TCGA Lung Adenocarcinoma (LUAD)	lung adenocarcinoma	Lung					77	L-Lower
TCGA-55-7227-01			Stage IIIA	Lung Adenocarcinoma- Not Otherwise Specified (NOS)																										TCGA-55-7227-01	Kirc+			Cluster 6		LUAD-like c10	miRNA cluster 4			TCGA-55-7227	TCGA Lung Adenocarcinoma (LUAD)	lung adenocarcinoma	Lung	YES	NO	NO		77	R-Lower
TCGA-55-7281-01	Bronchioid	Acinar predominant Adc	Stage IA	Lung Adenocarcinoma- Not Otherwise Specified (NOS)	1.85	0.59	none		none	none	none	Y	Y	none	none	none	0.31	none	p.G12C	none	none	none	none	none			none	Acinar predominant Adc	0	TCGA-55-7281-01	BRCA-LUAD+		cluster 2	Cluster 6		LUAD-like c10	miRNA cluster 4	cluster 2		TCGA-55-7281	TCGA Lung Adenocarcinoma (LUAD)	lung adenocarcinoma	Lung	YES	YES	NO	NO	70	R-Middle
TCGA-55-7283-01	Bronchioid	Adenocarcinoma, NOS	Stage IIIA	Lung Bronchioloalveolar Carcinoma Nonmucinous			p.D323Y		none	none	none	Y	Y	none	none	none		none	p.G12S	none	none	none	none	none			none	Adenocarcinoma, NOS	0	TCGA-55-7283-01	BRCA-LUAD+		cluster 1	Cluster 6		LUAD-like c10	miRNA cluster 5	cluster 3		TCGA-55-7283	TCGA Lung Adenocarcinoma (LUAD)	lung adenocarcinoma	Lung					76	R-Upper
TCGA-55-7283-11	Bronchioid	Adenocarcinoma, NOS	Stage IIIA	Lung Bronchioloalveolar Carcinoma Nonmucinous			p.D323Y		none	none	none	Y	Y	none	none	none		none	p.G12S	none	none	none	none	none			none	Adenocarcinoma, NOS	0	TCGA-55-7283-11										TCGA-55-7283	TCGA Lung Adenocarcinoma (LUAD)	lung adenocarcinoma	Lung					76	R-Upper
TCGA-55-7284-01			Stage IIB	Lung Bronchioloalveolar Carcinoma Nonmucinous																										TCGA-55-7284-01	Iq			Cluster 5		LUAD-like c10	miRNA cluster 4			TCGA-55-7284	TCGA Lung Adenocarcinoma (LUAD)	lung adenocarcinoma	Lung	NO	NO	NO	NO	74	R-Lower
TCGA-55-7570-01			Stage IA	Lung Adenocarcinoma- Not Otherwise Specified (NOS)																										TCGA-55-7570-01	Squamous			Cluster 5		RNA cluster 3	miRNA cluster 4			TCGA-55-7570	TCGA Lung Adenocarcinoma (LUAD)	lung adenocarcinoma	Lung					60	R-Upper
TCGA-55-7570-11			Stage IA	Lung Adenocarcinoma- Not Otherwise Specified (NOS)																										TCGA-55-7570-11										TCGA-55-7570	TCGA Lung Adenocarcinoma (LUAD)	lung adenocarcinoma	Lung					60	R-Upper
TCGA-55-7573-01	Bronchioid	Acinar predominant Adc	Stage IA	Lung Adenocarcinoma- Not Otherwise Specified (NOS)	3.2	0.33	none		none	none	none	Y	Y	p.K754E, p.ELR746del	none	none	0.14	none	none	none	none	none	none	none			none	Acinar predominant Adc	0	TCGA-55-7573-01	Iq	C1-LUAD-enriched	cluster 3	Cluster 5	squamous c3	LUAD-like c10	miRNA cluster 5	cluster 3		TCGA-55-7573	TCGA Lung Adenocarcinoma (LUAD)	lung adenocarcinoma	Lung					72	R-Upper
TCGA-55-7574-01	Bronchioid	Solid predominant Adc	Stage IB	Lung Adenocarcinoma- Not Otherwise Specified (NOS)	2.12	0.16	none		none	none	none	N	N	none	none	none	0.08	none	none	none	none	none	p.R87T	none			p.K97_splice	Solid predominant Adc	0	TCGA-55-7574-01	Squamous	C1-LUAD-enriched	cluster 2	Cluster 5	squamous c3	LUAD-like c10	miRNA cluster 5	cluster 3		TCGA-55-7574	TCGA Lung Adenocarcinoma (LUAD)	lung adenocarcinoma	Lung	YES	YES	NO	NO	64	R-Upper
TCGA-55-7574-11	Bronchioid	Solid predominant Adc	Stage IB	Lung Adenocarcinoma- Not Otherwise Specified (NOS)	2.12	0.16	none		none	none	none	N	N	none	none	none	0.08	none	none	none	none	none	p.R87T	none			p.K97_splice	Solid predominant Adc	0	TCGA-55-7574-11		C1-LUAD-enriched								TCGA-55-7574	TCGA Lung Adenocarcinoma (LUAD)	lung adenocarcinoma	Lung	YES	YES	NO	NO	64	R-Upper
TCGA-55-7576-01	Squamoid	Acinar predominant Adc	Stage IB	Lung Adenocarcinoma- Not Otherwise Specified (NOS)	2.86	0.47	none		none	none	none	Y	Y	none	none	none	0.2	none	p.G12S	none	none	none	none	none			none	Acinar predominant Adc	0	TCGA-55-7576-01	Squamous		cluster 1	Cluster 6		LUAD-like c10	miRNA cluster 4	cluster 2		TCGA-55-7576	TCGA Lung Adenocarcinoma (LUAD)	lung adenocarcinoma	Lung					54	R-Upper
TCGA-55-7576-11	Squamoid	Acinar predominant Adc	Stage IB	Lung Adenocarcinoma- Not Otherwise Specified (NOS)	2.86	0.47	none		none	none	none	Y	Y	none	none	none	0.2	none	p.G12S	none	none	none	none	none			none	Acinar predominant Adc	0	TCGA-55-7576-11										TCGA-55-7576	TCGA Lung Adenocarcinoma (LUAD)	lung adenocarcinoma	Lung					54	R-Upper
TCGA-55-7724-01	Squamoid	Solid predominant Adc	Stage IB	Lung Adenocarcinoma- Not Otherwise Specified (NOS)			p.E17K		none	none	none	N	Y	none	none	none		none	none	none	none	none	p.E542K	none			none	Solid predominant Adc		TCGA-55-7724-01	Squamous		cluster 3	Cluster 5		squamous-like c4	miRNA cluster 5	cluster 3		TCGA-55-7724	TCGA Lung Adenocarcinoma (LUAD)	lung adenocarcinoma	Lung					76	L-Upper
TCGA-55-7724-11	Squamoid	Solid predominant Adc	Stage IB	Lung Adenocarcinoma- Not Otherwise Specified (NOS)			p.E17K		none	none	none	N	Y	none	none	none		none	none	none	none	none	p.E542K	none			none	Solid predominant Adc		TCGA-55-7724-11										TCGA-55-7724	TCGA Lung Adenocarcinoma (LUAD)	lung adenocarcinoma	Lung					76	L-Upper
TCGA-55-7725-01	Bronchioid	Acinar predominant Adc	Stage IA	Lung Adenocarcinoma- Not Otherwise Specified (NOS)			none		none	none	none	Y	Y	none	none	none		none	p.G12V	none	none	none	none	none			none	Acinar predominant Adc	0	TCGA-55-7725-01	Kirc+		cluster 2	Cluster 5		LUAD-like c10	miRNA cluster 5	cluster 3		TCGA-55-7725	TCGA Lung Adenocarcinoma (LUAD)	lung adenocarcinoma	Lung					68	R-Lower
TCGA-55-7725-11	Bronchioid	Acinar predominant Adc	Stage IA	Lung Adenocarcinoma- Not Otherwise Specified (NOS)			none		none	none	none	Y	Y	none	none	none		none	p.G12V	none	none	none	none	none			none	Acinar predominant Adc	0	TCGA-55-7725-11										TCGA-55-7725	TCGA Lung Adenocarcinoma (LUAD)	lung adenocarcinoma	Lung					68	R-Lower
TCGA-55-7726-01	Squamoid		Stage IA	Lung Adenocarcinoma- Not Otherwise Specified (NOS)			none		none	none	none	Y	Y	none	none	none		none	p.G12C	none	none	none	none	none			none			TCGA-55-7726-01	BRCA-LUAD+		cluster 3	Cluster 5		squamous-like c4	miRNA cluster 5	cluster 3		TCGA-55-7726	TCGA Lung Adenocarcinoma (LUAD)	lung adenocarcinoma	Lung					72	L-Lower
TCGA-55-7726-11	Squamoid		Stage IA	Lung Adenocarcinoma- Not Otherwise Specified (NOS)			none		none	none	none	Y	Y	none	none	none		none	p.G12C	none	none	none	none	none			none			TCGA-55-7726-11										TCGA-55-7726	TCGA Lung Adenocarcinoma (LUAD)	lung adenocarcinoma	Lung					72	L-Lower
TCGA-55-7727-01	Magnoid	Micropapillary predom Adc	Stage IIIA	Lung Adenocarcinoma- Not Otherwise Specified (NOS)			none		none	none	none	N	N	none	none	none		none	none	none	none	none	none	none			none	Micropapillary predom Adc	0	TCGA-55-7727-01	BRCA-LUAD+		cluster 1	Cluster 6		LUAD-like c10	miRNA cluster 4	cluster 2		TCGA-55-7727	TCGA Lung Adenocarcinoma (LUAD)	lung adenocarcinoma	Lung					70	L-Upper
TCGA-55-7728-01	Bronchioid	Invasive mucinous	Stage IB	Mucinous (Colloid) Carcinoma			none		none	none	none	Y	Y	none	none	p.H841Q		none	p.G12V	none	none	none	none	none			none	Invasive mucinous	0	TCGA-55-7728-01	Kirc+	C1-LUAD-enriched	cluster 3	Cluster 5	squamous c3	LUAD-like c10	miRNA cluster 4	cluster 2		TCGA-55-7728	TCGA Lung Adenocarcinoma (LUAD)	lung adenocarcinoma	Lung					64	L-Upper
TCGA-55-7815-01	Magnoid		Stage IB	Lung Adenocarcinoma- Not Otherwise Specified (NOS)			none		none	none	none	Y	Y	none	none	none		none	p.G12V	none	none	none	none	none			none			TCGA-55-7815-01	BRCA-LUAD+	C1-LUAD-enriched	cluster 2	Cluster 6	squamous c3	LUAD-like c10	miRNA cluster 4	cluster 2		TCGA-55-7815	TCGA Lung Adenocarcinoma (LUAD)	lung adenocarcinoma	Lung	YES	YES	NO	NO	76	R-Lower
TCGA-55-7816-01			Stage IV	Lung Adenocarcinoma- Not Otherwise Specified (NOS)																										TCGA-55-7816-01				Low purity c2			miRNA cluster 5			TCGA-55-7816	TCGA Lung Adenocarcinoma (LUAD)	lung adenocarcinoma	Lung					49	R-Upper
TCGA-55-7903-01	Squamoid	Solid predominant Adc	Stage IA	Lung Adenocarcinoma- Not Otherwise Specified (NOS)			none		p.R146W, p.V600E	none	none	N	Y	none	none	none		none	none	none	none	none	none	none			none	Solid predominant Adc	0	TCGA-55-7903-01	BRCA-LUAD+		cluster 1	Cluster 6		LUAD-like c10	miRNA cluster 4	cluster 2		TCGA-55-7903	TCGA Lung Adenocarcinoma (LUAD)	lung adenocarcinoma	Lung					64	R-Lower
TCGA-55-7903-11	Squamoid	Solid predominant Adc	Stage IA	Lung Adenocarcinoma- Not Otherwise Specified (NOS)			none		p.R146W, p.V600E	none	none	N	Y	none	none	none		none	none	none	none	none	none	none			none	Solid predominant Adc	0	TCGA-55-7903-11										TCGA-55-7903	TCGA Lung Adenocarcinoma (LUAD)	lung adenocarcinoma	Lung					64	R-Lower
TCGA-55-7907-01	Squamoid	Micropapillary predom Adc	Stage IIA	Lung Adenocarcinoma- Not Otherwise Specified (NOS)			none		none	none	none	Y	Y	none	none	p.L805V		none	p.G12C	none	none	none	none	none			none	Micropapillary predom Adc	0	TCGA-55-7907-01	High		cluster 1	Cluster 6		LUAD-like c10	miRNA cluster 5	cluster 3		TCGA-55-7907	TCGA Lung Adenocarcinoma (LUAD)	lung adenocarcinoma	Lung	NO	NO		NO	77	L-Upper
TCGA-55-7910-01			Stage IIA	Lung Adenocarcinoma- Not Otherwise Specified (NOS)																										TCGA-55-7910-01	High	C1-LUAD-enriched		Low purity c2	squamous c3	LUAD-like c10	miRNA cluster 5			TCGA-55-7910	TCGA Lung Adenocarcinoma (LUAD)	lung adenocarcinoma	Lung	NO	YES			50	L-Lower
TCGA-55-7910-11			Stage IIA	Lung Adenocarcinoma- Not Otherwise Specified (NOS)																										TCGA-55-7910-11		C1-LUAD-enriched								TCGA-55-7910	TCGA Lung Adenocarcinoma (LUAD)	lung adenocarcinoma	Lung	NO	YES			50	L-Lower
TCGA-55-7911-01	Squamoid	Solid predominant Adc	Stage IA	Lung Adenocarcinoma- Not Otherwise Specified (NOS)			none		none	none	none	Y	Y	none	none	none		none	p.G12V, p.K88*	none	none	none	none	none			none	Solid predominant Adc	0	TCGA-55-7911-01	BRCA-LUAD+	C1-LUAD-enriched	cluster 1	Cluster 6	squamous c3	LUAD-like c10	miRNA cluster 4	cluster 2		TCGA-55-7911	TCGA Lung Adenocarcinoma (LUAD)	lung adenocarcinoma	Lung	NO	YES	NO	NO	70	R-Middle
TCGA-55-7911-11	Squamoid	Solid predominant Adc	Stage IA	Lung Adenocarcinoma- Not Otherwise Specified (NOS)			none		none	none	none	Y	Y	none	none	none		none	p.G12V, p.K88*	none	none	none	none	none			none	Solid predominant Adc	0	TCGA-55-7911-11		C1-LUAD-enriched								TCGA-55-7911	TCGA Lung Adenocarcinoma (LUAD)	lung adenocarcinoma	Lung	NO	YES	NO	NO	70	R-Middle
TCGA-55-7913-01			Stage IA	Lung Adenocarcinoma- Not Otherwise Specified (NOS)																										TCGA-55-7913-01	BRCA-LUAD+			Cluster 5		LUAD-like c10	miRNA cluster 6			TCGA-55-7913	TCGA Lung Adenocarcinoma (LUAD)	lung adenocarcinoma	Lung	NO	YES		NO	61	L-Lower
TCGA-55-7914-01	Bronchioid	Acinar predominant Adc	Stage IIA	Lung Adenocarcinoma- Not Otherwise Specified (NOS)			none		none	none	none	Y	Y	none	none	none		none	p.G12C	none	none	none	none	none			none	Acinar predominant Adc	0	TCGA-55-7914-01	Squamous		cluster 1	Cluster 6		LUAD-like c10	miRNA cluster 5	cluster 3		TCGA-55-7914	TCGA Lung Adenocarcinoma (LUAD)	lung adenocarcinoma	Lung					71	R-Upper
TCGA-55-7914-11	Bronchioid	Acinar predominant Adc	Stage IIA	Lung Adenocarcinoma- Not Otherwise Specified (NOS)			none		none	none	none	Y	Y	none	none	none		none	p.G12C	none	none	none	none	none			none	Acinar predominant Adc	0	TCGA-55-7914-11										TCGA-55-7914	TCGA Lung Adenocarcinoma (LUAD)	lung adenocarcinoma	Lung					71	R-Upper
TCGA-55-7994-01			Stage IIB	Lung Adenocarcinoma- Not Otherwise Specified (NOS)																										TCGA-55-7994-01	Squamous			Cluster 6		LUAD-like c10	miRNA cluster 4			TCGA-55-7994	TCGA Lung Adenocarcinoma (LUAD)	lung adenocarcinoma	Lung					81	R-Upper
TCGA-55-7995-01			Stage IA	Lung Adenocarcinoma- Not Otherwise Specified (NOS)																										TCGA-55-7995-01	High			BRCA basal-like c8		LUAD-like c10	miRNA cluster 4			TCGA-55-7995	TCGA Lung Adenocarcinoma (LUAD)	lung adenocarcinoma	Lung	YES	YES	NO		73	L-Upper
TCGA-55-8085-01			Stage IA	Lung Papillary Adenocarcinoma																										TCGA-55-8085-01	BRCA-LUAD+			Cluster 5		LUAD-like c10	miRNA cluster 7			TCGA-55-8085	TCGA Lung Adenocarcinoma (LUAD)	lung adenocarcinoma	Lung					64	L-Lower
TCGA-55-8087-01			Stage IB	Lung Adenocarcinoma- Not Otherwise Specified (NOS)																										TCGA-55-8087-01	Iq			Cluster 5		LUAD-like c10	miRNA c1uster 9			TCGA-55-8087	TCGA Lung Adenocarcinoma (LUAD)	lung adenocarcinoma	Lung					59	R-Upper
TCGA-55-8089-01			Stage IA	Lung Adenocarcinoma- Not Otherwise Specified (NOS)																										TCGA-55-8089-01	High			Cluster 6		LUAD-like c10	miRNA cluster 4			TCGA-55-8089	TCGA Lung Adenocarcinoma (LUAD)	lung adenocarcinoma	Lung					56	R-Upper
TCGA-55-8090-01			Stage IA	Lung Adenocarcinoma- Not Otherwise Specified (NOS)																										TCGA-55-8090-01	BRCA-LUAD+			Cluster 6		LUAD-like c10	miRNA c1uster 9			TCGA-55-8090	TCGA Lung Adenocarcinoma (LUAD)	lung adenocarcinoma	Lung	NO	NO		NO	80	R-Lower
TCGA-55-8091-01			Stage IB	Lung Adenocarcinoma- Not Otherwise Specified (NOS)																										TCGA-55-8091-01	Kirc+			Cluster 5		LUAD-like c10	miRNA c1uster 9			TCGA-55-8091	TCGA Lung Adenocarcinoma (LUAD)	lung adenocarcinoma	Lung					74	R-Lower
TCGA-55-8092-01			Stage IIB	Lung Adenocarcinoma- Not Otherwise Specified (NOS)																										TCGA-55-8092-01	High			Cluster 6		LUAD-like c10	miRNA cluster 7			TCGA-55-8092	TCGA Lung Adenocarcinoma (LUAD)	lung adenocarcinoma	Lung	NO	NO	NO		75	R-Upper
TCGA-55-8094-01			Stage IV	Lung Adenocarcinoma- Not Otherwise Specified (NOS)																										TCGA-55-8094-01	High			Cluster 5		LUAD-like c10	miRNA cluster 6			TCGA-55-8094	TCGA Lung Adenocarcinoma (LUAD)	lung adenocarcinoma	Lung					51	L-Upper
TCGA-55-8096-01			Stage IB	Lung Adenocarcinoma- Not Otherwise Specified (NOS)																										TCGA-55-8096-01	High			Low purity c2		LUAD-like c10	miRNA cluster 4			TCGA-55-8096	TCGA Lung Adenocarcinoma (LUAD)	lung adenocarcinoma	Lung	NO	YES		NO	67	L-Upper
TCGA-55-8097-01			Stage IA	Lung Adenocarcinoma- Not Otherwise Specified (NOS)																										TCGA-55-8097-01	COAD-READ			Cluster 5		LUAD-like c10	miRNA cluster 4			TCGA-55-8097	TCGA Lung Adenocarcinoma (LUAD)	lung adenocarcinoma	Lung					60	R-Upper
TCGA-55-8203-01			Stage IA	Lung Adenocarcinoma- Not Otherwise Specified (NOS)																										TCGA-55-8203-01	BRCA-LUAD+			Cluster 6		LUAD-like c10	miRNA cluster 6			TCGA-55-8203	TCGA Lung Adenocarcinoma (LUAD)	lung adenocarcinoma	Lung					69	R-Lower
TCGA-55-8204-01			Stage IB	Lung Adenocarcinoma- Not Otherwise Specified (NOS)																										TCGA-55-8204-01	Squamous			Cluster 5		squamous-like c4	miRNA cluster 4			TCGA-55-8204	TCGA Lung Adenocarcinoma (LUAD)	lung adenocarcinoma	Lung					87	L-Upper
TCGA-55-8205-01			Stage IIA	Lung Adenocarcinoma- Not Otherwise Specified (NOS)																										TCGA-55-8205-01	Squamous			Cluster 6		LUAD-like c10	miRNA cluster 4			TCGA-55-8205	TCGA Lung Adenocarcinoma (LUAD)	lung adenocarcinoma	Lung	YES	YES		NO	76	R-Lower
TCGA-55-8206-01			Stage IA	Lung Adenocarcinoma- Not Otherwise Specified (NOS)																										TCGA-55-8206-01	BRCA-LUAD+			Cluster 5		LUAD-like c10	miRNA cluster 5			TCGA-55-8206	TCGA Lung Adenocarcinoma (LUAD)	lung adenocarcinoma	Lung					56	R-Upper
TCGA-55-8207-01			Stage IB	Lung Acinar Adenocarcinoma																										TCGA-55-8207-01	High			Cluster 6		LUAD-like c10	miRNA cluster 4			TCGA-55-8207	TCGA Lung Adenocarcinoma (LUAD)	lung adenocarcinoma	Lung					73	L-Lower
TCGA-55-8208-01			Stage IA	Lung Adenocarcinoma- Not Otherwise Specified (NOS)																										TCGA-55-8208-01	High			Cluster 5		LUAD-like c10	miRNA cluster 7			TCGA-55-8208	TCGA Lung Adenocarcinoma (LUAD)	lung adenocarcinoma	Lung		YES		YES	73	R-Upper
TCGA-55-8299-01			Stage IA	Lung Adenocarcinoma- Not Otherwise Specified (NOS)																										TCGA-55-8299-01	Quiet			Low purity c2		LUAD-like c10	miRNA cluster 4			TCGA-55-8299	TCGA Lung Adenocarcinoma (LUAD)	lung adenocarcinoma	Lung	NO	YES	NO	NO	61	R-Upper
TCGA-55-8301-01			Stage IB	Lung Adenocarcinoma- Not Otherwise Specified (NOS)																										TCGA-55-8301-01	High			Cluster 5		LUAD-like c10	miRNA cluster 4			TCGA-55-8301	TCGA Lung Adenocarcinoma (LUAD)	lung adenocarcinoma	Lung	YES	YES	NO	NO	58	R-Lower
TCGA-55-8302-01			Stage IB	Lung Adenocarcinoma- Not Otherwise Specified (NOS)																										TCGA-55-8302-01				Cluster 6			miRNA cluster 4			TCGA-55-8302	TCGA Lung Adenocarcinoma (LUAD)	lung adenocarcinoma	Lung					54	R-Lower
TCGA-55-8505-01			Stage IIIA	Lung Adenocarcinoma- Not Otherwise Specified (NOS)																										TCGA-55-8505-01										TCGA-55-8505	TCGA Lung Adenocarcinoma (LUAD)	lung adenocarcinoma	Lung					62	R-Lower
TCGA-55-8506-01			Stage IIB	Lung Adenocarcinoma- Not Otherwise Specified (NOS)																										TCGA-55-8506-01										TCGA-55-8506	TCGA Lung Adenocarcinoma (LUAD)	lung adenocarcinoma	Lung					62	R-Upper
TCGA-55-8507-01			Stage IA	Lung Adenocarcinoma- Not Otherwise Specified (NOS)																										TCGA-55-8507-01										TCGA-55-8507	TCGA Lung Adenocarcinoma (LUAD)	lung adenocarcinoma	Lung					53	R-Upper
TCGA-55-8508-01			Stage IIA	Mucinous (Colloid) Carcinoma																										TCGA-55-8508-01										TCGA-55-8508	TCGA Lung Adenocarcinoma (LUAD)	lung adenocarcinoma	Lung					60	R-Upper
TCGA-55-8510-01			Stage IB	Lung Adenocarcinoma- Not Otherwise Specified (NOS)																										TCGA-55-8510-01										TCGA-55-8510	TCGA Lung Adenocarcinoma (LUAD)	lung adenocarcinoma	Lung					55	R-Lower
TCGA-55-8511-01			Stage IB	Lung Adenocarcinoma- Not Otherwise Specified (NOS)																										TCGA-55-8511-01										TCGA-55-8511	TCGA Lung Adenocarcinoma (LUAD)	lung adenocarcinoma	Lung			NO	NO	73	R-Upper
TCGA-55-8512-01			Stage IV	Lung Bronchioloalveolar Carcinoma Nonmucinous																										TCGA-55-8512-01										TCGA-55-8512	TCGA Lung Adenocarcinoma (LUAD)	lung adenocarcinoma	Lung					41	R-Lower
TCGA-55-8513-01			Stage IIB	Mucinous (Colloid) Carcinoma																										TCGA-55-8513-01										TCGA-55-8513	TCGA Lung Adenocarcinoma (LUAD)	lung adenocarcinoma	Lung	YES	NO	NO	NO	77	L-Lower
TCGA-55-8514-01			Stage IB	Lung Adenocarcinoma- Not Otherwise Specified (NOS)																										TCGA-55-8514-01										TCGA-55-8514	TCGA Lung Adenocarcinoma (LUAD)	lung adenocarcinoma	Lung					70	R-Upper
TCGA-55-8614-01			Stage IB	Lung Adenocarcinoma- Not Otherwise Specified (NOS)																										TCGA-55-8614-01										TCGA-55-8614	TCGA Lung Adenocarcinoma (LUAD)	lung adenocarcinoma	Lung					76	L-Upper
TCGA-55-8615-01			Stage IIIA	Lung Adenocarcinoma- Not Otherwise Specified (NOS)																										TCGA-55-8615-01										TCGA-55-8615	TCGA Lung Adenocarcinoma (LUAD)	lung adenocarcinoma	Lung	YES	YES	NO	NO	67	R-Middle
TCGA-55-8616-01			Stage IB	Lung Adenocarcinoma- Not Otherwise Specified (NOS)																										TCGA-55-8616-01										TCGA-55-8616	TCGA Lung Adenocarcinoma (LUAD)	lung adenocarcinoma	Lung					58	R-Upper
TCGA-55-8619-01			Stage IIB	Mucinous (Colloid) Carcinoma																										TCGA-55-8619-01										TCGA-55-8619	TCGA Lung Adenocarcinoma (LUAD)	lung adenocarcinoma	Lung					72	R-Lower
TCGA-55-8620-01			Stage IV	Lung Adenocarcinoma- Not Otherwise Specified (NOS)																										TCGA-55-8620-01										TCGA-55-8620	TCGA Lung Adenocarcinoma (LUAD)	lung adenocarcinoma	Lung					60	L-Upper
TCGA-55-8621-01			Stage IA	Lung Adenocarcinoma- Not Otherwise Specified (NOS)																										TCGA-55-8621-01										TCGA-55-8621	TCGA Lung Adenocarcinoma (LUAD)	lung adenocarcinoma	Lung					75	L-Lower
TCGA-55-A48X-01			Stage IIA	Lung Adenocarcinoma- Not Otherwise Specified (NOS)																										TCGA-55-A48X-01										TCGA-55-A48X	TCGA Lung Adenocarcinoma (LUAD)	lung adenocarcinoma	Lung	YES	NO	YES		63	L-Lower
TCGA-55-A48Y-01			Stage IIA	Lung Adenocarcinoma- Not Otherwise Specified (NOS)																										TCGA-55-A48Y-01										TCGA-55-A48Y	TCGA Lung Adenocarcinoma (LUAD)	lung adenocarcinoma	Lung					69	L-Lower
TCGA-55-A48Z-01			Stage IIIB	Lung Adenocarcinoma Mixed Subtype																										TCGA-55-A48Z-01										TCGA-55-A48Z	TCGA Lung Adenocarcinoma (LUAD)	lung adenocarcinoma	Lung	NO	YES	NO	NO	60	R-Upper
TCGA-55-A490-01			Stage IIA	Lung Adenocarcinoma- Not Otherwise Specified (NOS)																										TCGA-55-A490-01										TCGA-55-A490	TCGA Lung Adenocarcinoma (LUAD)	lung adenocarcinoma	Lung					78	R-Upper
TCGA-55-A491-01			Stage IA	Lung Adenocarcinoma- Not Otherwise Specified (NOS)																										TCGA-55-A491-01										TCGA-55-A491	TCGA Lung Adenocarcinoma (LUAD)	lung adenocarcinoma	Lung					81	L-Lower
TCGA-55-A492-01			Stage IA	Lung Adenocarcinoma- Not Otherwise Specified (NOS)																										TCGA-55-A492-01										TCGA-55-A492	TCGA Lung Adenocarcinoma (LUAD)	lung adenocarcinoma	Lung					70	R-Upper
TCGA-55-A493-01			Stage IB	Lung Adenocarcinoma- Not Otherwise Specified (NOS)																										TCGA-55-A493-01										TCGA-55-A493	TCGA Lung Adenocarcinoma (LUAD)	lung adenocarcinoma	Lung					54	R-Upper
TCGA-55-A494-01			Stage IB	Lung Adenocarcinoma- Not Otherwise Specified (NOS)																										TCGA-55-A494-01										TCGA-55-A494	TCGA Lung Adenocarcinoma (LUAD)	lung adenocarcinoma	Lung					61	R-Lower
TCGA-55-A4DF-01			Stage IA	Lung Adenocarcinoma- Not Otherwise Specified (NOS)																										TCGA-55-A4DF-01										TCGA-55-A4DF	TCGA Lung Adenocarcinoma (LUAD)	lung adenocarcinoma	Lung	NO	YES	NO	NO	88	R-Lower
TCGA-55-A4DG-01			Stage IA	Lung Adenocarcinoma- Not Otherwise Specified (NOS)																										TCGA-55-A4DG-01										TCGA-55-A4DG	TCGA Lung Adenocarcinoma (LUAD)	lung adenocarcinoma	Lung					71	R-Upper
TCGA-55-A57B-01			Stage IA	Lung Adenocarcinoma Mixed Subtype																										TCGA-55-A57B-01										TCGA-55-A57B	TCGA Lung Adenocarcinoma (LUAD)	lung adenocarcinoma	Lung					80	L-Upper
TCGA-62-8394-01			Stage IIIB	Lung Adenocarcinoma Mixed Subtype																										TCGA-62-8394-01				Cluster 5			miRNA cluster 4			TCGA-62-8394	TCGA Lung Adenocarcinoma (LUAD)	lung adenocarcinoma	Lung					65	L-Lower
TCGA-62-8395-01			Stage IIB	Lung Adenocarcinoma Mixed Subtype																										TCGA-62-8395-01				Cluster 6			miRNA cluster 4			TCGA-62-8395	TCGA Lung Adenocarcinoma (LUAD)	lung adenocarcinoma	Lung	YES	NO	NO		80	R-Upper
TCGA-62-8397-01			Stage IIB	Lung Adenocarcinoma Mixed Subtype																										TCGA-62-8397-01				Cluster 5			miRNA cluster 4			TCGA-62-8397	TCGA Lung Adenocarcinoma (LUAD)	lung adenocarcinoma	Lung					70	R-Lower
TCGA-62-8398-01			Stage IIIA	Lung Adenocarcinoma Mixed Subtype																										TCGA-62-8398-01				Cluster 5			miRNA cluster 4			TCGA-62-8398	TCGA Lung Adenocarcinoma (LUAD)	lung adenocarcinoma	Lung					55	R-Lower
TCGA-62-8399-01			Stage IIIA	Lung Papillary Adenocarcinoma																										TCGA-62-8399-01				Cluster 5			miRNA cluster 4			TCGA-62-8399	TCGA Lung Adenocarcinoma (LUAD)	lung adenocarcinoma	Lung					62	L-Upper
TCGA-62-8402-01			Stage IIIA	Lung Adenocarcinoma Mixed Subtype																										TCGA-62-8402-01				Cluster 5			miRNA cluster 4			TCGA-62-8402	TCGA Lung Adenocarcinoma (LUAD)	lung adenocarcinoma	Lung	YES	YES		NO	73	R-Upper
TCGA-62-A46O-01			Stage IB	Lung Adenocarcinoma- Not Otherwise Specified (NOS)																										TCGA-62-A46O-01										TCGA-62-A46O	TCGA Lung Adenocarcinoma (LUAD)	lung adenocarcinoma	Lung					65	R-Lower
TCGA-62-A46P-01			Stage IB	Lung Adenocarcinoma Mixed Subtype																										TCGA-62-A46P-01										TCGA-62-A46P	TCGA Lung Adenocarcinoma (LUAD)	lung adenocarcinoma	Lung					65	L-Upper
TCGA-62-A46R-01			Stage IB	Lung Adenocarcinoma Mixed Subtype																										TCGA-62-A46R-01										TCGA-62-A46R	TCGA Lung Adenocarcinoma (LUAD)	lung adenocarcinoma	Lung					54	L-Lower
TCGA-62-A46S-01			Stage IB	Lung Papillary Adenocarcinoma																										TCGA-62-A46S-01										TCGA-62-A46S	TCGA Lung Adenocarcinoma (LUAD)	lung adenocarcinoma	Lung					73	L-Upper
TCGA-62-A46U-01			Stage IIB	Lung Adenocarcinoma Mixed Subtype																										TCGA-62-A46U-01										TCGA-62-A46U	TCGA Lung Adenocarcinoma (LUAD)	lung adenocarcinoma	Lung					71	R-Lower
TCGA-62-A46V-01			Stage IB	Lung Adenocarcinoma Mixed Subtype																										TCGA-62-A46V-01										TCGA-62-A46V	TCGA Lung Adenocarcinoma (LUAD)	lung adenocarcinoma	Lung					78	L-Lower
TCGA-62-A46Y-01			Stage IIIA	Lung Adenocarcinoma Mixed Subtype																										TCGA-62-A46Y-01										TCGA-62-A46Y	TCGA Lung Adenocarcinoma (LUAD)	lung adenocarcinoma	Lung					70	R-Lower
TCGA-62-A470-01			Stage IB	Lung Acinar Adenocarcinoma																										TCGA-62-A470-01										TCGA-62-A470	TCGA Lung Adenocarcinoma (LUAD)	lung adenocarcinoma	Lung					84	R-Upper
TCGA-62-A471-01			Stage IIB	Lung Adenocarcinoma- Not Otherwise Specified (NOS)																										TCGA-62-A471-01										TCGA-62-A471	TCGA Lung Adenocarcinoma (LUAD)	lung adenocarcinoma	Lung					64	L-Upper
TCGA-62-A472-01			Stage IIB	Lung Adenocarcinoma- Not Otherwise Specified (NOS)																										TCGA-62-A472-01										TCGA-62-A472	TCGA Lung Adenocarcinoma (LUAD)	lung adenocarcinoma	Lung	NO	YES	NO		70	R-Lower
TCGA-64-1676-01	Squamoid	Adenocarcinoma, NOS	Stage IA	Lung Adenocarcinoma- Not Otherwise Specified (NOS)	3.41	0.36	none		none	none	none	N	N	none	none	none	0.14	none	none	p.C121S	none	none	none	none			none	Adenocarcinoma, NOS	0	TCGA-64-1676-01	High	C1-LUAD-enriched		Cluster 6	squamous c3	LUAD-like c10	miRNA cluster 4	cluster 2	mutation cluster 11	TCGA-64-1676	TCGA Lung Adenocarcinoma (LUAD)	lung adenocarcinoma	Lung					58	R-Lower
TCGA-64-1677-01	Magnoid	Adenocarcinoma, NOS	Stage IIIA	Lung Adenocarcinoma- Not Otherwise Specified (NOS)	2.68	0.32	none		none	none	none	N	N	none	none	none	0.14	none	none	none	none	none	p.E545K	none			none	Adenocarcinoma, NOS	0	TCGA-64-1677-01	High	C1-LUAD-enriched		Cluster 6	squamous c3	LUAD-like c10	miRNA cluster 7	cluster 4	mutation cluster 2	TCGA-64-1677	TCGA Lung Adenocarcinoma (LUAD)	lung adenocarcinoma	Lung	YES	YES	NO	NO	77	R-Lower
TCGA-64-1678-01	Magnoid	Adenocarcinoma, NOS	[Discrepancy]	Lung Adenocarcinoma- Not Otherwise Specified (NOS)	3.11	0.57	none		none	none	none	N	Y	none	none	none	0.22	none	none	p.K57N	none	none	none	none			none	Adenocarcinoma, NOS	1	TCGA-64-1678-01	High	C1-LUAD-enriched		Cluster 5	squamous c3	LUAD-like c10	miRNA cluster 6	cluster 1	mutation cluster 5	TCGA-64-1678	TCGA Lung Adenocarcinoma (LUAD)	lung adenocarcinoma	Lung					70	R-Middle
TCGA-64-1679-01	Squamoid	Acinar predominant Adc	Stage IIIA	Lung Adenocarcinoma- Not Otherwise Specified (NOS)	1.73	0.42	none		none	none	none	N	N	none	none	none	0.22	none	none	none	none	none	none	none			none	Acinar predominant Adc	0	TCGA-64-1679-01	Squamous	C2-Squamous-like	cluster 3	Low purity c2	squamous c3	LUAD-like c10	miRNA cluster 4	cluster 2		TCGA-64-1679	TCGA Lung Adenocarcinoma (LUAD)	lung adenocarcinoma	Lung					58	R-Upper
TCGA-64-1680-01	Bronchioid	Acinar predominant Adc	Stage IV	Lung Adenocarcinoma Mixed Subtype	3.41	0.63	none		none	none	none	N	Y	none	none	none	0.22	none	none	none	none	none	none	none		Y	none	Acinar predominant Adc	1	TCGA-64-1680-01	Kirc+	C1-LUAD-enriched		Cluster 6	squamous c3	LUAD-like c10	miRNA cluster 4	cluster 2	mutation cluster 14	TCGA-64-1680	TCGA Lung Adenocarcinoma (LUAD)	lung adenocarcinoma	Lung					63	R-Middle
TCGA-64-1681-01	Bronchioid	Acinar predominant Adc	Stage IA	Lung Adenocarcinoma- Not Otherwise Specified (NOS)	2.97	0.44	none		none	none	none	Y	Y	p.L858R	none	none	0.18	none	none	none	none	none	none	none			none	Acinar predominant Adc	0	TCGA-64-1681-01	BRCA-LUAD+	C1-LUAD-enriched	cluster 3	Cluster 5	squamous c3	LUAD-like c10	miRNA cluster 5	cluster 3		TCGA-64-1681	TCGA Lung Adenocarcinoma (LUAD)	lung adenocarcinoma	Lung	YES	YES	NO		61	R-Upper
TCGA-64-5774-01	Magnoid	Adenocarcinoma, NOS	Stage IB	Lung Adenocarcinoma- Not Otherwise Specified (NOS)	2.84	0.76	none		none	none	none	Y	Y	none	none	none	0.29	none	p.G12C	p.G279fs	none	none	none	none			none	Adenocarcinoma, NOS	0	TCGA-64-5774-01	BRCA-LUAD+	C1-LUAD-enriched	cluster 3	Cluster 5	squamous c3	LUAD-like c10	miRNA cluster 6	cluster 1	mutation cluster 12	TCGA-64-5774	TCGA Lung Adenocarcinoma (LUAD)	lung adenocarcinoma	Lung	NO	NO		YES	60	R-Middle
TCGA-64-5775-01	Squamoid	Adenocarcinoma, NOS	Stage IIIA	Lung Adenocarcinoma- Not Otherwise Specified (NOS)	3.39	0.71	none		none	none	none	Y	Y	none	none	none	0.24	none	p.Q61L	none	none	none	none	none			none	Adenocarcinoma, NOS	0	TCGA-64-5775-01	Kirc+	C12-small-various	cluster 1	Cluster 6		RNA cluster 2	miRNA c1uster 9	cluster 2	mutation cluster 2	TCGA-64-5775	TCGA Lung Adenocarcinoma (LUAD)	lung adenocarcinoma	Lung					71	L-Upper
TCGA-64-5778-01	Squamoid	Adenocarcinoma, NOS	Stage IB	Lung Bronchioloalveolar Carcinoma Nonmucinous	3.45	0.42	none		none	none	none	Y	Y	none	none	p.G640C	0.16	none	p.G12C	none	none	none	none	none			none	Adenocarcinoma, NOS	0	TCGA-64-5778-01	BRCA-LUAD+	C1-LUAD-enriched	cluster 3	Cluster 5	squamous c3	LUAD-like c10	miRNA cluster 4	cluster 2	mutation cluster 2	TCGA-64-5778	TCGA Lung Adenocarcinoma (LUAD)	lung adenocarcinoma	Lung	YES	NO	NO	NO	60	R-Upper
TCGA-64-5779-01			Stage IIIA	Lung Acinar Adenocarcinoma																										TCGA-64-5779-01	BRCA-LUAD+	C1-LUAD-enriched		Cluster 5	squamous c3	LUAD-like c10	miRNA cluster 7		mutation cluster 12	TCGA-64-5779	TCGA Lung Adenocarcinoma (LUAD)	lung adenocarcinoma	Lung	NO	YES		YES	61	L-Lower
TCGA-64-5781-01	Squamoid	Adenocarcinoma, NOS	Stage IB	Lung Adenocarcinoma Mixed Subtype	1.9	0.38	none		none	none	none	N	N	none	none	none	0.19	none	none	none	p.Y1235H	none	none	none			none	Adenocarcinoma, NOS	0	TCGA-64-5781-01	BRCA-LUAD+	C1-LUAD-enriched	cluster 2	Cluster 6	squamous c3	LUAD-like c10	miRNA cluster 4	cluster 2	mutation cluster 1	TCGA-64-5781	TCGA Lung Adenocarcinoma (LUAD)	lung adenocarcinoma	Lung	NO	NO	NO	YES	55	R-Upper
TCGA-64-5815-01			Stage IIB	Lung Adenocarcinoma Mixed Subtype																										TCGA-64-5815-01	Kirc+	C1-LUAD-enriched		Cluster 6	squamous c3	LUAD-like c10	miRNA cluster 4		mutation cluster 12	TCGA-64-5815	TCGA Lung Adenocarcinoma (LUAD)	lung adenocarcinoma	Lung					74	R-Upper
TCGA-67-3770-01			Stage IA	Lung Adenocarcinoma- Not Otherwise Specified (NOS)																										TCGA-67-3770-01	BRCA-LUAD+					LUAD-like c10	miRNA cluster 7		mutation cluster 11	TCGA-67-3770	TCGA Lung Adenocarcinoma (LUAD)	lung adenocarcinoma	Lung					70	R-Upper
TCGA-67-3771-01	Magnoid	Solid predominant Adc	Stage IA	Lung Adenocarcinoma- Not Otherwise Specified (NOS)	2.87	0.46	none		none	p.E894*	p.S37C	N	N	none	none	none	0.19	none	none	none	none	none	none	none			none	Solid predominant Adc	1	TCGA-67-3771-01	High	C1-LUAD-enriched		OV-like c1	squamous c3	LUAD-like c10	miRNA cluster 4	cluster 4	mutation cluster 8	TCGA-67-3771	TCGA Lung Adenocarcinoma (LUAD)	lung adenocarcinoma	Lung					77	L-Upper
TCGA-67-3772-01	Bronchioid	Acinar predominant Adc	Stage IB	Lung Adenocarcinoma- Not Otherwise Specified (NOS)	1.89	0.43	none		none	none	none	Y	Y	p.L858R	none	none	0.22	none	none	none	none	none	none	none			none	Acinar predominant Adc	1	TCGA-67-3772-01	BRCA-LUAD+	C1-LUAD-enriched		Low purity c2		LUAD-like c10	miRNA cluster 7	cluster 4	mutation cluster 14	TCGA-67-3772	TCGA Lung Adenocarcinoma (LUAD)	lung adenocarcinoma	Lung					82	R-Upper
TCGA-67-3773-01	Bronchioid	Solid predominant Adc	Stage IB	Lung Adenocarcinoma- Not Otherwise Specified (NOS)	1.96	0.69	none		none	none	none	Y	Y	none	none	none	0.35	none	p.G12V	none	none	none	none	none			none	Solid predominant Adc	0	TCGA-67-3773-01	Kirc+	C1-LUAD-enriched		Cluster 6		LUAD-like c10	miRNA cluster 4	cluster 4	mutation cluster 12	TCGA-67-3773	TCGA Lung Adenocarcinoma (LUAD)	lung adenocarcinoma	Lung					84	L-Lower
TCGA-67-3774-01	Bronchioid	Papillary predominant Adc	Stage IB	Lung Adenocarcinoma- Not Otherwise Specified (NOS)	1.89	0.48	none		none	none	none	Y	Y	none	none	none	0.25	none	p.G12F	none	none	none	none	none			none	Papillary predominant Adc	0	TCGA-67-3774-01	BRCA-LUAD+	C1-LUAD-enriched		Cluster 5		LUAD-like c10	miRNA cluster 4	cluster 4	mutation cluster 7	TCGA-67-3774	TCGA Lung Adenocarcinoma (LUAD)	lung adenocarcinoma	Lung					73	L-Lower
TCGA-67-4679-01			[Discrepancy]	Lung Adenocarcinoma- Not Otherwise Specified (NOS)																										TCGA-67-4679-01	BRCA-LUAD+	C1-LUAD-enriched		Cluster 6		LUAD-like c10	miRNA cluster 5		mutation cluster 7	TCGA-67-4679	TCGA Lung Adenocarcinoma (LUAD)	lung adenocarcinoma	Lung					69	R-Lower
TCGA-67-6215-01	Bronchioid	Papillary predominant Adc	Stage IB	Lung Adenocarcinoma- Not Otherwise Specified (NOS)	2.24	0.71	none	Y	none	none	none	Y	Y	none	none	none	0.33	none	none	none	none	none	none	none			none	Papillary predominant Adc	0	TCGA-67-6215-01	High	C1-LUAD-enriched	cluster 1	Cluster 6	squamous c3	LUAD-like c10	miRNA cluster 4	cluster 2	mutation c1uster 9	TCGA-67-6215	TCGA Lung Adenocarcinoma (LUAD)	lung adenocarcinoma	Lung					52	R-Lower
TCGA-67-6216-01	Bronchioid	Micropapillary predom Adc	Stage IA	Lung Adenocarcinoma- Not Otherwise Specified (NOS)	3.89	0.39	none	Y	none	none	none	Y	Y	none	none	none	0.14	none	none	none	none	none	none	none			none	Micropapillary predom Adc	0	TCGA-67-6216-01	Kirc+	C1-LUAD-enriched	cluster 2	Cluster 6	squamous c3	LUAD-like c10	miRNA cluster 4	cluster 4	mutation c1uster 9	TCGA-67-6216	TCGA Lung Adenocarcinoma (LUAD)	lung adenocarcinoma	Lung					57	R-Middle
TCGA-67-6217-01	Bronchioid	Acinar predominant Adc	Stage IIA	Lung Adenocarcinoma- Not Otherwise Specified (NOS)			none		none	none	none	Y	Y	p.L858R	none	none		none	none	none	none	none	none	none			none	Acinar predominant Adc	0	TCGA-67-6217-01	BRCA-LUAD+	C1-LUAD-enriched	cluster 3	Cluster 5	squamous c3	LUAD-like c10	miRNA cluster 5	cluster 3	mutation cluster 14	TCGA-67-6217	TCGA Lung Adenocarcinoma (LUAD)	lung adenocarcinoma	Lung	YES		NO	NO	73	L-Upper
TCGA-69-7760-01	Magnoid	Acinar predominant Adc	Stage IIB	Lung Adenocarcinoma Mixed Subtype			none		none	none	none	Y	Y	p.709_710ET>D	none	none		none	none	none	none	none	none	none			none	Acinar predominant Adc	0	TCGA-69-7760-01	Squamous	C1-LUAD-enriched	cluster 3	Cluster 5	squamous c3	LUAD-like c10	miRNA cluster 5	cluster 3		TCGA-69-7760	TCGA Lung Adenocarcinoma (LUAD)	lung adenocarcinoma	Lung					73	R-Lower
TCGA-69-7761-01	Squamoid	Acinar predominant Adc	Stage IB	Lung Acinar Adenocarcinoma			none		none	none	none	N	N	none	none	none		none	none	none	none	none	none	none			none	Acinar predominant Adc	0	TCGA-69-7761-01	Squamous	C1-LUAD-enriched	cluster 2	Cluster 5	squamous c3	LUAD-like c10	miRNA cluster 5	cluster 3		TCGA-69-7761	TCGA Lung Adenocarcinoma (LUAD)	lung adenocarcinoma	Lung					84	L-Lower
TCGA-69-7763-01	Bronchioid	Lepidic predominant Adc	Stage IA	Lung Adenocarcinoma Mixed Subtype			none		none	none	none	N	N	none	none	none		none	none	none	none	none	none	none			p.Y60fs	Lepidic predominant Adc	0	TCGA-69-7763-01	BRCA-LUAD+	C1-LUAD-enriched	cluster 2	Cluster 6	squamous c3	LUAD-like c10	miRNA cluster 5	cluster 3		TCGA-69-7763	TCGA Lung Adenocarcinoma (LUAD)	lung adenocarcinoma	Lung					69	R-Middle
TCGA-69-7764-01	Bronchioid	Acinar predominant Adc	Stage IA	Lung Adenocarcinoma Mixed Subtype			none		none	none	none	N	N	none	none	none		none	none	none	none	none	none	none			none	Acinar predominant Adc	0	TCGA-69-7764-01	BRCA-LUAD+	C1-LUAD-enriched	cluster 3	Cluster 5	squamous c3	LUAD-like c10	miRNA cluster 4	cluster 3		TCGA-69-7764	TCGA Lung Adenocarcinoma (LUAD)	lung adenocarcinoma	Lung					75	R-Upper
TCGA-69-7765-01	Squamoid	Acinar predominant Adc	[Discrepancy]	Lung Adenocarcinoma Mixed Subtype			none		p.G469V	none	none	N	Y	p.Q486*	none	none		none	none	none	none	none	none	none			none	Acinar predominant Adc	0	TCGA-69-7765-01	Iq	C1-LUAD-enriched	cluster 1	Cluster 6	squamous c3	LUAD-like c10	miRNA cluster 5	cluster 3		TCGA-69-7765	TCGA Lung Adenocarcinoma (LUAD)	lung adenocarcinoma	Lung					56	R-Upper
TCGA-69-7973-01			Stage IB	Lung Adenocarcinoma Mixed Subtype																										TCGA-69-7973-01	High			Cluster 5		LUAD-like c10	miRNA cluster 6			TCGA-69-7973	TCGA Lung Adenocarcinoma (LUAD)	lung adenocarcinoma	Lung	NO	NO	NO	NO	42	R-Middle
TCGA-69-7974-01			Stage IIIA	Lung Adenocarcinoma Mixed Subtype																										TCGA-69-7974-01	Kirc+			Cluster 6		LUAD-like c10	miRNA cluster 4			TCGA-69-7974	TCGA Lung Adenocarcinoma (LUAD)	lung adenocarcinoma	Lung					54	L-Upper
TCGA-69-7978-01			Stage IIB	Lung Adenocarcinoma Mixed Subtype																										TCGA-69-7978-01	BRCA-LUAD+			Cluster 6		LUAD-like c10	miRNA cluster 4			TCGA-69-7978	TCGA Lung Adenocarcinoma (LUAD)	lung adenocarcinoma	Lung			NO		59	R-Upper
TCGA-69-7979-01			Stage IB	Lung Acinar Adenocarcinoma																										TCGA-69-7979-01	High			Cluster 6		LUAD-like c10	miRNA cluster 12			TCGA-69-7979	TCGA Lung Adenocarcinoma (LUAD)	lung adenocarcinoma	Lung					71	R-Upper
TCGA-69-7980-01	Bronchioid	Acinar predominant Adc	Stage I	Lung Adenocarcinoma- Not Otherwise Specified (NOS)			none		none	p.R86L	none	Y	Y	none	none	p.L420M, p.L868F		none	p.G12A	none	none	none	none	none			none	0		TCGA-69-7980-01	High		cluster 2	Cluster 6		LUAD-like c10	miRNA c1uster 9	cluster 2		TCGA-69-7980	TCGA Lung Adenocarcinoma (LUAD)	lung adenocarcinoma	Lung					70	R-Upper
TCGA-69-8253-01			Stage IIA	Lung Adenocarcinoma Mixed Subtype																										TCGA-69-8253-01	Iq			Cluster 5		LUAD-like c10	miRNA cluster 4			TCGA-69-8253	TCGA Lung Adenocarcinoma (LUAD)	lung adenocarcinoma	Lung					59	R-Lower
TCGA-69-8254-01				Lung Adenocarcinoma Mixed Subtype																										TCGA-69-8254-01	Kirc+			Cluster 6		LUAD-like c10	miRNA cluster 6			TCGA-69-8254	TCGA Lung Adenocarcinoma (LUAD)	lung adenocarcinoma	Lung					85	R-Lower
TCGA-69-8255-01			Stage IA	Lung Solid Pattern Predominant Adenocarcinoma																										TCGA-69-8255-01	Squamous			Cluster 5		LAML-like c13				TCGA-69-8255	TCGA Lung Adenocarcinoma (LUAD)	lung adenocarcinoma	Lung					71	R-Upper
TCGA-69-8453-01			Stage IIB	Mucinous (Colloid) Carcinoma																										TCGA-69-8453-01				Cluster 5			miRNA c1uster 9			TCGA-69-8453	TCGA Lung Adenocarcinoma (LUAD)	lung adenocarcinoma	Lung					77	R-Lower
TCGA-69-A59K-01			Stage IIB	Lung Adenocarcinoma Mixed Subtype																										TCGA-69-A59K-01										TCGA-69-A59K	TCGA Lung Adenocarcinoma (LUAD)	lung adenocarcinoma	Lung					60	R-Upper
TCGA-71-6725-01	Bronchioid	Micropapillary predom Adc	Stage IB	Lung Papillary Adenocarcinoma	2.69	0.63	none		none	none	none	N	N	none	none	none	0.26	none	none	none	none	none	none	none			none	Micropapillary predom Adc	0	TCGA-71-6725-01	High	C1-LUAD-enriched	cluster 2	Cluster 5	squamous c3	LUAD-like c10	miRNA cluster 4	cluster 2	mutation c1uster 9	TCGA-71-6725	TCGA Lung Adenocarcinoma (LUAD)	lung adenocarcinoma	Lung	NO	YES	NO		48	R-Upper
TCGA-71-8520-01			Stage IB	Lung Adenocarcinoma- Not Otherwise Specified (NOS)																										TCGA-71-8520-01										TCGA-71-8520	TCGA Lung Adenocarcinoma (LUAD)	lung adenocarcinoma	Lung	NO	NO	NO		60	L-Upper
TCGA-73-4658-01	Squamoid	Micropapillary predom Adc	Stage IB	Lung Adenocarcinoma- Not Otherwise Specified (NOS)	2.01	0.32	none		none	none	none	N	N	none	none	none	0.16	none	none	none	none	none	none	none			none	Micropapillary predom Adc	0	TCGA-73-4658-01	High	C1-LUAD-enriched	cluster 1	Cluster 6	squamous c3	LUAD-like c10	miRNA cluster 5	cluster 3	mutation cluster 4	TCGA-73-4658	TCGA Lung Adenocarcinoma (LUAD)	lung adenocarcinoma	Lung					80	L-Lower
TCGA-73-4658-11	Squamoid	Micropapillary predom Adc	Stage IB	Lung Adenocarcinoma- Not Otherwise Specified (NOS)	2.01	0.32	none		none	none	none	N	N	none	none	none	0.16	none	none	none	none	none	none	none			none	Micropapillary predom Adc	0	TCGA-73-4658-11		C1-LUAD-enriched							mutation cluster 4	TCGA-73-4658	TCGA Lung Adenocarcinoma (LUAD)	lung adenocarcinoma	Lung					80	L-Lower
TCGA-73-4659-01	Magnoid	Acinar predominant Adc	Stage IIIA	Lung Adenocarcinoma- Not Otherwise Specified (NOS)	3.54	0.33	none		none	none	none	Y	Y	none	none	none	0.13	none	p.G12V	none	none	none	none	none			none	Acinar predominant Adc	1	TCGA-73-4659-01	BRCA-LUAD+	C1-LUAD-enriched		Cluster 5	squamous c3	LUAD-like c10	miRNA cluster 6	cluster 1	mutation cluster 12	TCGA-73-4659	TCGA Lung Adenocarcinoma (LUAD)	lung adenocarcinoma	Lung	NO	YES		NO	66	R-Upper
TCGA-73-4659-11	Magnoid	Acinar predominant Adc	Stage IIIA	Lung Adenocarcinoma- Not Otherwise Specified (NOS)	3.54	0.33	none		none	none	none	Y	Y	none	none	none	0.13	none	p.G12V	none	none	none	none	none			none	Acinar predominant Adc	1	TCGA-73-4659-11		C1-LUAD-enriched							mutation cluster 12	TCGA-73-4659	TCGA Lung Adenocarcinoma (LUAD)	lung adenocarcinoma	Lung	NO	YES		NO	66	R-Upper
TCGA-73-4662-01	Bronchioid	Acinar predominant Adc	Stage IA	Lung Adenocarcinoma- Not Otherwise Specified (NOS)	3	0.49	none		none	none	none	Y	Y	none	none	none	0.2	none	p.G12C	none	none	none	none	none			none	Acinar predominant Adc	0	TCGA-73-4662-01	BRCA-LUAD+	C1-LUAD-enriched		Cluster 6		LUAD-like c10	miRNA cluster 4	cluster 2	mutation cluster 12	TCGA-73-4662	TCGA Lung Adenocarcinoma (LUAD)	lung adenocarcinoma	Lung					65	L-Upper
TCGA-73-4662-11	Bronchioid	Acinar predominant Adc	Stage IA	Lung Adenocarcinoma- Not Otherwise Specified (NOS)	3	0.49	none		none	none	none	Y	Y	none	none	none	0.2	none	p.G12C	none	none	none	none	none			none	Acinar predominant Adc	0	TCGA-73-4662-11		C1-LUAD-enriched							mutation cluster 12	TCGA-73-4662	TCGA Lung Adenocarcinoma (LUAD)	lung adenocarcinoma	Lung					65	L-Upper
TCGA-73-4666-01			Stage IV	Lung Adenocarcinoma- Not Otherwise Specified (NOS)																										TCGA-73-4666-01	BRCA-LUAD+	C1-LUAD-enriched		Cluster 6		LUAD-like c10			mutation cluster 2	TCGA-73-4666	TCGA Lung Adenocarcinoma (LUAD)	lung adenocarcinoma	Lung	NO	YES	NO	YES	52	R-Upper
TCGA-73-4666-11			Stage IV	Lung Adenocarcinoma- Not Otherwise Specified (NOS)																										TCGA-73-4666-11		C1-LUAD-enriched							mutation cluster 2	TCGA-73-4666	TCGA Lung Adenocarcinoma (LUAD)	lung adenocarcinoma	Lung	NO	YES	NO	YES	52	R-Upper
TCGA-73-4668-01			Stage IIB	Lung Micropapillary Adenocarcinoma																										TCGA-73-4668-01	High	C1-LUAD-enriched		Cluster 6		LUAD-like c10			mutation c1uster 10	TCGA-73-4668	TCGA Lung Adenocarcinoma (LUAD)	lung adenocarcinoma	Lung	YES	YES	NO	NO	66	L-Upper
TCGA-73-4668-11			Stage IIB	Lung Micropapillary Adenocarcinoma																										TCGA-73-4668-11		C1-LUAD-enriched							mutation c1uster 10	TCGA-73-4668	TCGA Lung Adenocarcinoma (LUAD)	lung adenocarcinoma	Lung	YES	YES	NO	NO	66	L-Upper
TCGA-73-4670-01			Stage IV	Lung Adenocarcinoma- Not Otherwise Specified (NOS)																										TCGA-73-4670-01	High	C1-LUAD-enriched		Cluster 6	squamous c3	LUAD-like c10			mutation cluster 11	TCGA-73-4670	TCGA Lung Adenocarcinoma (LUAD)	lung adenocarcinoma	Lung					69	L-Upper
TCGA-73-4670-11			Stage IV	Lung Adenocarcinoma- Not Otherwise Specified (NOS)																										TCGA-73-4670-11		C1-LUAD-enriched							mutation cluster 11	TCGA-73-4670	TCGA Lung Adenocarcinoma (LUAD)	lung adenocarcinoma	Lung					69	L-Upper
TCGA-73-4675-01	Magnoid	Micropapillary predom Adc	Stage IIIA	Lung Adenocarcinoma- Not Otherwise Specified (NOS)	3.47	0.58	none		none	none	none	N	N	none	none	none	0.2	none	none	none	none	none	none	none			none	Micropapillary predom Adc	0	TCGA-73-4675-01	High	C1-LUAD-enriched		Cluster 6	squamous c3	LUAD-like c10	miRNA cluster 6	cluster 1	mutation c1uster 9	TCGA-73-4675	TCGA Lung Adenocarcinoma (LUAD)	lung adenocarcinoma	Lung	YES	NO	NO		59	L-Lower
TCGA-73-4675-11	Magnoid	Micropapillary predom Adc	Stage IIIA	Lung Adenocarcinoma- Not Otherwise Specified (NOS)	3.47	0.58	none		none	none	none	N	N	none	none	none	0.2	none	none	none	none	none	none	none			none	Micropapillary predom Adc	0	TCGA-73-4675-11		C1-LUAD-enriched							mutation c1uster 9	TCGA-73-4675	TCGA Lung Adenocarcinoma (LUAD)	lung adenocarcinoma	Lung	YES	NO	NO		59	L-Lower
TCGA-73-4676-01	Squamoid	Solid predominant Adc	Stage IIA	Lung Adenocarcinoma- Not Otherwise Specified (NOS)	2.57	0.52	none		none	none	none	N	N	none	none	none	0.23	none	none	none	none	none	none	none			none	Solid predominant Adc	0	TCGA-73-4676-01	High	C1-LUAD-enriched	cluster 1	Cluster 6	squamous c3	LUAD-like c10	miRNA cluster 5	cluster 3	mutation cluster 5	TCGA-73-4676	TCGA Lung Adenocarcinoma (LUAD)	lung adenocarcinoma	Lung					45	R-Upper
TCGA-73-4676-11	Squamoid	Solid predominant Adc	Stage IIA	Lung Adenocarcinoma- Not Otherwise Specified (NOS)	2.57	0.52	none		none	none	none	N	N	none	none	none	0.23	none	none	none	none	none	none	none			none	Solid predominant Adc	0	TCGA-73-4676-11		C1-LUAD-enriched							mutation cluster 5	TCGA-73-4676	TCGA Lung Adenocarcinoma (LUAD)	lung adenocarcinoma	Lung					45	R-Upper
TCGA-73-4677-01			[Discrepancy]	Lung Adenocarcinoma- Not Otherwise Specified (NOS)																										TCGA-73-4677-01	BRCA-LUAD+	C1-LUAD-enriched		Cluster 5		LUAD-like c10			mutation cluster 7	TCGA-73-4677	TCGA Lung Adenocarcinoma (LUAD)	lung adenocarcinoma	Lung					74	R-Upper
TCGA-73-4677-11			[Discrepancy]	Lung Adenocarcinoma- Not Otherwise Specified (NOS)																										TCGA-73-4677-11		C1-LUAD-enriched							mutation cluster 7	TCGA-73-4677	TCGA Lung Adenocarcinoma (LUAD)	lung adenocarcinoma	Lung					74	R-Upper
TCGA-73-7498-01	Bronchioid	Acinar predominant Adc	Stage IA	Lung Bronchioloalveolar Carcinoma Nonmucinous			none		none	none	none	Y	Y	none	none	none		none	p.G12C	none	none	none	none	none			p.M51fs	0		TCGA-73-7498-01	BRCA-LUAD+	C1-LUAD-enriched	cluster 3	Cluster 5	squamous c3	LUAD-like c10	miRNA cluster 5	cluster 1		TCGA-73-7498	TCGA Lung Adenocarcinoma (LUAD)	lung adenocarcinoma	Lung					58	R-Lower
TCGA-73-7499-01	Squamoid	Acinar predominant Adc	Stage IB	Lung Adenocarcinoma Mixed Subtype			none		none	none	none	N	N	none	none	none		none	none	none	none	none	p.123_124MP>IA	none			none	0		TCGA-73-7499-01	High	C1-LUAD-enriched	cluster 2	Cluster 6	squamous c3	LUAD-like c10	miRNA cluster 4	cluster 2		TCGA-73-7499	TCGA Lung Adenocarcinoma (LUAD)	lung adenocarcinoma	Lung	NO	NO		YES	81	R-Upper
TCGA-73-A9RS-01			Stage IIB	Lung Adenocarcinoma- Not Otherwise Specified (NOS)																										TCGA-73-A9RS-01										TCGA-73-A9RS	TCGA Lung Adenocarcinoma (LUAD)	lung adenocarcinoma	Lung					41	R-Upper
TCGA-75-5122-01	Squamoid	Solid predominant Adc	Stage IB	Lung Adenocarcinoma- Not Otherwise Specified (NOS)	3.52	0.17	none		none	none	none	N	N	none	none	none	0.08	none	none	none	p.D1010_splice	none	none	none			none	Solid predominant Adc	0	TCGA-75-5122-01	High	C1-LUAD-enriched	cluster 2	Cluster 6	squamous c3	LUAD-like c10	miRNA cluster 4	cluster 2	mutation c1uster 10	TCGA-75-5122	TCGA Lung Adenocarcinoma (LUAD)	lung adenocarcinoma	Lung	NO	NO		NO		L-Upper
TCGA-75-5125-01			Stage IIB	Lung Adenocarcinoma- Not Otherwise Specified (NOS)																										TCGA-75-5125-01	High	C1-LUAD-enriched		Cluster 6	squamous c3	LUAD-like c10	miRNA cluster 4		mutation cluster 13	TCGA-75-5125	TCGA Lung Adenocarcinoma (LUAD)	lung adenocarcinoma	Lung	NO	YES	NO			R-Upper
TCGA-75-5126-01	Squamoid	NSCLC, favor Adeno	Stage IIIA	Lung Papillary Adenocarcinoma	2.01	0.27	none		none	none	none	Y	Y	none	none	none	0.13	none	p.G12C	none	none	none	none	none			none	NSCLC, favor Adeno	0	TCGA-75-5126-01	Kirc+	C1-LUAD-enriched	cluster 2	Cluster 5		LUAD-like c10	miRNA cluster 5	cluster 3	mutation cluster 12	TCGA-75-5126	TCGA Lung Adenocarcinoma (LUAD)	lung adenocarcinoma	Lung	NO	NO	NO			L-Upper
TCGA-75-5146-01	Bronchioid	Acinar predominant Adc	Stage IB	Lung Adenocarcinoma- Not Otherwise Specified (NOS)	1.8	0.57	none		p.G469V	none	none	N	Y	none	none	none	0.3	none	none	none	none	none	none	none			p.W239C	Acinar predominant Adc	0	TCGA-75-5146-01	Squamous	C1-LUAD-enriched	cluster 3	Cluster 5		LUAD-like c10	miRNA cluster 5	cluster 3	mutation cluster 8	TCGA-75-5146	TCGA Lung Adenocarcinoma (LUAD)	lung adenocarcinoma	Lung	YES	NO				R-Lower
TCGA-75-5147-01	Squamoid	Acinar predominant Adc	Stage IB	Lung Adenocarcinoma- Not Otherwise Specified (NOS)	3.27	0.4	none		none	none	none	N	N	none	none	none	0.16	none	none	none	none	none	none	none			none	Acinar predominant Adc	0	TCGA-75-5147-01	BRCA-LUAD+	C1-LUAD-enriched	cluster 3	Cluster 5		LUAD-like c10	miRNA cluster 5	cluster 3	mutation cluster 5	TCGA-75-5147	TCGA Lung Adenocarcinoma (LUAD)	lung adenocarcinoma	Lung						R-Upper
TCGA-75-6203-01	Bronchioid	Invasive mucinous	Stage IIIA	Lung Adenocarcinoma- Not Otherwise Specified (NOS)	2.21	0.26	none		none	none	none	N	Y	none	none	none	0.13	none	none	none	none	none	none	none	Y - unknown binding partner		none	Invasive mucinous	0	TCGA-75-6203-01	Kirc+	C1-LUAD-enriched	cluster 3	Low purity c2	squamous c3	LUAD-like c10	miRNA cluster 5	cluster 3	mutation c1uster 9	TCGA-75-6203	TCGA Lung Adenocarcinoma (LUAD)	lung adenocarcinoma	Lung						L-Lower
TCGA-75-6205-01	Squamoid	Solid predominant Adc	Stage IB	Lung Adenocarcinoma- Not Otherwise Specified (NOS)			none		none	none	none	N	N	none	none	none		none	none	none	p.Y1003*	none	none	none			none	Solid predominant Adc	0	TCGA-75-6205-01	Squamous	C1-LUAD-enriched	cluster 2	Cluster 6	squamous c3	LUAD-like c10	miRNA cluster 5	cluster 3	mutation c1uster 9	TCGA-75-6205	TCGA Lung Adenocarcinoma (LUAD)	lung adenocarcinoma	Lung	NO	NO	NO	NO		L-Upper
TCGA-75-6206-01			Stage IB	Lung Adenocarcinoma- Not Otherwise Specified (NOS)																										TCGA-75-6206-01	BRCA-LUAD+	C1-LUAD-enriched			squamous c3	LUAD-like c10	miRNA cluster 5		mutation cluster 12	TCGA-75-6206	TCGA Lung Adenocarcinoma (LUAD)	lung adenocarcinoma	Lung						R-Upper
TCGA-75-6207-01	Squamoid	Solid predominant Adc	Stage IIIA	Lung Adenocarcinoma- Not Otherwise Specified (NOS)	1.94	0.64	none		none	none	none	Y	Y	p.ELREA746del	none	none	0.33	none	none	none	none	none	none	none			none	Solid predominant Adc	0	TCGA-75-6207-01	Squamous	C1-LUAD-enriched	cluster 1	Cluster 6	squamous c3	LUAD-like c10	miRNA cluster 4	cluster 2	mutation cluster 8	TCGA-75-6207	TCGA Lung Adenocarcinoma (LUAD)	lung adenocarcinoma	Lung	NO	NO				R-Upper
TCGA-75-6211-01	Magnoid	Solid predominant Adc	Stage IB	Lung Adenocarcinoma- Not Otherwise Specified (NOS)	3.1	0.39	none		none	none	none	N	N	none	none	none	0.16	none	none	p.F53L	none	none	none	none			none	Solid predominant Adc	0	TCGA-75-6211-01	High	C1-LUAD-enriched	cluster 2	Cluster 6	squamous c3	LUAD-like c10	miRNA c1uster 10	cluster 5	mutation cluster 11	TCGA-75-6211	TCGA Lung Adenocarcinoma (LUAD)	lung adenocarcinoma	Lung	NO	YES		NO		Bronchial
TCGA-75-6212-01	Bronchioid	Papillary predominant Adc	Stage IIB	Lung Micropapillary Adenocarcinoma	2.76	0.41	none		none	none	none	Y	Y	p.ELR746del	none	none	0.18	none	none	none	none	none	none	none			none	Papillary predominant Adc	0	TCGA-75-6212-01	Kirc+	C1-LUAD-enriched	cluster 3	KIRC-like c17	squamous c3	LUAD-like c10	miRNA cluster 7	cluster 4	mutation cluster 14	TCGA-75-6212	TCGA Lung Adenocarcinoma (LUAD)	lung adenocarcinoma	Lung	YES	NO				L-Lower
TCGA-75-6214-01	Magnoid	Solid predominant Adc	Stage IIIA	Lung Adenocarcinoma- Not Otherwise Specified (NOS)			none		none	none	p.E55K	N	N	none	none	none		none	none	none	none	none	p.E545K	p.M82V			none	Solid predominant Adc	0	TCGA-75-6214-01	COAD-READ	C2-Squamous-like	cluster 3	Cluster 5	squamous c3	squamous-like c4	miRNA cluster 11	cluster 5		TCGA-75-6214	TCGA Lung Adenocarcinoma (LUAD)	lung adenocarcinoma	Lung	NO	YES		YES		R-Upper
TCGA-75-7025-01	Bronchioid	Acinar predominant Adc	Stage IB	Lung Adenocarcinoma- Not Otherwise Specified (NOS)	3.66	0.34	none		none	none	none	Y	Y	p.ELREA746del	none	none	0.13	none	none	none	none	none	none	none			none	Acinar predominant Adc	0	TCGA-75-7025-01	BRCA-LUAD+		cluster 3	Cluster 5		LUAD-like c10	miRNA c1uster 9	cluster 4		TCGA-75-7025	TCGA Lung Adenocarcinoma (LUAD)	lung adenocarcinoma	Lung	YES	NO	YES	YES		L-Lower
TCGA-75-7027-01	Magnoid	Solid predominant Adc	Stage IB	Lung Adenocarcinoma- Not Otherwise Specified (NOS)	3.09	0.62	none		none	none	none	Y	Y	none	none	none	0.23	none	p.G12V	none	none	none	none	none			none	Solid predominant Adc	0	TCGA-75-7027-01	BRCA-LUAD+	C1-LUAD-enriched	cluster 3	Cluster 5	squamous c3	LUAD-like c10	miRNA cluster 4	cluster 1		TCGA-75-7027	TCGA Lung Adenocarcinoma (LUAD)	lung adenocarcinoma	Lung	YES	YES	NO			L-Lower
TCGA-75-7030-01	Bronchioid	Papillary predominant Adc	Stage IIB	Lung Adenocarcinoma- Not Otherwise Specified (NOS)	2.01	0.17	none		none	none	none	Y	Y	none	none	none	0.08	none	p.G12D	none	none	none	none	none			none	Papillary predominant Adc	0	TCGA-75-7030-01	Quiet	C1-LUAD-enriched	cluster 3	Cluster 5	squamous c3	LUAD-like c10	miRNA cluster 4	cluster 4		TCGA-75-7030	TCGA Lung Adenocarcinoma (LUAD)	lung adenocarcinoma	Lung	NO	NO	NO	NO		R-Lower
TCGA-75-7031-01	Magnoid	Acinar predominant Adc	Stage IB	Lung Adenocarcinoma- Not Otherwise Specified (NOS)	4.01	0.48	none		none	none	none	N	N	none	none	none	0.16	none	none	none	none	none	none	none			p.W239C	Acinar predominant Adc	0	TCGA-75-7031-01	High	C4-BRCA/Basal	cluster 3	Low purity c2	BRCA basal-like c6	LUAD-like c10	miRNA cluster 4	cluster 1		TCGA-75-7031	TCGA Lung Adenocarcinoma (LUAD)	lung adenocarcinoma	Lung	NO	NO	NO	NO		R-Upper
TCGA-78-7143-01	Bronchioid	Adenocarcinoma, NOS	Stage IB	Lung Bronchioloalveolar Carcinoma Nonmucinous			none		none	none	none	N	N	none	none	none		none	none	none	p.D963_splice	none	none	none			none	Adenocarcinoma, NOS	0	TCGA-78-7143-01	High	C1-LUAD-enriched	cluster 2	Cluster 6	squamous c3	LUAD-like c10	miRNA cluster 5	cluster 3		TCGA-78-7143	TCGA Lung Adenocarcinoma (LUAD)	lung adenocarcinoma	Lung	NO	NO	NO	NO	62	L-Upper
TCGA-78-7145-01	Squamoid	Micropapillary predom Adc	Stage IV	Lung Adenocarcinoma- Not Otherwise Specified (NOS)	2.04	0.78	none		none	none	none	Y	Y	none	none	none	0.38	none	p.G12Y	none	none	none	none	none			none	Micropapillary predom Adc	0	TCGA-78-7145-01	High	C1-LUAD-enriched	cluster 2	Cluster 6	squamous c3	LUAD-like c10	miRNA cluster 4	cluster 2		TCGA-78-7145	TCGA Lung Adenocarcinoma (LUAD)	lung adenocarcinoma	Lung	YES	YES	NO	NO	52	R-Middle
TCGA-78-7146-01			Stage IIIA	Lung Adenocarcinoma Mixed Subtype																										TCGA-78-7146-01	High	C1-LUAD-enriched		Cluster 6	squamous c3	LUAD-like c10	miRNA cluster 4			TCGA-78-7146	TCGA Lung Adenocarcinoma (LUAD)	lung adenocarcinoma	Lung					71	L-Lower
TCGA-78-7147-01	Bronchioid	Acinar predominant Adc	Stage IIB	Lung Adenocarcinoma- Not Otherwise Specified (NOS)	1.9	0.77	none		none	none	none	Y	Y	p.L387M, p.L861Q, p.D1083fs	none	none	0.4	none	none	none	none	none	none	none			none	Acinar predominant Adc	0	TCGA-78-7147-01	BRCA-LUAD+	C1-LUAD-enriched	cluster 1	Cluster 6	squamous c3	LUAD-like c10	miRNA cluster 4	cluster 3		TCGA-78-7147	TCGA Lung Adenocarcinoma (LUAD)	lung adenocarcinoma	Lung	NO	NO	NO	NO	67	R-Upper
TCGA-78-7148-01	Magnoid	Acinar predominant Adc	Stage IIB	Lung Adenocarcinoma Mixed Subtype			none		none	none	none	Y	Y	none	none	p.R1304L		none	p.G12C	none	none	none	none	none			p.E265fs	Acinar predominant Adc	0	TCGA-78-7148-01	BRCA-LUAD+	C1-LUAD-enriched	cluster 3	Cluster 5	squamous c3	LUAD-like c10	miRNA cluster 4	cluster 2		TCGA-78-7148	TCGA Lung Adenocarcinoma (LUAD)	lung adenocarcinoma	Lung			NO	YES	71	L-Upper
TCGA-78-7149-01	Magnoid	Papillary predominant Adc	Stage IIIB	Lung Adenocarcinoma Mixed Subtype	1.89	0.74	none		none	none	none	N	N	none	none	none	0.39	none	none	none	p.P1322H	none	none	none			none	Papillary predominant Adc	0	TCGA-78-7149-01	BRCA-LUAD+	C1-LUAD-enriched	cluster 3	Cluster 5	squamous c3	LUAD-like c10	miRNA cluster 5	cluster 3		TCGA-78-7149	TCGA Lung Adenocarcinoma (LUAD)	lung adenocarcinoma	Lung					71	R-Lower
TCGA-78-7150-01	Magnoid	Solid predominant Adc	Stage IIB	Lung Adenocarcinoma- Not Otherwise Specified (NOS)	3	0.46	none		none	none	none	N	N	none	none	none	0.19	none	none	none	none	none	none	none			none	Solid predominant Adc	0	TCGA-78-7150-01	Squamous	C1-LUAD-enriched	cluster 3	Cluster 5	squamous c3	LUAD-like c10	miRNA cluster 4	cluster 2		TCGA-78-7150	TCGA Lung Adenocarcinoma (LUAD)	lung adenocarcinoma	Lung	YES	YES	NO	YES	59	L-Lower
TCGA-78-7152-01	Bronchioid	Acinar predominant Adc	Stage IB	Lung Adenocarcinoma Mixed Subtype	1.99	0.56	none		none	none	none	N	N	none	none	none	0.28	none	none	none	none	none	none	none			p.I29fs	Acinar predominant Adc	0	TCGA-78-7152-01	Kirc+	C1-LUAD-enriched	cluster 1	Cluster 6	squamous c3	LUAD-like c10	miRNA cluster 5	cluster 3		TCGA-78-7152	TCGA Lung Adenocarcinoma (LUAD)	lung adenocarcinoma	Lung	NO	YES		NO	65	R-Upper
TCGA-78-7153-01	Magnoid	Papillary predominant Adc	Stage IB	Lung Adenocarcinoma Mixed Subtype	2.12	0.74	none		p.G466A	p.IVVD429del	p.S33N	N	Y	none	none	none	0.35	none	none	none	none	none	p.Q296E	none			none	Papillary predominant Adc	0	TCGA-78-7153-01	Iq	C1-LUAD-enriched	cluster 1	Cluster 6	squamous c3	LUAD-like c10	miRNA cluster 5	cluster 3		TCGA-78-7153	TCGA Lung Adenocarcinoma (LUAD)	lung adenocarcinoma	Lung					65	R-Upper
TCGA-78-7154-01	Magnoid	Papillary predominant Adc	Stage IIIA	Lung Adenocarcinoma- Not Otherwise Specified (NOS)	2.17	0.68	none		none	none	none	N	N	none	none	none	0.32	none	none	none	none	none	none	none			none	Papillary predominant Adc	0	TCGA-78-7154-01	High	C1-LUAD-enriched	cluster 1	Cluster 6	squamous c3	LUAD-like c10	miRNA cluster 4	cluster 5		TCGA-78-7154	TCGA Lung Adenocarcinoma (LUAD)	lung adenocarcinoma	Lung					72	L-Upper
TCGA-78-7155-01	Squamoid	Solid predominant Adc	Stage IB	Lung Adenocarcinoma- Not Otherwise Specified (NOS)	2.53	0.81	none		none	none	none	N	N	p.Q432H, p.K754I, p.G901V	none	none	0.33	none	none	none	none	none	none	none			none	Solid predominant Adc	0	TCGA-78-7155-01	High	C1-LUAD-enriched	cluster 3	Cluster 5	squamous c3	RNA cluster 14	miRNA cluster 12	cluster 5		TCGA-78-7155	TCGA Lung Adenocarcinoma (LUAD)	lung adenocarcinoma	Lung	YES	YES	NO	NO	68	L-Upper
TCGA-78-7156-01	Magnoid	Papillary predominant Adc	Stage IV	Lung Adenocarcinoma Mixed Subtype	1.98	0.8	none		none	none	none	N	N	none	none	none	0.4	none	none	none	none	none	none	none			p.G279fs	Papillary predominant Adc	0	TCGA-78-7156-01	BRCA-LUAD+	C1-LUAD-enriched	cluster 3	Cluster 5	squamous c3	LUAD-like c10	miRNA cluster 5	cluster 3		TCGA-78-7156	TCGA Lung Adenocarcinoma (LUAD)	lung adenocarcinoma	Lung					62
TCGA-78-7158-01	Bronchioid	Micropapillary predom Adc	Stage IIIB	Lung Adenocarcinoma Mixed Subtype	2.09	0.92	none		none	none	p.S37F	N	N	p.L907M	none	none	0.44	none	none	none	none	none	none	none			none	Micropapillary predom Adc	0	TCGA-78-7158-01	BRCA-LUAD+	C1-LUAD-enriched	cluster 1	Cluster 6	squamous c3	LUAD-like c10	miRNA cluster 3	cluster 1		TCGA-78-7158	TCGA Lung Adenocarcinoma (LUAD)	lung adenocarcinoma	Lung			NO	NO	59	L-Lower
TCGA-78-7159-01	Magnoid	Acinar predominant Adc	Stage IA	Lung Adenocarcinoma Mixed Subtype	2.13	0.71	none		none	none	none	N	N	none	none	none	0.34	none	none	none	none	none	none	none			p.N259fs	Acinar predominant Adc	0	TCGA-78-7159-01	High	C1-LUAD-enriched	cluster 2	Cluster 6	squamous c3	LUAD-like c10	miRNA cluster 6	cluster 1		TCGA-78-7159	TCGA Lung Adenocarcinoma (LUAD)	lung adenocarcinoma	Lung					60	L-Upper
TCGA-78-7160-01	Magnoid	Micropapillary predom Adc	Stage IV	Lung Adenocarcinoma Mixed Subtype	3.23	0.17	none		none	none	none	Y	Y	none	none	p.P1240H	0.08	none	p.G12D	none	none	none	none	none			p.M51fs	Micropapillary predom Adc	0	TCGA-78-7160-01	Squamous	C1-LUAD-enriched	cluster 3	Low purity c2	squamous c3	LUAD-like c10	miRNA cluster 5	cluster 3		TCGA-78-7160	TCGA Lung Adenocarcinoma (LUAD)	lung adenocarcinoma	Lung					61	R-Lower
TCGA-78-7161-01	Magnoid	Acinar predominant Adc	Stage IIB	Lung Adenocarcinoma Mixed Subtype			none		none	none	none	Y	Y	none	none	none		none	p.G12V	none	none	none	none	none			p.G155_splice	Acinar predominant Adc	0	TCGA-78-7161-01	High	C1-LUAD-enriched	cluster 1	Cluster 6	squamous c3	LUAD-like c10	miRNA cluster 6	cluster 1		TCGA-78-7161	TCGA Lung Adenocarcinoma (LUAD)	lung adenocarcinoma	Lung			NO		69	L-Upper
TCGA-78-7162-01	Bronchioid	Adenocarcinoma, NOS	Stage IA	Lung Adenocarcinoma Mixed Subtype			none		none	none	none	N	N	none	none	none		none	none	none	none	none	none	none			none	Adenocarcinoma, NOS	0	TCGA-78-7162-01	BRCA-LUAD+	C1-LUAD-enriched	cluster 3	Cluster 5	squamous c3	LUAD-like c10	miRNA cluster 5	cluster 3		TCGA-78-7162	TCGA Lung Adenocarcinoma (LUAD)	lung adenocarcinoma	Lung	YES	NO	NO	NO	75	L-Upper
TCGA-78-7163-01	Bronchioid	Invasive mucinous	Stage IB	Lung Adenocarcinoma- Not Otherwise Specified (NOS)	2.56	0.7	none	Y	none	none	none	Y	Y	none	none	none	0.29	none	none	none	none	none	none	none			none	Invasive mucinous	0	TCGA-78-7163-01	Kirc+	C1-LUAD-enriched	cluster 3	Cluster 5	squamous c3	LUAD-like c10	miRNA cluster 4	cluster 1		TCGA-78-7163	TCGA Lung Adenocarcinoma (LUAD)	lung adenocarcinoma	Lung					60	R-Lower
TCGA-78-7163-11	Bronchioid	Invasive mucinous	Stage IB	Lung Adenocarcinoma- Not Otherwise Specified (NOS)	2.56	0.7	none	Y	none	none	none	Y	Y	none	none	none	0.29	none	none	none	none	none	none	none			none	Invasive mucinous	0	TCGA-78-7163-11		C1-LUAD-enriched								TCGA-78-7163	TCGA Lung Adenocarcinoma (LUAD)	lung adenocarcinoma	Lung					60	R-Lower
TCGA-78-7166-01	Magnoid	Invasive mucinous	Stage IIB	Lung Adenocarcinoma- Not Otherwise Specified (NOS)	2.04	0.63	none		none	none	none	Y	Y	none	none	none	0.31	none	p.G12C	none	none	none	none	none			p.G56V, p.K78E	Invasive mucinous	0	TCGA-78-7166-01	Iq	C1-LUAD-enriched	cluster 3	Cluster 5	squamous c3	LUAD-like c10	miRNA cluster 4	cluster 2		TCGA-78-7166	TCGA Lung Adenocarcinoma (LUAD)	lung adenocarcinoma	Lung	NO	NO			84	L-Lower
TCGA-78-7167-01	Magnoid	Lepidic predominant Adc	Stage IV	Lung Papillary Adenocarcinoma			none		none	none	none	Y	Y	none	none	none		none	p.G12F	none	none	none	none	none			p.R331fs	Lepidic predominant Adc	0	TCGA-78-7167-01	BRCA-LUAD+	C1-LUAD-enriched	cluster 3	Cluster 5	squamous c3	LUAD-like c10	miRNA cluster 6	cluster 1		TCGA-78-7167	TCGA Lung Adenocarcinoma (LUAD)	lung adenocarcinoma	Lung	NO	NO	NO	NO	77
TCGA-78-7220-01			Stage IIIA	Lung Adenocarcinoma Mixed Subtype																										TCGA-78-7220-01	High			Cluster 5		LUAD-like c10	miRNA cluster 4			TCGA-78-7220	TCGA Lung Adenocarcinoma (LUAD)	lung adenocarcinoma	Lung	NO	YES	NO	NO	53	L-Upper
TCGA-78-7535-01	Squamoid	Solid predominant Adc	Stage IB	Lung Adenocarcinoma- Not Otherwise Specified (NOS)	1.53	0.75	none		none	none	none	N	N	none	none	none	0.46	none	none	none	none	none	none	none			p.L245_splice	Solid predominant Adc	0	TCGA-78-7535-01	BRCA-LUAD+	C1-LUAD-enriched	cluster 1	Cluster 6	squamous c3	LUAD-like c10	miRNA cluster 4	cluster 2		TCGA-78-7535	TCGA Lung Adenocarcinoma (LUAD)	lung adenocarcinoma	Lung	NO	NO	NO	YES	45	L-Upper
TCGA-78-7536-01	Magnoid	Solid predominant Adc	Stage IIIA	Lung Adenocarcinoma- Not Otherwise Specified (NOS)	3.07	0.78	none		none	none	none	N	N	none	none	none	0.28	none	none	none	none	none	none	p.E313*			p.G279fs	Solid predominant Adc	0	TCGA-78-7536-01	High	C1-LUAD-enriched	cluster 3	Cluster 5	squamous c3	LUAD-like c10	miRNA cluster 4	cluster 1		TCGA-78-7536	TCGA Lung Adenocarcinoma (LUAD)	lung adenocarcinoma	Lung	NO	NO	NO	NO	69	R-Upper
TCGA-78-7537-01	Bronchioid	Papillary predominant Adc	Stage IB	Lung Adenocarcinoma Mixed Subtype	2.08	0.74	none		p.G466V	none	none	N	Y	none	none	none	0.36	none	none	none	none	none	none	none			p.K175fs	Papillary predominant Adc	0	TCGA-78-7537-01	Iq	C1-LUAD-enriched	cluster 2	Cluster 6	squamous c3	LUAD-like c10	miRNA c1uster 9	cluster 4		TCGA-78-7537	TCGA Lung Adenocarcinoma (LUAD)	lung adenocarcinoma	Lung					72	R-Upper
TCGA-78-7539-01	Bronchioid	Papillary predominant Adc	Stage IIA	Lung Adenocarcinoma Mixed Subtype	2.1	0.69	none		none	none	none	Y	Y	none	none	none	0.33	none	p.G12C	none	none	none	none	none			none	Papillary predominant Adc	0	TCGA-78-7539-01	High	C1-LUAD-enriched	cluster 2	Cluster 6	squamous c3	LUAD-like c10	miRNA cluster 4	cluster 2		TCGA-78-7539	TCGA Lung Adenocarcinoma (LUAD)	lung adenocarcinoma	Lung		YES		YES	75	R-Upper
TCGA-78-7540-01	Bronchioid	Invasive mucinous	Stage IB	Lung Bronchioloalveolar Carcinoma Mucinous	2.02	0.58	none		none	none	none	Y	Y	none	none	none	0.29	none	p.G12V	none	none	none	none	none			none	Invasive mucinous	0	TCGA-78-7540-01	GBM	C1-LUAD-enriched	cluster 1	Cluster 6	squamous c3	LUAD-like c10	miRNA cluster 5	cluster 3		TCGA-78-7540	TCGA Lung Adenocarcinoma (LUAD)	lung adenocarcinoma	Lung					66	L-Lower
TCGA-78-7540-11	Bronchioid	Invasive mucinous	Stage IB	Lung Bronchioloalveolar Carcinoma Mucinous	2.02	0.58	none		none	none	none	Y	Y	none	none	none	0.29	none	p.G12V	none	none	none	none	none			none	Invasive mucinous	0	TCGA-78-7540-11		C1-LUAD-enriched								TCGA-78-7540	TCGA Lung Adenocarcinoma (LUAD)	lung adenocarcinoma	Lung					66	L-Lower
TCGA-78-7542-01	Squamoid	Solid predominant Adc	Stage IB	Lung Adenocarcinoma- Not Otherwise Specified (NOS)	3.49	0.44	none		none	none	none	N	N	none	none	none	0.17	none	none	none	none	none	none	none			none	Solid predominant Adc	0	TCGA-78-7542-01	High	C2-Squamous-like	cluster 2	Cluster 6	squamous c3	squamous-like c4	miRNA c1uster 9	cluster 3		TCGA-78-7542	TCGA Lung Adenocarcinoma (LUAD)	lung adenocarcinoma	Lung					56	R-Upper
TCGA-78-7633-01	Magnoid	Papillary predominant Adc	Stage IB	Lung Adenocarcinoma Mixed Subtype	2.19	0.75	none		p.G469L	none	none	N	Y	none	none	none	0.35	none	none	none	none	none	none	none			none	Papillary predominant Adc	0	TCGA-78-7633-01	Iq	C1-LUAD-enriched	cluster 3	Cluster 5	squamous c3	LUAD-like c10	miRNA cluster 5	cluster 3		TCGA-78-7633	TCGA Lung Adenocarcinoma (LUAD)	lung adenocarcinoma	Lung					67	L-Upper
TCGA-78-8640-01			Stage IIA	Lung Adenocarcinoma- Not Otherwise Specified (NOS)																										TCGA-78-8640-01										TCGA-78-8640	TCGA Lung Adenocarcinoma (LUAD)	lung adenocarcinoma	Lung					59	L-Upper
TCGA-78-8648-01			Stage IIB	Lung Adenocarcinoma- Not Otherwise Specified (NOS)																										TCGA-78-8648-01										TCGA-78-8648	TCGA Lung Adenocarcinoma (LUAD)	lung adenocarcinoma	Lung					58	R-Upper
TCGA-78-8655-01			Stage IA	Lung Adenocarcinoma Mixed Subtype																										TCGA-78-8655-01										TCGA-78-8655	TCGA Lung Adenocarcinoma (LUAD)	lung adenocarcinoma	Lung					77	L-Lower
TCGA-78-8660-01			Stage IIB	Lung Adenocarcinoma- Not Otherwise Specified (NOS)																										TCGA-78-8660-01										TCGA-78-8660	TCGA Lung Adenocarcinoma (LUAD)	lung adenocarcinoma	Lung					69	R-Lower
TCGA-78-8662-01			Stage IB	Lung Adenocarcinoma- Not Otherwise Specified (NOS)																										TCGA-78-8662-01										TCGA-78-8662	TCGA Lung Adenocarcinoma (LUAD)	lung adenocarcinoma	Lung					53	R-Upper
TCGA-80-5607-01	Bronchioid	Acinar predominant Adc	Stage IIB	Lung Adenocarcinoma- Not Otherwise Specified (NOS)	2.02	0.49	none		p.V600E	none	none	N	Y	none	none	none	0.24	none	none	none	none	none	p.E545K	none			none	Acinar predominant Adc	0	TCGA-80-5607-01	Kirc+	C1-LUAD-enriched	cluster 1	Cluster 6	squamous c3	LUAD-like c10	miRNA cluster 4	cluster 4		TCGA-80-5607	TCGA Lung Adenocarcinoma (LUAD)	lung adenocarcinoma	Lung	NO	NO	NO	NO		L-Upper
TCGA-80-5608-01	Magnoid	Acinar predominant Adc	Stage IA	Lung Adenocarcinoma- Not Otherwise Specified (NOS)	3.11	0.48	none		none	none	none	Y	Y	none	none	p.H1303Q	0.19	none	p.G12A	none	none	none	none	none			p.K62*	Acinar predominant Adc	0	TCGA-80-5608-01	High	C1-LUAD-enriched	cluster 2	Cluster 6	squamous c3	LUAD-like c10	miRNA cluster 6	cluster 1		TCGA-80-5608	TCGA Lung Adenocarcinoma (LUAD)	lung adenocarcinoma	Lung						R-Upper
TCGA-80-5611-01			Stage IB	Lung Solid Pattern Predominant Adenocarcinoma																										TCGA-80-5611-01	BRCA-LUAD+	C1-LUAD-enriched		Cluster 5	squamous c3	LUAD-like c10	miRNA cluster 4		mutation c1uster 9	TCGA-80-5611	TCGA Lung Adenocarcinoma (LUAD)	lung adenocarcinoma	Lung						L-Upper
TCGA-83-5908-01			Stage IA	Lung Adenocarcinoma- Not Otherwise Specified (NOS)																										TCGA-83-5908-01	Squamous	C1-LUAD-enriched		Cluster 6	squamous c3	LUAD-like c10	miRNA cluster 4			TCGA-83-5908	TCGA Lung Adenocarcinoma (LUAD)	lung adenocarcinoma	Lung	NO	NO	NO	NO	59	L-Upper
TCGA-86-6562-01	Squamoid	Micropapillary predom Adc	Stage IIA	Lung Adenocarcinoma- Not Otherwise Specified (NOS)	3.43	0.45	none		none	none	none	N	Y	none	p.776_776G>VC	none	0.17	none	none	none	none	none	none	none			none	Micropapillary predom Adc	0	TCGA-86-6562-01	High	C1-LUAD-enriched	cluster 2	Cluster 6	squamous c3	LUAD-like c10	miRNA cluster 4	cluster 5	mutation c1uster 9	TCGA-86-6562	TCGA Lung Adenocarcinoma (LUAD)	lung adenocarcinoma	Lung	NO	NO	NO		52	R-Upper
TCGA-86-6851-01	Squamoid	Acinar predominant Adc	Stage IIA	Lung Adenocarcinoma Mixed Subtype	3.34	0.32	none		none	none	none	N	N	none	none	none	0.13	none	none	none	none	none	none	none			none	Acinar predominant Adc	0	TCGA-86-6851-01	Squamous	C1-LUAD-enriched	cluster 2	Cluster 5	squamous c3	LUAD-like c10	miRNA cluster 7	cluster 4		TCGA-86-6851	TCGA Lung Adenocarcinoma (LUAD)	lung adenocarcinoma	Lung					73	L-Upper
TCGA-86-7701-01			Stage IV	Lung Adenocarcinoma- Not Otherwise Specified (NOS)																										TCGA-86-7701-01	BRCA-LUAD+	C1-LUAD-enriched		Cluster 6	squamous c3	LUAD-like c10	miRNA cluster 6			TCGA-86-7701	TCGA Lung Adenocarcinoma (LUAD)	lung adenocarcinoma	Lung	YES	YES		NO	66	R-Upper
TCGA-86-7711-01			Stage IIA	Lung Adenocarcinoma- Not Otherwise Specified (NOS)																										TCGA-86-7711-01	High	C1-LUAD-enriched		Cluster 5	squamous c3	LUAD-like c10	miRNA cluster 4			TCGA-86-7711	TCGA Lung Adenocarcinoma (LUAD)	lung adenocarcinoma	Lung					70	R-Lower
TCGA-86-7711-11			Stage IIA	Lung Adenocarcinoma- Not Otherwise Specified (NOS)																										TCGA-86-7711-11		C1-LUAD-enriched								TCGA-86-7711	TCGA Lung Adenocarcinoma (LUAD)	lung adenocarcinoma	Lung					70	R-Lower
TCGA-86-7713-01	Magnoid	Micropapillary predom Adc	Stage IIA	Lung Adenocarcinoma- Not Otherwise Specified (NOS)	2.14	0.79	none		none	none	none	Y	Y	none	none	none	0.37	none	p.G12C	none	none	none	none	none			p.L245F	Micropapillary predom Adc	0	TCGA-86-7713-01	BRCA-LUAD+	C1-LUAD-enriched	cluster 3	Cluster 5	squamous c3	LUAD-like c10	miRNA cluster 4	cluster 2		TCGA-86-7713	TCGA Lung Adenocarcinoma (LUAD)	lung adenocarcinoma	Lung					70	R-Middle
TCGA-86-7713-11	Magnoid	Micropapillary predom Adc	Stage IIA	Lung Adenocarcinoma- Not Otherwise Specified (NOS)	2.14	0.79	none		none	none	none	Y	Y	none	none	none	0.37	none	p.G12C	none	none	none	none	none			p.L245F	Micropapillary predom Adc	0	TCGA-86-7713-11		C1-LUAD-enriched								TCGA-86-7713	TCGA Lung Adenocarcinoma (LUAD)	lung adenocarcinoma	Lung					70	R-Middle
TCGA-86-7714-01	Bronchioid	Lepidic predominant Adc	Stage IIIA	Lung Adenocarcinoma Mixed Subtype			none		p.V600E	none	none	N	Y	none	none	none		none	none	none	none	none	p.E726K	none			none	Lepidic predominant Adc	0	TCGA-86-7714-01	Kirc+		cluster 2	Cluster 6		LUAD-like c10	miRNA cluster 5	cluster 3		TCGA-86-7714	TCGA Lung Adenocarcinoma (LUAD)	lung adenocarcinoma	Lung					61	R-Lower
TCGA-86-7953-01			Stage IA	Lung Adenocarcinoma- Not Otherwise Specified (NOS)																										TCGA-86-7953-01	BRCA-LUAD+	C1-LUAD-enriched		Cluster 5	squamous c3	LUAD-like c10	miRNA cluster 4			TCGA-86-7953	TCGA Lung Adenocarcinoma (LUAD)	lung adenocarcinoma	Lung					69	L-Upper
TCGA-86-7954-01			Stage IB	Lung Bronchioloalveolar Carcinoma Nonmucinous																										TCGA-86-7954-01	High	C1-LUAD-enriched		Cluster 5	squamous c3	LUAD-like c10	miRNA c1uster 10			TCGA-86-7954	TCGA Lung Adenocarcinoma (LUAD)	lung adenocarcinoma	Lung					68	R-Lower
TCGA-86-7955-01			Stage IB	Lung Adenocarcinoma- Not Otherwise Specified (NOS)																										TCGA-86-7955-01	High	C1-LUAD-enriched		Cluster 5	squamous c3	LUAD-like c10	miRNA cluster 4			TCGA-86-7955	TCGA Lung Adenocarcinoma (LUAD)	lung adenocarcinoma	Lung	YES	YES	NO		62	R-Lower
TCGA-86-8054-01			Stage IIB	Lung Acinar Adenocarcinoma																										TCGA-86-8054-01	BRCA-LUAD+			Cluster 5		LUAD-like c10	miRNA cluster 6			TCGA-86-8054	TCGA Lung Adenocarcinoma (LUAD)	lung adenocarcinoma	Lung					61	R-Upper
TCGA-86-8055-01			Stage IIA	Lung Adenocarcinoma- Not Otherwise Specified (NOS)																										TCGA-86-8055-01	BRCA-LUAD+			Cluster 5		LUAD-like c10	miRNA c1uster 9			TCGA-86-8055	TCGA Lung Adenocarcinoma (LUAD)	lung adenocarcinoma	Lung			NO		79	L-Upper
TCGA-86-8056-01			Stage IIIA	Lung Adenocarcinoma Mixed Subtype																										TCGA-86-8056-01	BRCA-LUAD+			Cluster 6		LUAD-like c10	miRNA cluster 4			TCGA-86-8056	TCGA Lung Adenocarcinoma (LUAD)	lung adenocarcinoma	Lung					63	Other (please specify)
TCGA-86-8073-01			Stage IB	Lung Bronchioloalveolar Carcinoma Nonmucinous																										TCGA-86-8073-01	High			Cluster 6		LUAD-like c10	miRNA c1uster 9			TCGA-86-8073	TCGA Lung Adenocarcinoma (LUAD)	lung adenocarcinoma	Lung					58	L-Upper
TCGA-86-8074-01			Stage IIA	Lung Adenocarcinoma- Not Otherwise Specified (NOS)																										TCGA-86-8074-01	BRCA-LUAD+			Cluster 6		LUAD-like c10	miRNA cluster 4			TCGA-86-8074	TCGA Lung Adenocarcinoma (LUAD)	lung adenocarcinoma	Lung					62	L-Lower
TCGA-86-8075-01			Stage IB	Lung Adenocarcinoma- Not Otherwise Specified (NOS)																										TCGA-86-8075-01	BRCA-LUAD+			Cluster 5		LUAD-like c10	miRNA cluster 4			TCGA-86-8075	TCGA Lung Adenocarcinoma (LUAD)	lung adenocarcinoma	Lung					66	L-Upper
TCGA-86-8076-01			Stage IA	Lung Papillary Adenocarcinoma																										TCGA-86-8076-01	Iq			Cluster 5		LUAD-like c10	miRNA c1uster 9			TCGA-86-8076	TCGA Lung Adenocarcinoma (LUAD)	lung adenocarcinoma	Lung					42	R-Upper
TCGA-86-8278-01			Stage IIB	Lung Adenocarcinoma- Not Otherwise Specified (NOS)																										TCGA-86-8278-01	Kirc+			Cluster 6			miRNA c1uster 9			TCGA-86-8278	TCGA Lung Adenocarcinoma (LUAD)	lung adenocarcinoma	Lung					63	L-Lower
TCGA-86-8279-01			Stage IIA	Lung Adenocarcinoma- Not Otherwise Specified (NOS)																										TCGA-86-8279-01	High			Cluster 5		LUAD-like c10	miRNA cluster 4			TCGA-86-8279	TCGA Lung Adenocarcinoma (LUAD)	lung adenocarcinoma	Lung					46	R-Upper
TCGA-86-8280-01			Stage IIA	Lung Bronchioloalveolar Carcinoma Nonmucinous																										TCGA-86-8280-01	BRCA-LUAD+			Cluster 5		LUAD-like c10	miRNA cluster 7			TCGA-86-8280	TCGA Lung Adenocarcinoma (LUAD)	lung adenocarcinoma	Lung					54	L-Lower
TCGA-86-8281-01			Stage IA	Lung Adenocarcinoma- Not Otherwise Specified (NOS)																										TCGA-86-8281-01	BRCA-LUAD+			Cluster 5		LUAD-like c10	miRNA cluster 4			TCGA-86-8281	TCGA Lung Adenocarcinoma (LUAD)	lung adenocarcinoma	Lung					75	R-Lower
TCGA-86-8358-01			Stage IB	Lung Adenocarcinoma- Not Otherwise Specified (NOS)																										TCGA-86-8358-01				Cluster 6			miRNA cluster 6			TCGA-86-8358	TCGA Lung Adenocarcinoma (LUAD)	lung adenocarcinoma	Lung					44	R-Upper
TCGA-86-8359-01			Stage IIIA	Lung Adenocarcinoma- Not Otherwise Specified (NOS)																										TCGA-86-8359-01				Cluster 5			miRNA cluster 4			TCGA-86-8359	TCGA Lung Adenocarcinoma (LUAD)	lung adenocarcinoma	Lung					52	L-Lower
TCGA-86-8585-01			Stage IB	Lung Solid Pattern Predominant Adenocarcinoma																										TCGA-86-8585-01										TCGA-86-8585	TCGA Lung Adenocarcinoma (LUAD)	lung adenocarcinoma	Lung					57	L-Upper
TCGA-86-8668-01			Stage IA	Lung Bronchioloalveolar Carcinoma Mucinous																										TCGA-86-8668-01										TCGA-86-8668	TCGA Lung Adenocarcinoma (LUAD)	lung adenocarcinoma	Lung					61	L-Lower
TCGA-86-8669-01			Stage IA	Lung Adenocarcinoma- Not Otherwise Specified (NOS)																										TCGA-86-8669-01										TCGA-86-8669	TCGA Lung Adenocarcinoma (LUAD)	lung adenocarcinoma	Lung	YES	NO		NO	64	R-Upper
TCGA-86-8671-01			Stage IIB	Lung Papillary Adenocarcinoma																										TCGA-86-8671-01										TCGA-86-8671	TCGA Lung Adenocarcinoma (LUAD)	lung adenocarcinoma	Lung					72	R-Upper
TCGA-86-8672-01			Stage IIB	Lung Adenocarcinoma- Not Otherwise Specified (NOS)																										TCGA-86-8672-01										TCGA-86-8672	TCGA Lung Adenocarcinoma (LUAD)	lung adenocarcinoma	Lung					59	R-Upper
TCGA-86-8673-01			Stage IB	Lung Bronchioloalveolar Carcinoma Nonmucinous																										TCGA-86-8673-01										TCGA-86-8673	TCGA Lung Adenocarcinoma (LUAD)	lung adenocarcinoma	Lung	NO	NO	YES		61	L-Upper
TCGA-86-8674-01			Stage IIA	Lung Papillary Adenocarcinoma																										TCGA-86-8674-01										TCGA-86-8674	TCGA Lung Adenocarcinoma (LUAD)	lung adenocarcinoma	Lung					50	R-Middle
TCGA-86-A456-01			Stage IA	Lung Papillary Adenocarcinoma																										TCGA-86-A456-01										TCGA-86-A456	TCGA Lung Adenocarcinoma (LUAD)	lung adenocarcinoma	Lung					78	L-Upper
TCGA-86-A4D0-01			Stage IIA	Lung Adenocarcinoma- Not Otherwise Specified (NOS)																										TCGA-86-A4D0-01										TCGA-86-A4D0	TCGA Lung Adenocarcinoma (LUAD)	lung adenocarcinoma	Lung					48	R-Upper
TCGA-86-A4JF-01			Stage IIB	Lung Adenocarcinoma- Not Otherwise Specified (NOS)																										TCGA-86-A4JF-01										TCGA-86-A4JF	TCGA Lung Adenocarcinoma (LUAD)	lung adenocarcinoma	Lung					56	R-Upper
TCGA-86-A4P7-01			Stage IB	Lung Adenocarcinoma- Not Otherwise Specified (NOS)																										TCGA-86-A4P7-01										TCGA-86-A4P7	TCGA Lung Adenocarcinoma (LUAD)	lung adenocarcinoma	Lung					63	L-Lower
TCGA-86-A4P8-01			Stage IIIA	Lung Adenocarcinoma- Not Otherwise Specified (NOS)																										TCGA-86-A4P8-01										TCGA-86-A4P8	TCGA Lung Adenocarcinoma (LUAD)	lung adenocarcinoma	Lung					59	R-Lower
TCGA-91-6828-01	Magnoid	Acinar predominant Adc	Stage IA	Lung Adenocarcinoma- Not Otherwise Specified (NOS)			none		none	none	none	Y	Y	none	none	none		none	p.G12V	none	none	none	none	none			none	Acinar predominant Adc	0	TCGA-91-6828-01	High	C1-LUAD-enriched	cluster 1	Cluster 6	squamous c3	LUAD-like c10	miRNA cluster 6	cluster 1	mutation cluster 12	TCGA-91-6828	TCGA Lung Adenocarcinoma (LUAD)	lung adenocarcinoma	Lung					70	L-Lower
TCGA-91-6828-11	Magnoid	Acinar predominant Adc	Stage IA	Lung Adenocarcinoma- Not Otherwise Specified (NOS)			none		none	none	none	Y	Y	none	none	none		none	p.G12V	none	none	none	none	none			none	Acinar predominant Adc	0	TCGA-91-6828-11		C1-LUAD-enriched							mutation cluster 12	TCGA-91-6828	TCGA Lung Adenocarcinoma (LUAD)	lung adenocarcinoma	Lung					70	L-Lower
TCGA-91-6829-01	Squamoid	Acinar predominant Adc	Stage IB	Lung Bronchioloalveolar Carcinoma Nonmucinous	2.78	0.48	none		none	none	none	N	N	none	none	none	0.2	none	none	none	none	none	none	none			none	Acinar predominant Adc	0	TCGA-91-6829-01	High	C1-LUAD-enriched	cluster 2	Cluster 6	squamous c3	LUAD-like c10	miRNA cluster 5	cluster 3	mutation cluster 8	TCGA-91-6829	TCGA Lung Adenocarcinoma (LUAD)	lung adenocarcinoma	Lung					78	R-Lower
TCGA-91-6829-11	Squamoid	Acinar predominant Adc	Stage IB	Lung Bronchioloalveolar Carcinoma Nonmucinous	2.78	0.48	none		none	none	none	N	N	none	none	none	0.2	none	none	none	none	none	none	none			none	Acinar predominant Adc	0	TCGA-91-6829-11		C1-LUAD-enriched							mutation cluster 8	TCGA-91-6829	TCGA Lung Adenocarcinoma (LUAD)	lung adenocarcinoma	Lung					78	R-Lower
TCGA-91-6830-01			Stage IIA	Lung Adenocarcinoma- Not Otherwise Specified (NOS)																										TCGA-91-6830-01	Squamous	C1-LUAD-enriched		Low purity c2	squamous c3	LUAD-like c10	miRNA c1uster 9			TCGA-91-6830	TCGA Lung Adenocarcinoma (LUAD)	lung adenocarcinoma	Lung	NO	YES		YES	65	L-Upper
TCGA-91-6831-01			Stage IB	Lung Adenocarcinoma- Not Otherwise Specified (NOS)																										TCGA-91-6831-01	High	C1-LUAD-enriched		Cluster 5	squamous c3	LUAD-like c10	miRNA cluster 4		mutation cluster 2	TCGA-91-6831	TCGA Lung Adenocarcinoma (LUAD)	lung adenocarcinoma	Lung					66	R-Middle
TCGA-91-6831-11			Stage IB	Lung Adenocarcinoma- Not Otherwise Specified (NOS)																										TCGA-91-6831-11		C1-LUAD-enriched							mutation cluster 2	TCGA-91-6831	TCGA Lung Adenocarcinoma (LUAD)	lung adenocarcinoma	Lung					66	R-Middle
TCGA-91-6835-01	Squamoid	Solid predominant Adc	Stage IA	Lung Adenocarcinoma- Not Otherwise Specified (NOS)			none		none	none	none	Y	Y	p.L858R	none	none		none	none	none	none	none	none	none			none	Solid predominant Adc	0	TCGA-91-6835-01	High	C1-LUAD-enriched	cluster 3	Cluster 5	squamous c3	LUAD-like c10	miRNA cluster 4	cluster 2	mutation cluster 14	TCGA-91-6835	TCGA Lung Adenocarcinoma (LUAD)	lung adenocarcinoma	Lung					81	R-Lower
TCGA-91-6835-11	Squamoid	Solid predominant Adc	Stage IA	Lung Adenocarcinoma- Not Otherwise Specified (NOS)			none		none	none	none	Y	Y	p.L858R	none	none		none	none	none	none	none	none	none			none	Solid predominant Adc	0	TCGA-91-6835-11		C1-LUAD-enriched							mutation cluster 14	TCGA-91-6835	TCGA Lung Adenocarcinoma (LUAD)	lung adenocarcinoma	Lung					81	R-Lower
TCGA-91-6836-01			Stage IB	Lung Adenocarcinoma- Not Otherwise Specified (NOS)																										TCGA-91-6836-01	High	C1-LUAD-enriched		Cluster 6	squamous c3	LUAD-like c10	miRNA cluster 4		mutation cluster 11	TCGA-91-6836	TCGA Lung Adenocarcinoma (LUAD)	lung adenocarcinoma	Lung					52	R-Upper
TCGA-91-6836-11			Stage IB	Lung Adenocarcinoma- Not Otherwise Specified (NOS)																										TCGA-91-6836-11		C1-LUAD-enriched							mutation cluster 11	TCGA-91-6836	TCGA Lung Adenocarcinoma (LUAD)	lung adenocarcinoma	Lung					52	R-Upper
TCGA-91-6840-01	Magnoid	Solid predominant Adc	Stage IA	Lung Adenocarcinoma- Not Otherwise Specified (NOS)	2.83	0.62	none		none	none	none	N	N	none	none	none	0.25	none	none	none	none	none	none	none			none	Solid predominant Adc	0	TCGA-91-6840-01	High	C1-LUAD-enriched	cluster 3	Low purity c2	squamous c3	LUAD-like c10	miRNA cluster 2	cluster 5		TCGA-91-6840	TCGA Lung Adenocarcinoma (LUAD)	lung adenocarcinoma	Lung					59	R-Upper
TCGA-91-6847-01	Squamoid	Acinar predominant Adc	Stage IB	Lung Adenocarcinoma- Not Otherwise Specified (NOS)	3.86	0.86	none		none	none	none	Y	Y	p.L861Q	none	none	0.24	none	none	none	p.Y321H	none	none	none			none	Acinar predominant Adc	0	TCGA-91-6847-01	BRCA-LUAD+	C1-LUAD-enriched	cluster 2	Cluster 6	squamous c3	RNA cluster 14	miRNA cluster 12	cluster 5		TCGA-91-6847	TCGA Lung Adenocarcinoma (LUAD)	lung adenocarcinoma	Lung	NO	YES		NO	62	R-Lower
TCGA-91-6847-11	Squamoid	Acinar predominant Adc	Stage IB	Lung Adenocarcinoma- Not Otherwise Specified (NOS)	3.86	0.86	none		none	none	none	Y	Y	p.L861Q	none	none	0.24	none	none	none	p.Y321H	none	none	none			none	Acinar predominant Adc	0	TCGA-91-6847-11		C1-LUAD-enriched								TCGA-91-6847	TCGA Lung Adenocarcinoma (LUAD)	lung adenocarcinoma	Lung	NO	YES		NO	62	R-Lower
TCGA-91-6848-01			Stage IIIA	Lung Adenocarcinoma- Not Otherwise Specified (NOS)																										TCGA-91-6848-01	BRCA-LUAD+	C12-small-various		BRCA CIMP c7	squamous c3	RNA cluster 2	miRNA c1uster 9			TCGA-91-6848	TCGA Lung Adenocarcinoma (LUAD)	lung adenocarcinoma	Lung					59	L-Upper
TCGA-91-6849-01	Bronchioid	Acinar predominant Adc	Stage IIIA	Lung Adenocarcinoma- Not Otherwise Specified (NOS)	1.93	0.6	none		none	none	none	Y	Y	none	none	p.G240*	0.31	none	p.G12C	none	none	none	none	none			p.G288_splice	Acinar predominant Adc	0	TCGA-91-6849-01	BRCA-LUAD+	C1-LUAD-enriched	cluster 2	Cluster 6	squamous c3	LUAD-like c10	miRNA c1uster 9	cluster 4		TCGA-91-6849	TCGA Lung Adenocarcinoma (LUAD)	lung adenocarcinoma	Lung					75	L-Upper
TCGA-91-6849-11	Bronchioid	Acinar predominant Adc	Stage IIIA	Lung Adenocarcinoma- Not Otherwise Specified (NOS)	1.93	0.6	none		none	none	none	Y	Y	none	none	p.G240*	0.31	none	p.G12C	none	none	none	none	none			p.G288_splice	Acinar predominant Adc	0	TCGA-91-6849-11		C1-LUAD-enriched								TCGA-91-6849	TCGA Lung Adenocarcinoma (LUAD)	lung adenocarcinoma	Lung					75	L-Upper
TCGA-91-7771-01	Bronchioid	Solid predominant Adc	Stage IIB	Lung Adenocarcinoma- Not Otherwise Specified (NOS)			none		none	none	none	N	N	none	none	p.R47G		none	none	none	none	none	none	none			none	Solid predominant Adc	0	TCGA-91-7771-01	High	C1-LUAD-enriched	cluster 2	Cluster 6	squamous c3	LUAD-like c10	miRNA cluster 5	cluster 3		TCGA-91-7771	TCGA Lung Adenocarcinoma (LUAD)	lung adenocarcinoma	Lung					62	R-Upper
TCGA-91-8496-01			Stage IB	Lung Bronchioloalveolar Carcinoma Nonmucinous																										TCGA-91-8496-01										TCGA-91-8496	TCGA Lung Adenocarcinoma (LUAD)	lung adenocarcinoma	Lung					63	L-Lower
TCGA-91-8497-01			Stage IA	Lung Adenocarcinoma- Not Otherwise Specified (NOS)																										TCGA-91-8497-01										TCGA-91-8497	TCGA Lung Adenocarcinoma (LUAD)	lung adenocarcinoma	Lung					75	R-Upper
TCGA-91-8499-01			Stage IA	Lung Adenocarcinoma- Not Otherwise Specified (NOS)																										TCGA-91-8499-01										TCGA-91-8499	TCGA Lung Adenocarcinoma (LUAD)	lung adenocarcinoma	Lung					76	L-Lower
TCGA-91-A4BC-01			Stage IIA	Lung Adenocarcinoma- Not Otherwise Specified (NOS)																										TCGA-91-A4BC-01										TCGA-91-A4BC	TCGA Lung Adenocarcinoma (LUAD)	lung adenocarcinoma	Lung					59	R-Upper
TCGA-91-A4BD-01			Stage IIA	Lung Adenocarcinoma- Not Otherwise Specified (NOS)																										TCGA-91-A4BD-01										TCGA-91-A4BD	TCGA Lung Adenocarcinoma (LUAD)	lung adenocarcinoma	Lung					78	L-Lower
TCGA-93-7347-01	Bronchioid	Acinar predominant Adc	Stage IA	Lung Adenocarcinoma Mixed Subtype			none		none	none	none	Y	Y	none	none	none		none	p.G12C	none	none	none	none	none			none	Acinar predominant Adc	0	TCGA-93-7347-01	Kirc+		cluster 3	Cluster 5		LUAD-like c10	miRNA cluster 4	cluster 4		TCGA-93-7347	TCGA Lung Adenocarcinoma (LUAD)	lung adenocarcinoma	Lung					76	R-Upper
TCGA-93-7348-01	Bronchioid	Acinar predominant Adc	Stage IA	Lung Adenocarcinoma- Not Otherwise Specified (NOS)	1.76	0.35	none		none	none	none	N	N	none	none	none	0.18	none	none	none	p.D1010_splice	none	p.E542K	none			none	Acinar predominant Adc	0	TCGA-93-7348-01	BRCA-LUAD+	C1-LUAD-enriched	cluster 3	Cluster 5	squamous c3	LUAD-like c10	miRNA cluster 5	cluster 3		TCGA-93-7348	TCGA Lung Adenocarcinoma (LUAD)	lung adenocarcinoma	Lung					75	R-Upper
TCGA-93-7348-11	Bronchioid	Acinar predominant Adc	Stage IA	Lung Adenocarcinoma- Not Otherwise Specified (NOS)	1.76	0.35	none		none	none	none	N	N	none	none	none	0.18	none	none	none	p.D1010_splice	none	p.E542K	none			none	Acinar predominant Adc	0	TCGA-93-7348-11		C1-LUAD-enriched								TCGA-93-7348	TCGA Lung Adenocarcinoma (LUAD)	lung adenocarcinoma	Lung					75	R-Upper
TCGA-93-8067-01			Stage IB	Lung Adenocarcinoma- Not Otherwise Specified (NOS)																										TCGA-93-8067-01	High			Cluster 6		LUAD-like c10	miRNA c1uster 9			TCGA-93-8067	TCGA Lung Adenocarcinoma (LUAD)	lung adenocarcinoma	Lung					77	L-Lower
TCGA-93-A4JN-01			Stage IV	Lung Acinar Adenocarcinoma																										TCGA-93-A4JN-01										TCGA-93-A4JN	TCGA Lung Adenocarcinoma (LUAD)	lung adenocarcinoma	Lung					71	L-Upper
TCGA-93-A4JO-01			Stage IA	Lung Adenocarcinoma Mixed Subtype																										TCGA-93-A4JO-01										TCGA-93-A4JO	TCGA Lung Adenocarcinoma (LUAD)	lung adenocarcinoma	Lung					70	R-Lower
TCGA-93-A4JP-01			Stage IV	Lung Papillary Adenocarcinoma																										TCGA-93-A4JP-01										TCGA-93-A4JP	TCGA Lung Adenocarcinoma (LUAD)	lung adenocarcinoma	Lung	YES	YES		NO	64	R-Lower
TCGA-93-A4JQ-01			Stage IA	Lung Acinar Adenocarcinoma																										TCGA-93-A4JQ-01										TCGA-93-A4JQ	TCGA Lung Adenocarcinoma (LUAD)	lung adenocarcinoma	Lung					49	R-Upper
TCGA-95-7039-01	Squamoid	Micropapillary predom Adc	Stage IIB	Lung Adenocarcinoma- Not Otherwise Specified (NOS)	5.71	0.42	none		p.D565_splice	none	none	N	N	p.S921R	none	none	0.12	none	p.D33E	none	none	none	none	none			none	Micropapillary predom Adc	0	TCGA-95-7039-01	High	C1-LUAD-enriched	cluster 1	Cluster 6	squamous c3	LUAD-like c10	miRNA cluster 4	cluster 2		TCGA-95-7039	TCGA Lung Adenocarcinoma (LUAD)	lung adenocarcinoma	Lung	NO	NO	NO		54	R-Upper
TCGA-95-7043-01	Magnoid	Adenocarcinoma, NOS	Stage IA	Lung Adenocarcinoma Mixed Subtype	3.72	0.77	none		none	none	none	N	N	none	none	none	0.23	none	none	none	none	none	none	none			none	Adenocarcinoma, NOS	0	TCGA-95-7043-01	Squamous	C1-LUAD-enriched	cluster 3	Cluster 6	BRCA basal-like c6	LUAD-like c10	miRNA c1uster 10	cluster 5		TCGA-95-7043	TCGA Lung Adenocarcinoma (LUAD)	lung adenocarcinoma	Lung					63	R-Upper
TCGA-95-7562-01			Stage IIA	Lung Adenocarcinoma- Not Otherwise Specified (NOS)																										TCGA-95-7562-01	BRCA-LUAD+			Cluster 6		LUAD-like c10	miRNA cluster 12			TCGA-95-7562	TCGA Lung Adenocarcinoma (LUAD)	lung adenocarcinoma	Lung					71	R-Lower
TCGA-95-7567-01	Squamoid	Adenocarcinoma, NOS	Stage IIB	Lung Adenocarcinoma Mixed Subtype	2.66	0.53	none		none	none	none	Y	Y	none	p.R1230fs	p.A888T	0.23	none	p.G12V	none	none	none	none	none			none	Adenocarcinoma, NOS	0	TCGA-95-7567-01	High	C1-LUAD-enriched	cluster 1	Cluster 6	squamous c3	LUAD-like c10	miRNA cluster 4	cluster 2		TCGA-95-7567	TCGA Lung Adenocarcinoma (LUAD)	lung adenocarcinoma	Lung					61	R-Upper
TCGA-95-7944-01			Stage IA	Lung Adenocarcinoma- Not Otherwise Specified (NOS)																										TCGA-95-7944-01	GBM	C1-LUAD-enriched		Cluster 5	squamous c3	LUAD-like c10	miRNA cluster 4			TCGA-95-7944	TCGA Lung Adenocarcinoma (LUAD)	lung adenocarcinoma	Lung					71	L-Lower
TCGA-95-7947-01	Squamoid	Acinar predominant Adc	Stage IA	Lung Adenocarcinoma Mixed Subtype			none		none	none	none	N	N	p.I91V, p.R1052I	none	none		none	none	none	none	none	p.E453Q	none			none	0		TCGA-95-7947-01	High	C1-LUAD-enriched	cluster 3	Cluster 6	squamous c3	LUAD-like c10	miRNA cluster 4	cluster 4		TCGA-95-7947	TCGA Lung Adenocarcinoma (LUAD)	lung adenocarcinoma	Lung					67	L-Upper
TCGA-95-7948-01	Squamoid	Micropapillary predom Adc	Stage IB	Lung Adenocarcinoma Mixed Subtype			none		none	none	none	N	N	none	none	none		none	none	none	none	none	p.E545K	none			none	0		TCGA-95-7948-01	Squamous	C1-LUAD-enriched	cluster 2	Cluster 6	squamous c3	LUAD-like c10	miRNA cluster 12	cluster 5		TCGA-95-7948	TCGA Lung Adenocarcinoma (LUAD)	lung adenocarcinoma	Lung					42	R-Lower
TCGA-95-8039-01			Stage IA	Lung Acinar Adenocarcinoma																										TCGA-95-8039-01	BRCA-LUAD+			Cluster 6		LUAD-like c10	miRNA cluster 4			TCGA-95-8039	TCGA Lung Adenocarcinoma (LUAD)	lung adenocarcinoma	Lung	YES	YES	NO		72	R-Upper
TCGA-95-8494-01			Stage IIA	Lung Adenocarcinoma- Not Otherwise Specified (NOS)																										TCGA-95-8494-01				Cluster 6			miRNA cluster 4			TCGA-95-8494	TCGA Lung Adenocarcinoma (LUAD)	lung adenocarcinoma	Lung					67	R-Middle
TCGA-95-A4VK-01			Stage IIIA	Lung Adenocarcinoma Mixed Subtype																										TCGA-95-A4VK-01										TCGA-95-A4VK	TCGA Lung Adenocarcinoma (LUAD)	lung adenocarcinoma	Lung	NO	YES		NO	74	R-Upper
TCGA-95-A4VN-01			Stage IIA	Lung Solid Pattern Predominant Adenocarcinoma																										TCGA-95-A4VN-01										TCGA-95-A4VN	TCGA Lung Adenocarcinoma (LUAD)	lung adenocarcinoma	Lung					62	R-Lower
TCGA-95-A4VP-01			Stage IIIA	Lung Acinar Adenocarcinoma																										TCGA-95-A4VP-01										TCGA-95-A4VP	TCGA Lung Adenocarcinoma (LUAD)	lung adenocarcinoma	Lung	NO	YES		NO	66	L-Lower
TCGA-97-7546-01	Bronchioid	Lepidic predominant Adc	Stage IA	Lung Acinar Adenocarcinoma	1.8	0.57	none		none	none	none	N	N	none	none	none	0.3	none	none	none	none	none	none	none			none	Lepidic predominant Adc	0	TCGA-97-7546-01	BRCA-LUAD+	C1-LUAD-enriched	cluster 3	Cluster 5	squamous c3	LUAD-like c10	miRNA cluster 5	cluster 3		TCGA-97-7546	TCGA Lung Adenocarcinoma (LUAD)	lung adenocarcinoma	Lung	YES	YES			76	L-Upper
TCGA-97-7547-01			Stage IB	Lung Papillary Adenocarcinoma																										TCGA-97-7547-01	Iq			Cluster 5		LUAD-like c10	miRNA cluster 5			TCGA-97-7547	TCGA Lung Adenocarcinoma (LUAD)	lung adenocarcinoma	Lung	YES	NO	YES		67	R-Upper
TCGA-97-7552-01	Bronchioid	Invasive mucinous	Stage IB	Lung Bronchioloalveolar Carcinoma Mucinous	1.95	0.18	none		none	none	none	N	N	none	none	none	0.09	none	none	none	none	none	none	none			none	Invasive mucinous	0	TCGA-97-7552-01	Kirc+	C1-LUAD-enriched	cluster 2	Cluster 5	squamous c3	LUAD-like c10	miRNA cluster 5	cluster 3		TCGA-97-7552	TCGA Lung Adenocarcinoma (LUAD)	lung adenocarcinoma	Lung	NO	NO			70	L-Lower
TCGA-97-7553-01	Bronchioid	Acinar predominant Adc	Stage IA	Lung Bronchioloalveolar Carcinoma Nonmucinous	1.47	0.3	none		none	none	none	N	N	none	none	none	0.16	none	none	none	none	none	none	none			none	Acinar predominant Adc	0	TCGA-97-7553-01	High	C1-LUAD-enriched	cluster 3	Low purity c2	squamous c3	LUAD-like c10	miRNA cluster 5	cluster 3		TCGA-97-7553	TCGA Lung Adenocarcinoma (LUAD)	lung adenocarcinoma	Lung					58	L-Lower
TCGA-97-7554-01	Squamoid	Acinar predominant Adc	Stage IIIA	Lung Papillary Adenocarcinoma	2.28	0.49	none		none	none	none	Y	Y	none	none	none	0.23	none	p.G12V	none	none	none	none	none			none	Acinar predominant Adc	0	TCGA-97-7554-01	BRCA-LUAD+	C1-LUAD-enriched	cluster 1	Cluster 6	squamous c3	LUAD-like c10	miRNA cluster 4	cluster 2		TCGA-97-7554	TCGA Lung Adenocarcinoma (LUAD)	lung adenocarcinoma	Lung					83	L-Lower
TCGA-97-7937-01	Squamoid	Acinar predominant Adc	Stage IB	Lung Micropapillary Adenocarcinoma			none		none	p.C401F	none	N	N	none	none	none		none	none	none	none	none	none	none			none	Acinar predominant Adc	0	TCGA-97-7937-01	High	C1-LUAD-enriched	cluster 1	Cluster 6	squamous c3	LUAD-like c10	miRNA cluster 5	cluster 3		TCGA-97-7937	TCGA Lung Adenocarcinoma (LUAD)	lung adenocarcinoma	Lung			NO		65	L-Upper
TCGA-97-7938-01	Bronchioid	Lepidic predominant Adc	Stage IA	Lung Bronchioloalveolar Carcinoma Nonmucinous			none		none	none	none	Y	Y	none	none	none		none	p.G12C	none	none	none	none	none			none	Lepidic predominant Adc	0	TCGA-97-7938-01	BRCA-LUAD+	C1-LUAD-enriched	cluster 3	Cluster 5	squamous c3	LUAD-like c10	miRNA cluster 5	cluster 3		TCGA-97-7938	TCGA Lung Adenocarcinoma (LUAD)	lung adenocarcinoma	Lung					76	R-Upper
TCGA-97-7941-01	Bronchioid	Acinar predominant Adc	Stage IA	Lung Acinar Adenocarcinoma			none		none	none	none	Y	Y	none	none	none		none	p.G12A	none	none	none	none	none			none	Acinar predominant Adc	0	TCGA-97-7941-01	Kirc+	C1-LUAD-enriched	cluster 3	Cluster 6	squamous c3	LUAD-like c10	miRNA cluster 14	cluster 4		TCGA-97-7941	TCGA Lung Adenocarcinoma (LUAD)	lung adenocarcinoma	Lung					72	L-Upper
TCGA-97-8171-01			Stage IV	Lung Papillary Adenocarcinoma																										TCGA-97-8171-01	BRCA-LUAD+			Cluster 5		LUAD-like c10	miRNA cluster 7			TCGA-97-8171	TCGA Lung Adenocarcinoma (LUAD)	lung adenocarcinoma	Lung	YES	NO		YES	81	Other (please specify)
TCGA-97-8172-01			Stage IB	Lung Acinar Adenocarcinoma																										TCGA-97-8172-01	Kirc+			Cluster 6		LUAD-like c10	miRNA c1uster 9			TCGA-97-8172	TCGA Lung Adenocarcinoma (LUAD)	lung adenocarcinoma	Lung					75	R-Upper
TCGA-97-8174-01			Stage IIA	Lung Papillary Adenocarcinoma																										TCGA-97-8174-01	BRCA-LUAD+			Cluster 5		LUAD-like c10	miRNA c1uster 9			TCGA-97-8174	TCGA Lung Adenocarcinoma (LUAD)	lung adenocarcinoma	Lung					67	R-Upper
TCGA-97-8175-01			Stage IB	Lung Solid Pattern Predominant Adenocarcinoma																										TCGA-97-8175-01	GBM			Cluster 6		LUAD-like c10	miRNA cluster 4			TCGA-97-8175	TCGA Lung Adenocarcinoma (LUAD)	lung adenocarcinoma	Lung	YES	YES	YES		55	L-Upper
TCGA-97-8176-01			Stage IIIA	Lung Acinar Adenocarcinoma																										TCGA-97-8176-01										TCGA-97-8176	TCGA Lung Adenocarcinoma (LUAD)	lung adenocarcinoma	Lung					63	R-Lower
TCGA-97-8177-01			Stage IB	Lung Adenocarcinoma Mixed Subtype																										TCGA-97-8177-01	Kirc+			Cluster 5		LUAD-like c10	miRNA cluster 4			TCGA-97-8177	TCGA Lung Adenocarcinoma (LUAD)	lung adenocarcinoma	Lung					59	L-Lower
TCGA-97-8179-01			Stage IA	Lung Acinar Adenocarcinoma																										TCGA-97-8179-01	High			Cluster 6		LUAD-like c10	miRNA cluster 4			TCGA-97-8179	TCGA Lung Adenocarcinoma (LUAD)	lung adenocarcinoma	Lung					72	R-Upper
TCGA-97-8547-01			Stage IIIA	Lung Adenocarcinoma Mixed Subtype																										TCGA-97-8547-01										TCGA-97-8547	TCGA Lung Adenocarcinoma (LUAD)	lung adenocarcinoma	Lung					78	R-Lower
TCGA-97-8552-01			Stage I	Lung Bronchioloalveolar Carcinoma Nonmucinous																										TCGA-97-8552-01										TCGA-97-8552	TCGA Lung Adenocarcinoma (LUAD)	lung adenocarcinoma	Lung					55	L-Lower
TCGA-97-A4LX-01			Stage IB	Lung Adenocarcinoma Mixed Subtype																										TCGA-97-A4LX-01										TCGA-97-A4LX	TCGA Lung Adenocarcinoma (LUAD)	lung adenocarcinoma	Lung					81	Other (please specify)
TCGA-97-A4M0-01			Stage IB	Lung Adenocarcinoma Mixed Subtype																										TCGA-97-A4M0-01										TCGA-97-A4M0	TCGA Lung Adenocarcinoma (LUAD)	lung adenocarcinoma	Lung					60	R-Upper
TCGA-97-A4M1-01			Stage IA	Lung Adenocarcinoma Mixed Subtype																										TCGA-97-A4M1-01										TCGA-97-A4M1	TCGA Lung Adenocarcinoma (LUAD)	lung adenocarcinoma	Lung					52	R-Upper
TCGA-97-A4M2-01			Stage IA	Lung Adenocarcinoma Mixed Subtype																										TCGA-97-A4M2-01										TCGA-97-A4M2	TCGA Lung Adenocarcinoma (LUAD)	lung adenocarcinoma	Lung					66	R-Middle
TCGA-97-A4M3-01			Stage IA	Lung Adenocarcinoma Mixed Subtype																										TCGA-97-A4M3-01										TCGA-97-A4M3	TCGA Lung Adenocarcinoma (LUAD)	lung adenocarcinoma	Lung	NO	NO			69	R-Upper
TCGA-97-A4M5-01			Stage IA	Lung Adenocarcinoma Mixed Subtype																										TCGA-97-A4M5-01										TCGA-97-A4M5	TCGA Lung Adenocarcinoma (LUAD)	lung adenocarcinoma	Lung					83	R-Upper
TCGA-97-A4M6-01			Stage IA	Lung Adenocarcinoma Mixed Subtype																										TCGA-97-A4M6-01										TCGA-97-A4M6	TCGA Lung Adenocarcinoma (LUAD)	lung adenocarcinoma	Lung					45	R-Lower
TCGA-97-A4M7-01			Stage IA	Lung Adenocarcinoma Mixed Subtype																										TCGA-97-A4M7-01										TCGA-97-A4M7	TCGA Lung Adenocarcinoma (LUAD)	lung adenocarcinoma	Lung					74	R-Middle
TCGA-99-7458-01	Bronchioid	Micropapillary predom Adc	Stage IIIA	Lung Bronchioloalveolar Carcinoma Nonmucinous	1.79	0.36	none		none	none	none	Y	Y	none	none	none	0.19	none	p.G12R	none	none	none	none	none			none	Micropapillary predom Adc	0	TCGA-99-7458-01	BRCA-LUAD+	C1-LUAD-enriched	cluster 2	Cluster 5	squamous c3	LUAD-like c10	miRNA cluster 5	cluster 3		TCGA-99-7458	TCGA Lung Adenocarcinoma (LUAD)	lung adenocarcinoma	Lung					74	R-Lower
TCGA-99-8025-01			Stage IIIA	Lung Adenocarcinoma- Not Otherwise Specified (NOS)																										TCGA-99-8025-01	High			Cluster 6		LUAD-like c10	miRNA cluster 4			TCGA-99-8025	TCGA Lung Adenocarcinoma (LUAD)	lung adenocarcinoma	Lung					72	R-Upper
TCGA-99-8028-01			Stage IA	Lung Adenocarcinoma- Not Otherwise Specified (NOS)																										TCGA-99-8028-01	Kirc+			Cluster 5		LUAD-like c10	miRNA c1uster 9			TCGA-99-8028	TCGA Lung Adenocarcinoma (LUAD)	lung adenocarcinoma	Lung					50	L-Upper
TCGA-99-8032-01			Stage IA	Lung Adenocarcinoma- Not Otherwise Specified (NOS)																										TCGA-99-8032-01	BRCA-LUAD+			Cluster 5		LUAD-like c10	miRNA cluster 6			TCGA-99-8032	TCGA Lung Adenocarcinoma (LUAD)	lung adenocarcinoma	Lung					61	R-Upper
TCGA-99-8033-01			Stage IV	Lung Adenocarcinoma- Not Otherwise Specified (NOS)																										TCGA-99-8033-01	High			Cluster 5		LUAD-like c10	miRNA cluster 4			TCGA-99-8033	TCGA Lung Adenocarcinoma (LUAD)	lung adenocarcinoma	Lung					74	R-Upper
TCGA-99-AA5R-01			Stage IA	Lung Adenocarcinoma- Not Otherwise Specified (NOS)																										TCGA-99-AA5R-01										TCGA-99-AA5R	TCGA Lung Adenocarcinoma (LUAD)	lung adenocarcinoma	Lung					70	L-Lower
TCGA-J2-8192-01			Stage IIA	Lung Adenocarcinoma- Not Otherwise Specified (NOS)																										TCGA-J2-8192-01	Kirc+			Cluster 5		LUAD-like c10	miRNA cluster 4			TCGA-J2-8192	TCGA Lung Adenocarcinoma (LUAD)	lung adenocarcinoma	Lung	YES	NO	NO	NO	65	L-Upper
TCGA-J2-8194-01			Stage IIB	Lung Adenocarcinoma Mixed Subtype																										TCGA-J2-8194-01	BRCA-LUAD+			Cluster 5		LUAD-like c10	miRNA cluster 4			TCGA-J2-8194	TCGA Lung Adenocarcinoma (LUAD)	lung adenocarcinoma	Lung	YES	NO	NO	YES	69	R-Lower
TCGA-J2-A4AD-01			Stage IA	Lung Adenocarcinoma- Not Otherwise Specified (NOS)																										TCGA-J2-A4AD-01										TCGA-J2-A4AD	TCGA Lung Adenocarcinoma (LUAD)	lung adenocarcinoma	Lung	NO	NO			61	L-Upper
TCGA-J2-A4AE-01			Stage IA	Lung Adenocarcinoma- Not Otherwise Specified (NOS)																										TCGA-J2-A4AE-01										TCGA-J2-A4AE	TCGA Lung Adenocarcinoma (LUAD)	lung adenocarcinoma	Lung					77	L-Upper
TCGA-J2-A4AG-01			Stage IA	Lung Adenocarcinoma- Not Otherwise Specified (NOS)																										TCGA-J2-A4AG-01										TCGA-J2-A4AG	TCGA Lung Adenocarcinoma (LUAD)	lung adenocarcinoma	Lung					66	L-Upper
TCGA-L4-A4E5-01			Stage I	Lung Adenocarcinoma- Not Otherwise Specified (NOS)																										TCGA-L4-A4E5-01										TCGA-L4-A4E5	TCGA Lung Adenocarcinoma (LUAD)	lung adenocarcinoma	Lung					48	L-Upper
TCGA-L4-A4E6-01			Stage IA	Lung Adenocarcinoma- Not Otherwise Specified (NOS)																										TCGA-L4-A4E6-01										TCGA-L4-A4E6	TCGA Lung Adenocarcinoma (LUAD)	lung adenocarcinoma	Lung					67	R-Upper
TCGA-L9-A443-01			Stage IA	Lung Adenocarcinoma- Not Otherwise Specified (NOS)																										TCGA-L9-A443-01										TCGA-L9-A443	TCGA Lung Adenocarcinoma (LUAD)	lung adenocarcinoma	Lung					63	L-Lower
TCGA-L9-A444-01			Stage IA	Lung Adenocarcinoma- Not Otherwise Specified (NOS)																										TCGA-L9-A444-01										TCGA-L9-A444	TCGA Lung Adenocarcinoma (LUAD)	lung adenocarcinoma	Lung					60	R-Upper
TCGA-L9-A50W-01			Stage IIA	Lung Adenocarcinoma Mixed Subtype																										TCGA-L9-A50W-01										TCGA-L9-A50W	TCGA Lung Adenocarcinoma (LUAD)	lung adenocarcinoma	Lung	NO	NO	NO	NO	75	L-Lower
TCGA-L9-A5IP-01			Stage IV	Lung Adenocarcinoma- Not Otherwise Specified (NOS)																										TCGA-L9-A5IP-01										TCGA-L9-A5IP	TCGA Lung Adenocarcinoma (LUAD)	lung adenocarcinoma	Lung					40	R-Upper
TCGA-L9-A743-01			Stage IIA	Lung Adenocarcinoma- Not Otherwise Specified (NOS)																										TCGA-L9-A743-01										TCGA-L9-A743	TCGA Lung Adenocarcinoma (LUAD)	lung adenocarcinoma	Lung					56	L-Upper
TCGA-L9-A7SV-01			Stage IIA	Lung Adenocarcinoma- Not Otherwise Specified (NOS)																										TCGA-L9-A7SV-01										TCGA-L9-A7SV	TCGA Lung Adenocarcinoma (LUAD)	lung adenocarcinoma	Lung					69	L-Lower
TCGA-L9-A8F4-01			Stage IB	Lung Adenocarcinoma- Not Otherwise Specified (NOS)																										TCGA-L9-A8F4-01										TCGA-L9-A8F4	TCGA Lung Adenocarcinoma (LUAD)	lung adenocarcinoma	Lung					64	L-Upper
TCGA-MN-A4N1-01			Stage IIA	Lung Adenocarcinoma- Not Otherwise Specified (NOS)																										TCGA-MN-A4N1-01										TCGA-MN-A4N1	TCGA Lung Adenocarcinoma (LUAD)	lung adenocarcinoma	Lung					60	R-Upper
TCGA-MN-A4N4-01			Stage IA	Lung Adenocarcinoma- Not Otherwise Specified (NOS)																										TCGA-MN-A4N4-01										TCGA-MN-A4N4	TCGA Lung Adenocarcinoma (LUAD)	lung adenocarcinoma	Lung					57	L-Upper
TCGA-MN-A4N5-01			Stage IA	Lung Adenocarcinoma- Not Otherwise Specified (NOS)																										TCGA-MN-A4N5-01										TCGA-MN-A4N5	TCGA Lung Adenocarcinoma (LUAD)	lung adenocarcinoma	Lung					63	L-Upper
TCGA-MP-A4SV-01			Stage IB	Lung Adenocarcinoma- Not Otherwise Specified (NOS)																										TCGA-MP-A4SV-01										TCGA-MP-A4SV	TCGA Lung Adenocarcinoma (LUAD)	lung adenocarcinoma	Lung					67	L-Lower
TCGA-MP-A4SW-01			Stage IIB	Lung Adenocarcinoma- Not Otherwise Specified (NOS)																										TCGA-MP-A4SW-01										TCGA-MP-A4SW	TCGA Lung Adenocarcinoma (LUAD)	lung adenocarcinoma	Lung					53	L-Upper
TCGA-MP-A4SY-01			Stage IIB	Lung Adenocarcinoma- Not Otherwise Specified (NOS)																										TCGA-MP-A4SY-01										TCGA-MP-A4SY	TCGA Lung Adenocarcinoma (LUAD)	lung adenocarcinoma	Lung					61	R-Lower
TCGA-MP-A4T2-01			Stage IA	Lung Adenocarcinoma- Not Otherwise Specified (NOS)																										TCGA-MP-A4T2-01										TCGA-MP-A4T2	TCGA Lung Adenocarcinoma (LUAD)	lung adenocarcinoma	Lung	NO	YES	NO	NO	71	L-Lower
TCGA-MP-A4T4-01			Stage IIB	Lung Adenocarcinoma- Not Otherwise Specified (NOS)																										TCGA-MP-A4T4-01										TCGA-MP-A4T4	TCGA Lung Adenocarcinoma (LUAD)	lung adenocarcinoma	Lung					68	R-Lower
TCGA-MP-A4T6-01			Stage IIIA	Lung Adenocarcinoma- Not Otherwise Specified (NOS)																										TCGA-MP-A4T6-01										TCGA-MP-A4T6	TCGA Lung Adenocarcinoma (LUAD)	lung adenocarcinoma	Lung					76	L-Lower
TCGA-MP-A4T7-01			Stage IV	Lung Adenocarcinoma- Not Otherwise Specified (NOS)																										TCGA-MP-A4T7-01										TCGA-MP-A4T7	TCGA Lung Adenocarcinoma (LUAD)	lung adenocarcinoma	Lung					75	R-Lower
TCGA-MP-A4T8-01			Stage IIIA	Lung Adenocarcinoma- Not Otherwise Specified (NOS)																										TCGA-MP-A4T8-01										TCGA-MP-A4T8	TCGA Lung Adenocarcinoma (LUAD)	lung adenocarcinoma	Lung					68	L-Upper
TCGA-MP-A4T9-01			Stage IIIA	Lung Adenocarcinoma- Not Otherwise Specified (NOS)																										TCGA-MP-A4T9-01										TCGA-MP-A4T9	TCGA Lung Adenocarcinoma (LUAD)	lung adenocarcinoma	Lung	NO	NO	YES		54	L-Upper
TCGA-MP-A4TA-01			Stage IA	Lung Adenocarcinoma- Not Otherwise Specified (NOS)																										TCGA-MP-A4TA-01										TCGA-MP-A4TA	TCGA Lung Adenocarcinoma (LUAD)	lung adenocarcinoma	Lung					75	R-Upper
TCGA-MP-A4TC-01			Stage IIIA	Lung Adenocarcinoma- Not Otherwise Specified (NOS)																										TCGA-MP-A4TC-01										TCGA-MP-A4TC	TCGA Lung Adenocarcinoma (LUAD)	lung adenocarcinoma	Lung					77	R-Middle
TCGA-MP-A4TD-01			Stage IIIA	Lung Adenocarcinoma- Not Otherwise Specified (NOS)																										TCGA-MP-A4TD-01										TCGA-MP-A4TD	TCGA Lung Adenocarcinoma (LUAD)	lung adenocarcinoma	Lung					71	L-Lower
TCGA-MP-A4TE-01			Stage IIA	Lung Adenocarcinoma- Not Otherwise Specified (NOS)																										TCGA-MP-A4TE-01										TCGA-MP-A4TE	TCGA Lung Adenocarcinoma (LUAD)	lung adenocarcinoma	Lung				NO	56	L-Lower
TCGA-MP-A4TF-01			Stage IIA	Lung Adenocarcinoma- Not Otherwise Specified (NOS)																										TCGA-MP-A4TF-01										TCGA-MP-A4TF	TCGA Lung Adenocarcinoma (LUAD)	lung adenocarcinoma	Lung					58	R-Upper
TCGA-MP-A4TH-01			Stage IA	Lung Adenocarcinoma- Not Otherwise Specified (NOS)																										TCGA-MP-A4TH-01										TCGA-MP-A4TH	TCGA Lung Adenocarcinoma (LUAD)	lung adenocarcinoma	Lung					70	L-Lower
TCGA-MP-A4TI-01			Stage IIA	Lung Adenocarcinoma- Not Otherwise Specified (NOS)																										TCGA-MP-A4TI-01										TCGA-MP-A4TI	TCGA Lung Adenocarcinoma (LUAD)	lung adenocarcinoma	Lung					72	R-Lower
TCGA-MP-A4TJ-01			Stage IA	Lung Signet Ring Adenocarcinoma																										TCGA-MP-A4TJ-01										TCGA-MP-A4TJ	TCGA Lung Adenocarcinoma (LUAD)	lung adenocarcinoma	Lung					62	R-Upper
TCGA-MP-A4TK-01			Stage IIB	Lung Adenocarcinoma- Not Otherwise Specified (NOS)																										TCGA-MP-A4TK-01										TCGA-MP-A4TK	TCGA Lung Adenocarcinoma (LUAD)	lung adenocarcinoma	Lung	YES	YES		NO	56	R-Lower
TCGA-MP-A5C7-01			Stage IB	Lung Adenocarcinoma- Not Otherwise Specified (NOS)																										TCGA-MP-A5C7-01										TCGA-MP-A5C7	TCGA Lung Adenocarcinoma (LUAD)	lung adenocarcinoma	Lung					76	L-Upper
TCGA-NJ-A4YF-01			Stage IA	Lung Adenocarcinoma Mixed Subtype																										TCGA-NJ-A4YF-01										TCGA-NJ-A4YF	TCGA Lung Adenocarcinoma (LUAD)	lung adenocarcinoma	Lung					50	R-Upper
TCGA-NJ-A4YG-01			Stage IB	Lung Adenocarcinoma- Not Otherwise Specified (NOS)																										TCGA-NJ-A4YG-01										TCGA-NJ-A4YG	TCGA Lung Adenocarcinoma (LUAD)	lung adenocarcinoma	Lung					65	L-Upper
TCGA-NJ-A4YI-01			Stage IIIA	Lung Papillary Adenocarcinoma																										TCGA-NJ-A4YI-01										TCGA-NJ-A4YI	TCGA Lung Adenocarcinoma (LUAD)	lung adenocarcinoma	Lung					87	R-Upper
TCGA-NJ-A4YP-01			Stage IB	Lung Papillary Adenocarcinoma																										TCGA-NJ-A4YP-01										TCGA-NJ-A4YP	TCGA Lung Adenocarcinoma (LUAD)	lung adenocarcinoma	Lung					52	R-Lower
TCGA-NJ-A4YQ-01			Stage IA	Lung Adenocarcinoma- Not Otherwise Specified (NOS)																										TCGA-NJ-A4YQ-01										TCGA-NJ-A4YQ	TCGA Lung Adenocarcinoma (LUAD)	lung adenocarcinoma	Lung					69	L-Upper
TCGA-NJ-A55A-01			Stage IB	Lung Adenocarcinoma- Not Otherwise Specified (NOS)																										TCGA-NJ-A55A-01										TCGA-NJ-A55A	TCGA Lung Adenocarcinoma (LUAD)	lung adenocarcinoma	Lung					76	R-Lower
TCGA-NJ-A55O-01			Stage IIA	Mucinous (Colloid) Carcinoma																										TCGA-NJ-A55O-01										TCGA-NJ-A55O	TCGA Lung Adenocarcinoma (LUAD)	lung adenocarcinoma	Lung					56	R-Upper
TCGA-NJ-A55R-01			Stage IA	Lung Adenocarcinoma- Not Otherwise Specified (NOS)																										TCGA-NJ-A55R-01										TCGA-NJ-A55R	TCGA Lung Adenocarcinoma (LUAD)	lung adenocarcinoma	Lung					67	L-Upper
TCGA-NJ-A7XG-01			Stage IIIA	Lung Adenocarcinoma- Not Otherwise Specified (NOS)																										TCGA-NJ-A7XG-01										TCGA-NJ-A7XG	TCGA Lung Adenocarcinoma (LUAD)	lung adenocarcinoma	Lung					49	L-Upper
TCGA-O1-A52J-01			Stage IA	Lung Adenocarcinoma- Not Otherwise Specified (NOS)																										TCGA-O1-A52J-01										TCGA-O1-A52J	TCGA Lung Adenocarcinoma (LUAD)	lung adenocarcinoma	Lung					74	L-Lower
TCGA-S2-AA1A-01			Stage IA	Lung Bronchioloalveolar Carcinoma Mucinous																										TCGA-S2-AA1A-01										TCGA-S2-AA1A	TCGA Lung Adenocarcinoma (LUAD)	lung adenocarcinoma	Lung					68	R-Upper
[truncated: 98 more columns]

## Sheet: Survival analysis data
ID	Stromal_score	Immune_score	OS	event	immune group	stromal group
TCGA-55-8094-01	-1959.31	-1004.32	541	0	L	L
TCGA-55-6972-01	-1958.42	-890.33	1632	1	L	L
TCGA-78-7163-01	-1926.5	-204.63	7248	0	L	L
TCGA-91-6847-01	-1800.3	-975.56	842	0	L	L
TCGA-86-7955-01	-1774.01	-934.73	1072	0	L	L
TCGA-NJ-A7XG-01	-1710.14	-282.7	617	0	L	L
TCGA-62-A46O-01	-1647.23	-1098.74	1454	1	L	L
TCGA-49-4486-01	-1555.62	-260.68	2318	1	L	L
TCGA-55-7913-01	-1508.49	-333.2	561	1	L	L
TCGA-62-A471-01	-1446.62	-186.32	1246	0	L	L
TCGA-78-7542-01	-1411.15	335.17	321	1	L	L
TCGA-55-A494-01	-1324.01	-1014.81	481	0	L	L
TCGA-97-8171-01	-1263.52	-404.22	568	0	L	L
TCGA-MP-A4TF-01	-1257.44	188.26	336	1	L	L
TCGA-86-A4D0-01	-1233.81	-279.35	116	1	L	L
TCGA-MP-A4TE-01	-1233.68	-792.11	896	1	L	L
TCGA-44-7670-01	-1226.8	-288.38	882	0	L	L
TCGA-78-7155-01	-1206.67	-639.02	1171	1	L	L
TCGA-44-5643-01	-1181.08	412.41	1013	0	L	L
TCGA-MP-A5C7-01	-1179.69	-553.01	2248	0	L	L
TCGA-MP-A4T6-01	-1165.17	843.52	1790	1	L	L
TCGA-44-5644-01	-1149.84	-640.82	863	0	L	L
TCGA-05-4415-01	-1124.07	52.89	91	1	L	L
TCGA-75-6214-01	-1118.06	-91.39	1115	1	L	L
TCGA-86-7713-01	-1116.3	-568.26	1157	0	L	L
TCGA-53-A4EZ-01	-1114.01	-158.97	1071	0	L	L
TCGA-49-AARQ-01	-1111.21	617	6732	0	L	L
TCGA-86-8674-01	-1110.3	-506.36	806	0	L	L
TCGA-78-7166-01	-1109.82	187.51	258	1	L	L
TCGA-50-5946-01	-1100.38	-559.22	1617	0	L	L
TCGA-64-1678-01	-1092.84	-609.99	1189	0	L	L
TCGA-49-6742-01	-1066.96	-310.81	488	1	L	L
TCGA-73-A9RS-01	-1064.24	-104.38	340	1	L	L
TCGA-L9-A7SV-01	-1057.04	-241.17	565	0	L	L
TCGA-78-8662-01	-1050.79	-446.71	3361	1	L	L
TCGA-91-6836-01	-1044.37	-40.84	417	0	L	L
TCGA-78-7147-01	-1030.99	401.51	586	1	L	L
TCGA-55-8620-01	-1030.18	433.59	375	1	L	L
TCGA-69-8255-01	-987.02	1350.23	129	0	H	L
TCGA-55-6984-01	-977.46	317.67	760	1	L	L
TCGA-53-7624-01	-962.99	134.43	1043	1	L	L
TCGA-49-AAR9-01	-961.13	-428.43	260	1	L	L
TCGA-53-7813-01	-958.2	321.87	424	0	L	L
TCGA-71-6725-01	-953.41	141.19	256	0	L	L
TCGA-44-6146-01	-944.86	-208.62	728	0	L	L
TCGA-50-6591-01	-917.66	-1355.85	119	1	L	L
TCGA-64-1680-01	-915.82	226.42	1126	0	L	L
TCGA-78-7540-01	-910.95	401.41	1197	1	L	L
TCGA-4B-A93V-01	-899.27	386.93	300	1	L	L
TCGA-44-6776-01	-897.75	-274.42	2616	0	L	L
TCGA-64-1677-01	-888.39	802.42	628	1	L	L
TCGA-78-7220-01	-881.72	-429.82	807	1	L	L
TCGA-95-7947-01	-866.7	621.22	477	0	L	L
TCGA-78-7143-01	-856.84	728.44	4961	1	L	L
TCGA-78-8640-01	-842.08	495.31	7062	0	L	L
TCGA-78-7156-01	-841.28	-228.36	976	1	L	L
TCGA-80-5608-01	-833.11	284.49	2832	0	L	L
TCGA-55-7570-01	-830.19	-760.68	824	0	L	L
TCGA-38-4631-01	-828.13	254.82	354	1	L	L
TCGA-67-6215-01	-825.59	693.22	174	0	L	L
TCGA-49-4514-01	-809.02	736.9	1700	0	L	L
TCGA-62-8402-01	-807.52	1313.22	1498	1	H	L
TCGA-44-7660-01	-805.51	255.7	592	0	L	L
TCGA-NJ-A4YF-01	-802.78	-168.6	2161	0	L	L
TCGA-49-AAR2-01	-802.72	814.21	2224	0	L	L
TCGA-78-7158-01	-790.49	69.42	179	1	L	L
TCGA-55-A492-01	-782.79	173.43	596	0	L	L
TCGA-55-1596-01	-776.21	115.69	2065	0	L	L
TCGA-78-7153-01	-774.99	31.06	3635	0	L	L
TCGA-50-5051-01	-757.94	-204.87	478	1	L	L
TCGA-78-7167-01	-754.65	-380.76	2681	1	L	L
TCGA-55-8615-01	-727.37	-272.08	446	0	L	L
TCGA-78-7146-01	-724.67	239.26	173	1	L	L
TCGA-50-5932-01	-718.49	-21.09	1235	1	L	L
TCGA-93-8067-01	-717.86	45.21	186	0	L	L
TCGA-44-2666-01	-715.25	135.45	97	1	L	L
TCGA-05-4396-01	-714.18	-204.96	303	1	L	L
TCGA-L9-A5IP-01	-713.87	503.8	58	1	L	L
TCGA-91-A4BD-01	-707.39	1485.39	603	0	H	L
TCGA-L4-A4E5-01	-707.04	26.44	578	0	L	L
TCGA-49-AAQV-01	-703.28	893.75	677	1	L	L
TCGA-62-A470-01	-703.08	133.7	1194	1	L	L
TCGA-05-4422-01	-693	1425.83	365	0	H	L
TCGA-64-5774-01	-692.62	-529.23	2676	0	L	L
TCGA-69-8253-01	-689.81	379.46	426	0	L	L
TCGA-MP-A4T7-01	-689.28	760.09	167	1	L	L
TCGA-05-4397-01	-688.16	463.66	731	1	L	L
TCGA-62-A472-01	-680.93	859.27	910	0	L	L
TCGA-69-7760-01	-678.68	-457.5	202	0	L	L
TCGA-86-8054-01	-676.66	-621.28	1148	0	L	L
TCGA-MN-A4N1-01	-670.72	-248.15	827	0	L	L
TCGA-95-7043-01	-660.62	-624.74	503	1	L	L
TCGA-MN-A4N5-01	-654.03	911.88	84	0	L	L
TCGA-78-7633-01	-653.54	-337.96	1528	1	L	L
TCGA-55-7903-01	-645.51	827.74	567	0	L	L
TCGA-44-7667-01	-642.18	-314.04	1097	0	L	L
TCGA-62-A46P-01	-619.26	-47.42	594	1	L	L
TCGA-86-8358-01	-617.74	-263.38	653	0	L	L
TCGA-J2-A4AE-01	-605.53	1057.3	1079	0	H	L
TCGA-44-7659-01	-593.67	614.81	691	0	L	L
TCGA-50-5931-01	-593.62	-703.47	434	1	L	L
TCGA-55-8512-01	-591.69	215.31	607	1	L	L
TCGA-05-4426-01	-590.25	695.94	791	0	L	L
TCGA-95-8494-01	-581.14	867.64	84	0	L	L
TCGA-95-7948-01	-575.76	138.89	476	0	L	L
TCGA-78-7148-01	-572.54	420.29	626	1	L	L
TCGA-78-7154-01	-567.99	-166.77	593	1	L	L
TCGA-69-8254-01	-565.74	1026.02	409	0	H	L
TCGA-55-1594-01	-560.24	388.8	1178	0	L	L
TCGA-49-4488-01	-538.81	952.61	869	1	H	L
TCGA-64-5778-01	-537.66	1864.53	1305	0	H	L
TCGA-95-A4VK-01	-519.51	707.03	651	0	L	L
TCGA-62-8394-01	-517.26	375.35	139	1	L	L
TCGA-55-A4DG-01	-512.14	904.58	608	0	L	L
TCGA-78-7536-01	-511.46	653.59	244	1	L	L
TCGA-55-8302-01	-497.37	760.01	478	0	L	L
TCGA-05-5429-01	-495.96	-66.98	275	1	L	L
TCGA-91-8499-01	-485.42	399.84	36	0	L	L
TCGA-49-6767-01	-478.74	1054.45	677	0	H	L
TCGA-97-8176-01	-468.26	528.15	468	1	L	L
TCGA-55-8514-01	-466.73	640.12	520	0	L	L
TCGA-55-7910-01	-465.83	-32.1	1040	0	L	L
TCGA-62-A46S-01	-464.19	641.82	1653	1	L	L
TCGA-73-4677-01	-462.7	605.39	38	1	L	L
TCGA-50-6597-01	-461.69	1239.12	1268	1	H	L
TCGA-L9-A50W-01	-443.11	673.3	442	1	L	L
TCGA-49-4494-01	-441.17	896.17	1081	1	L	L
TCGA-NJ-A55R-01	-437.48	-189.12	603	0	L	L
TCGA-44-2655-01	-437.38	861.14	1324	0	L	L
TCGA-J2-A4AD-01	-432.07	-399.89	550	1	L	L
TCGA-MP-A4TA-01	-430.12	584.79	950	1	L	L
TCGA-55-A4DF-01	-429.06	1137.51	614	1	H	L
TCGA-35-3615-01	-422.99	405.82	14	0	L	L
TCGA-05-4420-01	-421.95	-179.48	912	0	L	L
TCGA-55-8616-01	-419.49	278.38	48	0	L	L
TCGA-69-7764-01	-412.83	330.91	414	0	L	L
TCGA-38-4630-01	-412.46	-361.37	1073	1	L	L
TCGA-86-A4JF-01	-412.06	1148.44	737	1	H	L
TCGA-05-4389-01	-397.74	1456.58	1369	0	H	L
TCGA-55-7727-01	-396.88	1009.84	119	0	H	L
TCGA-49-4507-01	-390.59	1596.48	268	1	H	L
TCGA-55-6986-01	-389.05	795.08	3261	0	L	L
TCGA-86-8669-01	-388.39	744.53	938	0	L	L
TCGA-49-4510-01	-383.28	134.65	896	1	L	L
TCGA-49-4506-01	-377.23	1325.99	999	1	H	L
TCGA-55-8087-01	-375.95	283.83	462	0	L	L
TCGA-55-7994-01	-374.59	1675.55	603	0	H	L
TCGA-86-8359-01	-369.79	1166.42	444	1	H	L
TCGA-78-7161-01	-365	-559.96	291	1	L	L
TCGA-97-8175-01	-354.97	1120.1	551	0	H	L
TCGA-91-6840-01	-353.97	644.69	372	0	L	L
TCGA-97-A4M0-01	-353.83	1550.94	652	0	H	L
TCGA-80-5611-01	-350.78	1564.17	2595	0	H	L
TCGA-69-A59K-01	-349.33	761.1	591	0	L	L
TCGA-55-7283-01	-340.51	769.03	609	0	L	L
TCGA-NJ-A55O-01	-339.44	922.95	13	0	L	L
TCGA-67-6216-01	-337.91	1315.55	141	0	H	L
TCGA-49-AARN-01	-334.94	559.96	1135	1	L	L
TCGA-62-A46Y-01	-332.99	1483.53	414	1	H	L
TCGA-50-6594-01	-318.95	378.12	370	1	L	L
TCGA-78-7539-01	-313.48	1514.13	791	0	H	L
TCGA-99-8033-01	-311.45	1082.74	656	1	H	L
TCGA-05-4433-01	-305.36	1499.08	730	0	H	L
TCGA-55-8507-01	-301.67	282.23	418	0	L	L
TCGA-97-7937-01	-299.04	-38.36	564	0	L	L
TCGA-O1-A52J-01	-297.9	1265.87	1798	1	H	L
TCGA-78-7152-01	-289.63	980.35	1215	1	H	L
TCGA-73-4676-01	-284.68	537.66	281	1	L	L
TCGA-55-7725-01	-280.89	1556.43	442	0	H	L
TCGA-55-7911-01	-270.08	1628.37	537	0	H	L
TCGA-78-7149-01	-255.7	-147.69	3940	0	L	L
TCGA-55-8085-01	-253.73	1308.46	904	0	H	L
TCGA-62-8398-01	-240.51	695.22	444	1	L	L
TCGA-62-8397-01	-240.22	895.35	1289	0	L	L
TCGA-49-AARE-01	-239.25	487.32	1229	1	L	L
TCGA-44-A47A-01	-232.64	1396.49	466	0	H	L
TCGA-75-5146-01	-228.78	1050.63	2368	0	H	L
TCGA-78-7535-01	-226	1204.4	949	1	H	L
TCGA-35-5375-01	-225.2	1039.07	264	0	H	L
TCGA-44-A47B-01	-220.14	800.34	287	0	L	L
TCGA-44-A4SU-01	-214.02	560.74	409	1	L	L
TCGA-97-8179-01	-203.94	238.11	435	0	L	L
TCGA-69-7973-01	-201.31	-142.75	230	0	L	L
TCGA-69-7979-01	-199.09	-181.52	408	0	L	L
TCGA-55-7728-01	-198.83	2426.3	704	0	H	L
TCGA-49-6761-01	-197.34	1072.12	354	0	H	L
TCGA-55-6981-01	-197.04	377.39	1379	1	L	L
TCGA-67-3770-01	-189.5	1238.99	610	0	H	L
TCGA-49-AAR0-01	-179.27	1253.03	4765	0	H	L
TCGA-50-5072-01	-172.59	86.92	250	1	L	L
TCGA-44-7669-01	-163.71	737.61	574	1	L	L
TCGA-95-7562-01	-149.93	681.77	87	1	L	L
TCGA-55-6968-01	-141.36	1004.19	1293	1	H	L
TCGA-55-8204-01	-140.39	834.84	515	0	L	L
TCGA-05-4432-01	-140.24	822.09	761	0	L	L
TCGA-86-8673-01	-138.92	521.22	862	0	L	L
TCGA-38-4625-01	-138.22	964.93	2973	0	H	L
TCGA-55-7914-01	-133.73	755.31	187	1	L	L
TCGA-64-5775-01	-130.35	407.23	62	1	L	L
TCGA-86-8585-01	-118.7	1648.05	353	0	H	L
TCGA-05-4418-01	-111.7	1233.33	274	1	H	L
TCGA-55-6970-01	-108.48	1165.87	464	1	H	L
TCGA-78-8660-01	-104.42	1661.9	321	1	H	L
TCGA-97-7938-01	-103.95	385.76	18	1	L	L
TCGA-49-AAR4-01	-102.76	1933.89	879	1	H	L
TCGA-73-7499-01	-102.58	1678.33	1531	1	H	L
TCGA-86-8056-01	-96.79	817.3	139	0	L	L
TCGA-97-A4M3-01	-96.53	-49.79	540	0	L	L
TCGA-62-A46R-01	-93.64	1204.85	1725	1	H	L
TCGA-78-7159-01	-92.51	104.02	1974	0	L	L
TCGA-50-5066-02	-90.17	423.83	1442	0	L	L
TCGA-55-8508-01	-88.69	728.07	617	0	L	L
TCGA-73-4666-01	-87.83	1814.71	800	0	H	L
TCGA-55-1592-01	-83.44	678.65	701	1	L	L
TCGA-55-8506-01	-78.06	812.03	11	0	L	L
TCGA-05-4384-01	-75.43	767.77	426	0	L	L
TCGA-62-8399-01	-73.15	107.36	2696	0	L	L
TCGA-95-8039-01	-71.44	1382	830	0	H	L
TCGA-55-8203-01	-70.47	935.04	547	0	L	L
TCGA-55-7995-01	-69.72	1934.22	889	0	H	L
TCGA-78-7150-01	-67.35	-407.19	666	1	L	L
TCGA-91-6849-01	-66.35	1208.09	35	0	H	L
TCGA-55-8097-01	-64.86	660.76	476	0	L	L
TCGA-NJ-A4YQ-01	-63.7	2022.22	1432	0	H	L
TCGA-97-A4M1-01	-62.73	1148.37	601	0	H	L
TCGA-MP-A4T8-01	-62.11	-250.01	161	1	L	L
TCGA-97-8552-01	-56.58	1425.01	626	0	H	L
TCGA-86-7714-01	-56.39	860.95	625	1	L	L
TCGA-MP-A4SW-01	-55.39	1282.55	1778	1	H	L
TCGA-55-8090-01	-43.21	771.29	598	1	L	L
TCGA-73-4670-01	-34.45	182.59	131	0	L	L
TCGA-MP-A4SV-01	-31.72	1142.36	2620	1	H	L
TCGA-73-4668-01	-31.24	191.44	467	0	L	L
TCGA-50-5942-01	-30.52	501.69	1847	0	L	L
TCGA-78-7145-01	-19.3	431.58	826	1	L	L
TCGA-78-7537-01	-17.33	243.82	1622	1	L	L
TCGA-95-7039-01	-15.51	326.9	1272	0	L	L
TCGA-99-8025-01	-12.83	124.59	1060	0	L	L
TCGA-91-8496-01	-7.83	1772.54	505	0	H	L
TCGA-67-3774-01	-6.81	1124.26	385	0	H	L
TCGA-62-A46U-01	-5.09	2534.86	2067	0	H	L
TCGA-75-6212-01	-1.06	1540.49	1516	1	H	L
TCGA-05-4249-01	-0.14	1033.35	1523	0	H	L
TCGA-55-6543-01	1.75	1030.03	435	0	H	L
TCGA-97-7941-01	5.96	697.48	484	0	L	L
TCGA-64-5781-01	6.68	1368.25	1559	0	H	L
TCGA-78-8655-01	12.6	1264.9	2360	0	H	L
TCGA-55-8614-01	23.52	236.29	536	0	L	L
TCGA-95-7944-01	24.14	1836.14	377	0	H	L
TCGA-86-7953-01	32.37	1306.8	997	0	H	L
TCGA-50-5935-01	35	938.7	653	1	L	L
TCGA-95-7567-01	36.85	754.17	568	0	L	H
TCGA-44-7671-01	39.83	-185.72	889	0	L	H
TCGA-97-7547-01	47.88	616.86	1965	0	L	H
TCGA-67-6217-01	50.99	1251.38	422	0	H	H
TCGA-75-5147-01	56.27	1108.3	1333	0	H	H
TCGA-38-4632-01	60.86	1531.5	1357	1	H	H
TCGA-73-4662-01	64.72	1359.37	2515	0	H	H
TCGA-86-8076-01	66.86	1860	993	0	H	H
TCGA-49-4490-01	69.22	422.16	385	1	L	H
TCGA-05-4427-01	77.18	823.37	791	0	L	H
TCGA-NJ-A4YI-01	80.5	936.15	4	1	L	H
TCGA-55-A493-01	84.21	1603.38	28	0	H	H
TCGA-50-7109-01	85.6	683.67	308	1	L	H
TCGA-L9-A8F4-01	85.67	1507.06	476	0	H	H
TCGA-55-A48X-01	86.77	1495.84	689	0	H	H
TCGA-50-8460-01	89.89	1476.01	829	0	H	H
TCGA-05-5423-01	90.11	1820.79	151	0	H	H
TCGA-05-4403-01	92.1	1327.2	578	0	H	H
TCGA-05-5428-01	93.84	831.02	670	0	L	H
TCGA-64-1681-01	99.19	948.01	1167	1	L	H
TCGA-62-A46V-01	103.57	185.23	2199	0	L	H
TCGA-MP-A4TH-01	106.63	1736.31	741	0	H	H
TCGA-J2-8194-01	119.69	630.25	724	0	L	H
TCGA-55-A491-01	122.44	1166.68	626	0	H	H
TCGA-05-4390-01	124.48	76.91	1126	0	L	H
TCGA-NJ-A4YG-01	127.1	1076.06	2261	0	H	H
TCGA-95-A4VP-01	127.65	984.41	605	0	H	H
TCGA-86-A456-01	128.48	1206.48	896	0	H	H
TCGA-44-8117-01	145.48	286.52	385	0	L	H
TCGA-55-8505-01	147.09	-273.52	440	0	L	H
TCGA-50-5936-01	147.12	577.59	257	1	L	H
TCGA-50-5044-01	148.32	1010.87	624	1	H	H
TCGA-95-A4VN-01	149.1	1743.76	553	0	H	H
TCGA-75-6206-01	150.48	649.07	2590	0	L	H
TCGA-69-7980-01	151.19	1096.91	411	0	H	H
TCGA-55-8092-01	152.69	1472.48	154	1	H	H
TCGA-55-7576-01	154.81	812.72	670	0	L	H
TCGA-05-5425-01	165.33	1753.64	882	0	H	H
TCGA-93-A4JN-01	173.2	727.37	718	0	L	H
TCGA-73-4675-01	174.63	381.76	922	1	L	H
TCGA-55-7573-01	176.48	1275.68	487	0	H	H
TCGA-73-7498-01	186.29	685.92	1189	0	L	H
TCGA-L9-A443-01	190.21	473.85	193	1	L	H
TCGA-NJ-A55A-01	197.29	1419.34	15	0	H	H
TCGA-55-5899-01	201.5	546.84	930	0	L	H
TCGA-55-7284-01	203.86	1150.73	243	1	H	H
TCGA-44-5645-01	204.95	1680.22	852	0	H	H
TCGA-05-4402-01	208.5	848.38	244	1	L	H
TCGA-83-5908-01	212.01	1830.63	824	0	H	H
TCGA-55-A490-01	234.04	683.14	99	1	L	H
TCGA-78-7162-01	235.08	1047.91	3169	1	H	H
TCGA-55-7907-01	236.51	1114.45	343	1	H	H
TCGA-86-8279-01	241.37	74.03	949	0	L	H
TCGA-55-A57B-01	248.14	918.24	546	0	L	H
TCGA-75-5125-01	255.7	1493.59	2027	1	H	H
TCGA-05-4250-01	263.1	1184.84	121	1	H	H
TCGA-50-6673-01	265.73	552.94	22	1	L	H
TCGA-67-3771-01	271.68	1066.71	610	0	H	H
TCGA-62-8395-01	286.13	175.31	1216	0	L	H
TCGA-MP-A4T9-01	291.21	1080.11	1265	1	H	H
TCGA-50-6592-01	298.71	1411.86	777	1	H	H
TCGA-75-7027-01	299.69	-73.13	3059	0	L	H
TCGA-86-6851-01	304.41	2246.5	179	0	H	H
TCGA-38-6178-01	305.45	409.24	448	0	L	H
TCGA-97-A4M2-01	310.71	2085.83	624	0	H	H
TCGA-97-7552-01	311.03	2267.1	1932	0	H	H
TCGA-55-8206-01	313.09	1882.97	888	0	H	H
TCGA-97-A4M6-01	323.17	1743.83	568	0	H	H
TCGA-86-8073-01	333.15	529.26	740	0	L	H
TCGA-J2-A4AG-01	334.08	1381.48	988	0	H	H
TCGA-38-4628-01	336.32	720.64	1492	1	L	H
TCGA-50-6590-01	337.99	1747.56	1288	1	H	H
TCGA-55-6712-01	344.08	1724.57	171	1	H	H
TCGA-93-A4JO-01	344.7	1898.74	33	1	H	H
TCGA-86-7954-01	349.27	1723.88	605	0	H	H
TCGA-67-4679-01	349.41	1172.87	448	0	H	H
TCGA-97-A4M7-01	351.63	1686.79	629	0	H	H
TCGA-75-7025-01	356.8	1211.78	3305	0	H	H
TCGA-49-6743-01	360.33	706.77	1621	0	L	H
TCGA-64-5779-01	360.85	725.43	864	0	L	H
TCGA-05-4398-01	362.65	1514.83	1431	0	H	H
TCGA-93-A4JP-01	370.73	1175.01	578	0	H	H
TCGA-44-8120-01	371.86	557.79	260	0	L	H
TCGA-69-7761-01	373.6	1822.97	186	0	H	H
TCGA-49-4501-01	373.71	1166.92	1421	1	H	H
TCGA-86-8278-01	381.27	731.87	944	0	L	H
TCGA-55-6983-01	385.8	1311.47	2823	0	H	H
TCGA-49-4505-01	409.47	1593.88	428	1	H	H
TCGA-69-8453-01	421.26	2188.01	813	0	H	H
TCGA-67-3773-01	422.7	1548.55	427	0	H	H
TCGA-93-7348-01	423.65	737.06	531	0	L	H
TCGA-38-A44F-01	426.69	1875.62	133	0	H	H
TCGA-71-8520-01	432.86	309.91	210	1	L	H
TCGA-73-4659-01	435.09	698.1	711	1	L	H
TCGA-69-7974-01	437.33	1577.74	184	0	H	H
TCGA-49-AARR-01	437.88	1279.55	4992	0	H	H
TCGA-05-4425-01	440.03	1600.66	669	0	H	H
TCGA-44-3919-01	452.54	1640.92	1026	1	H	H
TCGA-44-6148-01	452.62	689.74	704	0	L	H
TCGA-97-A4M5-01	455.52	1140.02	634	0	H	H
TCGA-50-5939-01	457.22	1354.23	460	1	H	H
TCGA-86-8672-01	457.64	1380.47	19	1	H	H
TCGA-05-5715-01	457.88	944.86	62	0	L	H
TCGA-91-8497-01	460.48	1619.55	434	1	H	H
TCGA-86-A4P7-01	468.31	1483.82	415	0	H	H
TCGA-50-5930-01	484.25	1171.53	282	1	H	H
TCGA-55-1595-01	492.12	657.33	1479	0	L	H
TCGA-44-A4SS-01	500.03	1623.66	415	0	H	H
TCGA-55-8513-01	503.88	1754.91	791	0	H	H
TCGA-99-8032-01	507.44	341.74	44	0	L	H
TCGA-55-6985-01	507.82	1333.03	1233	0	H	H
TCGA-05-4424-01	509.42	1169.53	913	0	H	H
TCGA-55-6987-01	512.27	2592.94	2137	0	H	H
TCGA-MP-A4SY-01	514.21	460.25	1501	1	L	H
TCGA-50-5068-01	515.4	2162.42	1499	1	H	H
TCGA-55-A48Y-01	518.75	421.03	630	0	L	H
TCGA-49-4487-01	518.91	1750.25	855	1	H	H
TCGA-91-6828-01	522.58	1559.91	323	0	H	H
TCGA-64-1676-01	534.96	1720.12	1728	0	H	H
TCGA-86-7711-01	540.5	1246.27	1046	1	H	H
TCGA-55-8619-01	542.51	2150.43	416	0	H	H
TCGA-44-4112-01	543.91	626.49	808	1	L	H
TCGA-55-8511-01	549.38	1367.24	552	0	H	H
TCGA-44-6147-01	552.01	1026.48	845	0	H	H
TCGA-MN-A4N4-01	554.3	502.62	1175	0	L	H
TCGA-78-7160-01	555.45	1564.1	697	1	H	H
TCGA-86-7701-01	561.46	1485.1	947	0	H	H
TCGA-55-A48Z-01	562.93	791.06	651	0	L	H
TCGA-50-5941-01	569.04	2174.4	1474	0	H	H
TCGA-55-8089-01	572.96	2495.84	702	1	H	H
TCGA-49-AARO-01	574.25	1748.28	3759	0	H	H
TCGA-55-6971-01	590.76	2188.12	1400	0	H	H
TCGA-L9-A444-01	598.66	2247.22	307	0	H	H
TCGA-L9-A743-01	601.71	1926.79	664	0	H	H
TCGA-49-AAR3-01	602.12	2039.42	1893	0	H	H
TCGA-49-6745-01	602.25	1535.71	522	0	H	H
TCGA-55-8510-01	608.95	1830.03	539	0	H	H
TCGA-86-8280-01	611.91	1600.49	701	0	H	H
TCGA-44-6779-01	612.95	1886.98	500	1	H	H
TCGA-05-4434-01	617.81	1881.89	457	1	H	H
TCGA-35-4123-01	622.04	2138.23	182	0	H	H
TCGA-91-6831-01	623.64	675.8	310	0	L	H
TCGA-55-7281-01	625.98	1660.24	872	0	H	H
TCGA-55-8301-01	632.28	2126.21	534	0	H	H
TCGA-86-8074-01	639.36	867.19	24	0	L	H
TCGA-44-2659-01	641.16	1273.63	1367	0	H	H
TCGA-44-6778-01	643.57	2425.86	1864	0	H	H
TCGA-05-5420-01	644.13	2704.93	457	0	H	H
TCGA-69-7763-01	645.59	558.97	690	0	L	H
TCGA-91-7771-01	646.44	1633.44	492	0	H	H
TCGA-55-8205-01	647.93	2213.07	599	0	H	H
TCGA-50-5944-01	650.65	562.64	1750	0	L	H
TCGA-53-7626-01	654.18	2014.96	929	1	H	H
TCGA-97-7546-01	659.77	1221.68	1285	0	H	H
TCGA-91-6830-01	662.42	1121.7	60	0	H	H
TCGA-50-8457-01	665.15	1706.71	1125	0	H	H
TCGA-55-7724-01	673.85	1534.79	705	0	H	H
TCGA-44-2657-01	679.86	2387.9	1351	0	H	H
TCGA-44-6145-01	686.36	1890.66	595	0	H	H
TCGA-86-6562-01	700.02	577.68	376	1	L	H
TCGA-MP-A4T4-01	709.1	1941.73	2617	1	H	H
TCGA-86-8668-01	716.37	1089.62	423	0	H	H
TCGA-55-7227-01	722.58	1529.54	952	1	H	H
TCGA-44-2656-01	731.06	2175.91	1429	0	H	H
TCGA-55-6980-01	731.14	1570.8	2109	0	H	H
TCGA-99-7458-01	734.9	1603.9	747	0	H	H
TCGA-S2-AA1A-01	735.65	1916.74	513	0	H	H
TCGA-49-4512-01	741.51	946.42	905	1	L	H
TCGA-35-4122-01	744.23	2295.05	225	0	H	H
TCGA-MP-A4TD-01	746.26	764.72	307	1	L	H
TCGA-NJ-A4YP-01	746.63	594.12	50	0	L	H
TCGA-97-8174-01	759.14	1072.77	164	1	H	H
TCGA-55-6969-01	765.58	1553.53	1239	0	H	H
TCGA-50-6593-01	767.06	1117.37	336	1	H	H
TCGA-67-3772-01	771.41	1171.82	573	0	H	H
TCGA-97-8172-01	798.9	1642.24	545	0	H	H
TCGA-93-A4JQ-01	805.11	1754.53	526	0	H	H
TCGA-97-7553-01	807.24	2375.74	1870	0	H	H
TCGA-44-2662-01	819.69	1702.24	1280	0	H	H
TCGA-44-A47G-01	848.83	2129.05	351	0	H	H
TCGA-55-6975-01	856.13	320.2	118	1	L	H
TCGA-44-7661-01	858.57	1668.3	557	1	H	H
TCGA-55-7815-01	867.86	1254.93	773	0	H	H
TCGA-05-4405-01	873.93	845.61	610	0	L	H
TCGA-93-7347-01	874	2212.91	683	0	H	H
TCGA-99-AA5R-01	876.07	2313.11	658	0	H	H
TCGA-MP-A4TC-01	876.36	1139.87	74	1	H	H
TCGA-91-6835-01	889.87	2383.01	79	0	H	H
TCGA-97-8177-01	890.52	1682.16	499	0	H	H
TCGA-55-6982-01	904.48	1098.55	995	1	H	H
TCGA-MP-A4TJ-01	912.74	2446.84	339	1	H	H
TCGA-50-5066-01	913.2	2207.84	1442	0	H	H
TCGA-86-A4P8-01	914.62	2466.21	805	0	H	H
TCGA-38-4629-01	918.97	1883.89	864	1	H	H
TCGA-55-8207-01	931.94	1218.22	977	0	H	H
TCGA-97-8547-01	933.31	816	657	0	L	H
TCGA-L4-A4E6-01	934.25	2309.16	435	0	H	H
TCGA-69-7978-01	939.94	2205.25	134	0	H	H
TCGA-44-8119-01	941.34	726.62	285	0	L	H
TCGA-55-8096-01	944.87	1211.05	719	1	H	H
TCGA-44-A479-01	945.27	2044.8	486	0	H	H
TCGA-44-2668-01	959.18	1861.47	761	1	H	H
TCGA-50-5946-02	960.71	324.6	1617	0	L	H
TCGA-91-A4BC-01	962.48	2279.43	44	0	H	H
TCGA-55-7726-01	969.53	645.05	652	0	L	H
TCGA-55-6979-01	971.94	2374.28	237	1	H	H
TCGA-55-8091-01	973.34	1378.71	600	0	H	H
TCGA-55-8621-01	979.96	2115.34	515	0	H	H
TCGA-91-6848-01	1015.64	1540.41	224	0	H	H
TCGA-44-2661-01	1019.75	2577.1	1159	0	H	H
TCGA-44-7672-01	1021.73	2095.52	719	0	H	H
TCGA-55-7574-01	1026.57	1929.01	995	1	H	H
TCGA-50-6595-01	1052.86	1101.63	189	1	H	H
TCGA-97-7554-01	1054.4	837.9	775	0	L	H
TCGA-49-6744-01	1055.95	1972.73	1683	0	H	H
TCGA-05-4430-01	1057.05	1304.67	761	0	H	H
TCGA-64-1679-01	1064.08	877.76	2488	0	L	H
TCGA-97-A4LX-01	1073.04	2312.56	614	0	H	H
TCGA-38-4626-01	1082.46	1926.47	3674	0	H	H
TCGA-69-7765-01	1086.21	1079.11	165	0	H	H
TCGA-86-8075-01	1090.75	912.49	694	1	L	H
TCGA-44-3918-01	1092.2	2304	1036	0	H	H
TCGA-44-7662-01	1127.28	1013.44	218	0	H	H
TCGA-91-6829-01	1133.05	334.11	1258	1	L	H
TCGA-44-3396-01	1133.45	1885.83	1130	0	H	H
TCGA-MP-A4TI-01	1180.44	2588.41	429	1	H	H
TCGA-38-7271-01	1191.36	2743.79	800	1	H	H
TCGA-05-4382-01	1205.42	1641.81	607	0	H	H
TCGA-86-8055-01	1229.16	898.35	124	1	L	H
TCGA-55-8208-01	1229.39	2493.47	674	0	H	H
TCGA-44-3398-01	1230.85	1896.59	1163	0	H	H
TCGA-50-5055-01	1252.77	2735.92	1830	1	H	H
TCGA-MP-A4TK-01	1259	1478.45	582	1	H	H
TCGA-55-8299-01	1285.57	2096.41	469	1	H	H
TCGA-05-4417-01	1292.02	1580.98	455	0	H	H
TCGA-99-8028-01	1305.02	2756.73	1118	0	H	H
TCGA-55-6642-01	1331.89	1015.45	2449	0	H	H
TCGA-73-4658-01	1336.99	1917.98	1600	1	H	H
TCGA-44-6775-01	1357.55	1481.59	705	0	H	H
TCGA-55-6978-01	1379.97	2104.05	176	1	H	H
TCGA-86-8671-01	1394.5	2905.3	839	0	H	H
TCGA-50-5933-01	1425.35	1453.04	2393	1	H	H
TCGA-50-5045-01	1430.36	2418.37	2174	1	H	H
TCGA-64-5815-01	1457.51	1464.83	866	0	H	H
TCGA-J2-8192-01	1487.82	1558.13	739	0	H	H
TCGA-44-2665-01	1496.26	1324.81	1301	0	H	H
TCGA-50-5049-01	1639.69	2846.07	3094	0	H	H
TCGA-55-7816-01	1655.48	1701.33	468	1	H	H
TCGA-50-8459-01	1794.24	1991.35	1119	0	H	H
TCGA-44-6774-01	1888.92	1020.11	658	0	H	H
TCGA-78-8648-01	1939.43	2471.95	1209	1	H	H
TCGA-44-6777-01	1986.65	2264.99	987	1	H	H
TCGA-38-4627-01	2098.77	1512.22	1147	1	H	H

## Sheet: Survival data
OS	event	Stromal_score	Immune_score
541	0	-1959.31	-1004.32
1632	1	-1958.42	-890.33
7248	0	-1926.5	-204.63
842	0	-1800.3	-975.56
1072	0	-1774.01	-934.73
617	0	-1710.14	-282.7
1454	1	-1647.23	-1098.74
2318	1	-1555.62	-260.68
561	1	-1508.49	-333.2
1246	0	-1446.62	-186.32
321	1	-1411.15	335.17
481	0	-1324.01	-1014.81
568	0	-1263.52	-404.22
336	1	-1257.44	188.26
116	1	-1233.81	-279.35
896	1	-1233.68	-792.11
882	0	-1226.8	-288.38
1171	1	-1206.67	-639.02
1013	0	-1181.08	412.41
2248	0	-1179.69	-553.01
1790	1	-1165.17	843.52
863	0	-1149.84	-640.82
91	1	-1124.07	52.89
1115	1	-1118.06	-91.39
1157	0	-1116.3	-568.26
1071	0	-1114.01	-158.97
6732	0	-1111.21	617
806	0	-1110.3	-506.36
258	1	-1109.82	187.51
1617	0	-1100.38	-559.22
1189	0	-1092.84	-609.99
488	1	-1066.96	-310.81
340	1	-1064.24	-104.38
565	0	-1057.04	-241.17
3361	1	-1050.79	-446.71
417	0	-1044.37	-40.84
586	1	-1030.99	401.51
375	1	-1030.18	433.59
129	0	-987.02	1350.23
760	1	-977.46	317.67
1043	1	-962.99	134.43
260	1	-961.13	-428.43
424	0	-958.2	321.87
256	0	-953.41	141.19
728	0	-944.86	-208.62
119	1	-917.66	-1355.85
1126	0	-915.82	226.42
1197	1	-910.95	401.41
300	1	-899.27	386.93
2616	0	-897.75	-274.42
628	1	-888.39	802.42
807	1	-881.72	-429.82
477	0	-866.7	621.22
4961	1	-856.84	728.44
7062	0	-842.08	495.31
976	1	-841.28	-228.36
2832	0	-833.11	284.49
824	0	-830.19	-760.68
354	1	-828.13	254.82
174	0	-825.59	693.22
1700	0	-809.02	736.9
1498	1	-807.52	1313.22
592	0	-805.51	255.7
2161	0	-802.78	-168.6
2224	0	-802.72	814.21
179	1	-790.49	69.42
596	0	-782.79	173.43
2065	0	-776.21	115.69
3635	0	-774.99	31.06
478	1	-757.94	-204.87
2681	1	-754.65	-380.76
446	0	-727.37	-272.08
173	1	-724.67	239.26
1235	1	-718.49	-21.09
186	0	-717.86	45.21
97	1	-715.25	135.45
303	1	-714.18	-204.96
58	1	-713.87	503.8
603	0	-707.39	1485.39
578	0	-707.04	26.44
677	1	-703.28	893.75
1194	1	-703.08	133.7
365	0	-693	1425.83
2676	0	-692.62	-529.23
426	0	-689.81	379.46
167	1	-689.28	760.09
731	1	-688.16	463.66
910	0	-680.93	859.27
202	0	-678.68	-457.5
1148	0	-676.66	-621.28
827	0	-670.72	-248.15
503	1	-660.62	-624.74
84	0	-654.03	911.88
1528	1	-653.54	-337.96
567	0	-645.51	827.74
1097	0	-642.18	-314.04
594	1	-619.26	-47.42
653	0	-617.74	-263.38
1079	0	-605.53	1057.3
691	0	-593.67	614.81
434	1	-593.62	-703.47
607	1	-591.69	215.31
791	0	-590.25	695.94
84	0	-581.14	867.64
476	0	-575.76	138.89
626	1	-572.54	420.29
593	1	-567.99	-166.77
409	0	-565.74	1026.02
1178	0	-560.24	388.8
869	1	-538.81	952.61
1305	0	-537.66	1864.53
651	0	-519.51	707.03
139	1	-517.26	375.35
608	0	-512.14	904.58
244	1	-511.46	653.59
478	0	-497.37	760.01
275	1	-495.96	-66.98
36	0	-485.42	399.84
677	0	-478.74	1054.45
468	1	-468.26	528.15
520	0	-466.73	640.12
1040	0	-465.83	-32.1
1653	1	-464.19	641.82
38	1	-462.7	605.39
1268	1	-461.69	1239.12
442	1	-443.11	673.3
1081	1	-441.17	896.17
603	0	-437.48	-189.12
1324	0	-437.38	861.14
550	1	-432.07	-399.89
950	1	-430.12	584.79
614	1	-429.06	1137.51
14	0	-422.99	405.82
912	0	-421.95	-179.48
48	0	-419.49	278.38
414	0	-412.83	330.91
1073	1	-412.46	-361.37
737	1	-412.06	1148.44
1369	0	-397.74	1456.58
119	0	-396.88	1009.84
268	1	-390.59	1596.48
3261	0	-389.05	795.08
938	0	-388.39	744.53
896	1	-383.28	134.65
999	1	-377.23	1325.99
462	0	-375.95	283.83
603	0	-374.59	1675.55
444	1	-369.79	1166.42
291	1	-365	-559.96
551	0	-354.97	1120.1
372	0	-353.97	644.69
652	0	-353.83	1550.94
2595	0	-350.78	1564.17
591	0	-349.33	761.1
609	0	-340.51	769.03
13	0	-339.44	922.95
141	0	-337.91	1315.55
1135	1	-334.94	559.96
414	1	-332.99	1483.53
370	1	-318.95	378.12
791	0	-313.48	1514.13
656	1	-311.45	1082.74
730	0	-305.36	1499.08
418	0	-301.67	282.23
564	0	-299.04	-38.36
1798	1	-297.9	1265.87
1215	1	-289.63	980.35
281	1	-284.68	537.66
442	0	-280.89	1556.43
537	0	-270.08	1628.37
3940	0	-255.7	-147.69
904	0	-253.73	1308.46
444	1	-240.51	695.22
1289	0	-240.22	895.35
1229	1	-239.25	487.32
466	0	-232.64	1396.49
2368	0	-228.78	1050.63
949	1	-226	1204.4
264	0	-225.2	1039.07
287	0	-220.14	800.34
409	1	-214.02	560.74
435	0	-203.94	238.11
230	0	-201.31	-142.75
408	0	-199.09	-181.52
704	0	-198.83	2426.3
354	0	-197.34	1072.12
1379	1	-197.04	377.39
610	0	-189.5	1238.99
4765	0	-179.27	1253.03
250	1	-172.59	86.92
574	1	-163.71	737.61
87	1	-149.93	681.77
1293	1	-141.36	1004.19
515	0	-140.39	834.84
761	0	-140.24	822.09
862	0	-138.92	521.22
2973	0	-138.22	964.93
187	1	-133.73	755.31
62	1	-130.35	407.23
353	0	-118.7	1648.05
274	1	-111.7	1233.33
464	1	-108.48	1165.87
321	1	-104.42	1661.9
18	1	-103.95	385.76
879	1	-102.76	1933.89
1531	1	-102.58	1678.33
139	0	-96.79	817.3
540	0	-96.53	-49.79
1725	1	-93.64	1204.85
1974	0	-92.51	104.02
1442	0	-90.17	423.83
617	0	-88.69	728.07
800	0	-87.83	1814.71
701	1	-83.44	678.65
11	0	-78.06	812.03
426	0	-75.43	767.77
2696	0	-73.15	107.36
830	0	-71.44	1382
547	0	-70.47	935.04
889	0	-69.72	1934.22
666	1	-67.35	-407.19
35	0	-66.35	1208.09
476	0	-64.86	660.76
1432	0	-63.7	2022.22
601	0	-62.73	1148.37
161	1	-62.11	-250.01
626	0	-56.58	1425.01
625	1	-56.39	860.95
1778	1	-55.39	1282.55
598	1	-43.21	771.29
131	0	-34.45	182.59
2620	1	-31.72	1142.36
467	0	-31.24	191.44
1847	0	-30.52	501.69
826	1	-19.3	431.58
1622	1	-17.33	243.82
1272	0	-15.51	326.9
1060	0	-12.83	124.59
505	0	-7.83	1772.54
385	0	-6.81	1124.26
2067	0	-5.09	2534.86
1516	1	-1.06	1540.49
1523	0	-0.14	1033.35
435	0	1.75	1030.03
484	0	5.96	697.48
1559	0	6.68	1368.25
2360	0	12.6	1264.9
536	0	23.52	236.29
377	0	24.14	1836.14
997	0	32.37	1306.8
653	1	35	938.7
568	0	36.85	754.17
889	0	39.83	-185.72
1965	0	47.88	616.86
422	0	50.99	1251.38
1333	0	56.27	1108.3
1357	1	60.86	1531.5
2515	0	64.72	1359.37
993	0	66.86	1860
385	1	69.22	422.16
791	0	77.18	823.37
4	1	80.5	936.15
28	0	84.21	1603.38
308	1	85.6	683.67
476	0	85.67	1507.06
689	0	86.77	1495.84
829	0	89.89	1476.01
151	0	90.11	1820.79
578	0	92.1	1327.2
670	0	93.84	831.02
1167	1	99.19	948.01
2199	0	103.57	185.23
741	0	106.63	1736.31
724	0	119.69	630.25
626	0	122.44	1166.68
1126	0	124.48	76.91
2261	0	127.1	1076.06
605	0	127.65	984.41
896	0	128.48	1206.48
385	0	145.48	286.52
440	0	147.09	-273.52
257	1	147.12	577.59
624	1	148.32	1010.87
553	0	149.1	1743.76
2590	0	150.48	649.07
411	0	151.19	1096.91
154	1	152.69	1472.48
670	0	154.81	812.72
882	0	165.33	1753.64
718	0	173.2	727.37
922	1	174.63	381.76
487	0	176.48	1275.68
1189	0	186.29	685.92
193	1	190.21	473.85
15	0	197.29	1419.34
930	0	201.5	546.84
243	1	203.86	1150.73
852	0	204.95	1680.22
244	1	208.5	848.38
824	0	212.01	1830.63
99	1	234.04	683.14
3169	1	235.08	1047.91
343	1	236.51	1114.45
949	0	241.37	74.03
546	0	248.14	918.24
2027	1	255.7	1493.59
121	1	263.1	1184.84
22	1	265.73	552.94
610	0	271.68	1066.71
1216	0	286.13	175.31
1265	1	291.21	1080.11
777	1	298.71	1411.86
3059	0	299.69	-73.13
179	0	304.41	2246.5
448	0	305.45	409.24
624	0	310.71	2085.83
1932	0	311.03	2267.1
888	0	313.09	1882.97
568	0	323.17	1743.83
740	0	333.15	529.26
988	0	334.08	1381.48
1492	1	336.32	720.64
1288	1	337.99	1747.56
171	1	344.08	1724.57
33	1	344.7	1898.74
605	0	349.27	1723.88
448	0	349.41	1172.87
629	0	351.63	1686.79
3305	0	356.8	1211.78
1621	0	360.33	706.77
864	0	360.85	725.43
1431	0	362.65	1514.83
578	0	370.73	1175.01
260	0	371.86	557.79
186	0	373.6	1822.97
1421	1	373.71	1166.92
944	0	381.27	731.87
2823	0	385.8	1311.47
428	1	409.47	1593.88
813	0	421.26	2188.01
427	0	422.7	1548.55
531	0	423.65	737.06
133	0	426.69	1875.62
210	1	432.86	309.91
711	1	435.09	698.1
184	0	437.33	1577.74
4992	0	437.88	1279.55
669	0	440.03	1600.66
1026	1	452.54	1640.92
704	0	452.62	689.74
634	0	455.52	1140.02
460	1	457.22	1354.23
19	1	457.64	1380.47
62	0	457.88	944.86
434	1	460.48	1619.55
415	0	468.31	1483.82
282	1	484.25	1171.53
1479	0	492.12	657.33
415	0	500.03	1623.66
791	0	503.88	1754.91
44	0	507.44	341.74
1233	0	507.82	1333.03
913	0	509.42	1169.53
2137	0	512.27	2592.94
1501	1	514.21	460.25
1499	1	515.4	2162.42
630	0	518.75	421.03
855	1	518.91	1750.25
323	0	522.58	1559.91
1728	0	534.96	1720.12
1046	1	540.5	1246.27
416	0	542.51	2150.43
808	1	543.91	626.49
552	0	549.38	1367.24
845	0	552.01	1026.48
1175	0	554.3	502.62
697	1	555.45	1564.1
947	0	561.46	1485.1
651	0	562.93	791.06
1474	0	569.04	2174.4
702	1	572.96	2495.84
3759	0	574.25	1748.28
1400	0	590.76	2188.12
307	0	598.66	2247.22
664	0	601.71	1926.79
1893	0	602.12	2039.42
522	0	602.25	1535.71
539	0	608.95	1830.03
701	0	611.91	1600.49
500	1	612.95	1886.98
457	1	617.81	1881.89
182	0	622.04	2138.23
310	0	623.64	675.8
872	0	625.98	1660.24
534	0	632.28	2126.21
24	0	639.36	867.19
1367	0	641.16	1273.63
1864	0	643.57	2425.86
457	0	644.13	2704.93
690	0	645.59	558.97
492	0	646.44	1633.44
599	0	647.93	2213.07
1750	0	650.65	562.64
929	1	654.18	2014.96
1285	0	659.77	1221.68
60	0	662.42	1121.7
1125	0	665.15	1706.71
705	0	673.85	1534.79
1351	0	679.86	2387.9
595	0	686.36	1890.66
376	1	700.02	577.68
2617	1	709.1	1941.73
423	0	716.37	1089.62
952	1	722.58	1529.54
1429	0	731.06	2175.91
2109	0	731.14	1570.8
747	0	734.9	1603.9
513	0	735.65	1916.74
905	1	741.51	946.42
225	0	744.23	2295.05
307	1	746.26	764.72
50	0	746.63	594.12
164	1	759.14	1072.77
1239	0	765.58	1553.53
336	1	767.06	1117.37
573	0	771.41	1171.82
545	0	798.9	1642.24
526	0	805.11	1754.53
1870	0	807.24	2375.74
1280	0	819.69	1702.24
351	0	848.83	2129.05
118	1	856.13	320.2
557	1	858.57	1668.3
773	0	867.86	1254.93
610	0	873.93	845.61
683	0	874	2212.91
658	0	876.07	2313.11
74	1	876.36	1139.87
79	0	889.87	2383.01
499	0	890.52	1682.16
995	1	904.48	1098.55
339	1	912.74	2446.84
1442	0	913.2	2207.84
805	0	914.62	2466.21
864	1	918.97	1883.89
977	0	931.94	1218.22
657	0	933.31	816
435	0	934.25	2309.16
134	0	939.94	2205.25
285	0	941.34	726.62
719	1	944.87	1211.05
486	0	945.27	2044.8
761	1	959.18	1861.47
1617	0	960.71	324.6
44	0	962.48	2279.43
652	0	969.53	645.05
237	1	971.94	2374.28
600	0	973.34	1378.71
515	0	979.96	2115.34
224	0	1015.64	1540.41
1159	0	1019.75	2577.1
719	0	1021.73	2095.52
995	1	1026.57	1929.01
189	1	1052.86	1101.63
775	0	1054.4	837.9
1683	0	1055.95	1972.73
761	0	1057.05	1304.67
2488	0	1064.08	877.76
614	0	1073.04	2312.56
3674	0	1082.46	1926.47
165	0	1086.21	1079.11
694	1	1090.75	912.49
1036	0	1092.2	2304
218	0	1127.28	1013.44
1258	1	1133.05	334.11
1130	0	1133.45	1885.83
429	1	1180.44	2588.41
800	1	1191.36	2743.79
607	0	1205.42	1641.81
124	1	1229.16	898.35
674	0	1229.39	2493.47
1163	0	1230.85	1896.59
1830	1	1252.77	2735.92
582	1	1259	1478.45
469	1	1285.57	2096.41
455	0	1292.02	1580.98
1118	0	1305.02	2756.73
2449	0	1331.89	1015.45
1600	1	1336.99	1917.98
705	0	1357.55	1481.59
176	1	1379.97	2104.05
839	0	1394.5	2905.3
2393	1	1425.35	1453.04
2174	1	1430.36	2418.37
866	0	1457.51	1464.83
739	0	1487.82	1558.13
1301	0	1496.26	1324.81
3094	0	1639.69	2846.07
468	1	1655.48	1701.33
1119	0	1794.24	1991.35
658	0	1888.92	1020.11
1209	1	1939.43	2471.95
987	1	1986.65	2264.99
1147	1	2098.77	1512.22

## Sheet: limma-group
ID	immune group	stromal group
TCGA-67-6217-01	H	H
TCGA-75-5147-01	H	H
TCGA-38-4632-01	H	H
TCGA-73-4662-01	H	H
TCGA-86-8076-01	H	H
TCGA-55-A493-01	H	H
TCGA-L9-A8F4-01	H	H
TCGA-55-A48X-01	H	H
TCGA-50-8460-01	H	H
TCGA-05-5423-01	H	H
TCGA-05-4403-01	H	H
TCGA-MP-A4TH-01	H	H
TCGA-55-A491-01	H	H
TCGA-NJ-A4YG-01	H	H
TCGA-95-A4VP-01	H	H
TCGA-86-A456-01	H	H
TCGA-50-5044-01	H	H
TCGA-95-A4VN-01	H	H
TCGA-69-7980-01	H	H
TCGA-55-8092-01	H	H
TCGA-05-5425-01	H	H
TCGA-55-7573-01	H	H
TCGA-NJ-A55A-01	H	H
TCGA-55-7284-01	H	H
TCGA-44-5645-01	H	H
TCGA-83-5908-01	H	H
TCGA-78-7162-01	H	H
TCGA-55-7907-01	H	H
TCGA-75-5125-01	H	H
TCGA-05-4250-01	H	H
TCGA-67-3771-01	H	H
TCGA-MP-A4T9-01	H	H
TCGA-50-6592-01	H	H
TCGA-86-6851-01	H	H
TCGA-97-A4M2-01	H	H
TCGA-97-7552-01	H	H
TCGA-55-8206-01	H	H
TCGA-97-A4M6-01	H	H
TCGA-J2-A4AG-01	H	H
TCGA-50-6590-01	H	H
TCGA-55-6712-01	H	H
TCGA-93-A4JO-01	H	H
TCGA-86-7954-01	H	H
TCGA-67-4679-01	H	H
TCGA-97-A4M7-01	H	H
TCGA-75-7025-01	H	H
TCGA-05-4398-01	H	H
TCGA-93-A4JP-01	H	H
TCGA-69-7761-01	H	H
TCGA-49-4501-01	H	H
TCGA-55-6983-01	H	H
TCGA-49-4505-01	H	H
TCGA-69-8453-01	H	H
TCGA-67-3773-01	H	H
TCGA-38-A44F-01	H	H
TCGA-69-7974-01	H	H
TCGA-49-AARR-01	H	H
TCGA-05-4425-01	H	H
TCGA-44-3919-01	H	H
TCGA-97-A4M5-01	H	H
TCGA-50-5939-01	H	H
TCGA-86-8672-01	H	H
TCGA-91-8497-01	H	H
TCGA-86-A4P7-01	H	H
TCGA-50-5930-01	H	H
TCGA-44-A4SS-01	H	H
TCGA-55-8513-01	H	H
TCGA-55-6985-01	H	H
TCGA-05-4424-01	H	H
TCGA-55-6987-01	H	H
TCGA-50-5068-01	H	H
TCGA-49-4487-01	H	H
TCGA-91-6828-01	H	H
TCGA-64-1676-01	H	H
TCGA-86-7711-01	H	H
TCGA-55-8619-01	H	H
TCGA-55-8511-01	H	H
TCGA-44-6147-01	H	H
TCGA-78-7160-01	H	H
TCGA-86-7701-01	H	H
TCGA-50-5941-01	H	H
TCGA-55-8089-01	H	H
TCGA-49-AARO-01	H	H
TCGA-55-6971-01	H	H
TCGA-L9-A444-01	H	H
TCGA-L9-A743-01	H	H
TCGA-49-AAR3-01	H	H
TCGA-49-6745-01	H	H
TCGA-55-8510-01	H	H
TCGA-86-8280-01	H	H
TCGA-44-6779-01	H	H
TCGA-05-4434-01	H	H
TCGA-35-4123-01	H	H
TCGA-55-7281-01	H	H
TCGA-55-8301-01	H	H
TCGA-44-2659-01	H	H
TCGA-44-6778-01	H	H
TCGA-05-5420-01	H	H
TCGA-91-7771-01	H	H
TCGA-55-8205-01	H	H
TCGA-53-7626-01	H	H
TCGA-97-7546-01	H	H
TCGA-91-6830-01	H	H
TCGA-50-8457-01	H	H
TCGA-55-7724-01	H	H
TCGA-44-2657-01	H	H
TCGA-44-6145-01	H	H
TCGA-MP-A4T4-01	H	H
TCGA-86-8668-01	H	H
TCGA-55-7227-01	H	H
TCGA-44-2656-01	H	H
TCGA-55-6980-01	H	H
TCGA-99-7458-01	H	H
TCGA-S2-AA1A-01	H	H
TCGA-35-4122-01	H	H
TCGA-97-8174-01	H	H
TCGA-55-6969-01	H	H
TCGA-50-6593-01	H	H
TCGA-67-3772-01	H	H
TCGA-97-8172-01	H	H
TCGA-93-A4JQ-01	H	H
TCGA-97-7553-01	H	H
TCGA-44-2662-01	H	H
TCGA-44-A47G-01	H	H
TCGA-44-7661-01	H	H
TCGA-55-7815-01	H	H
TCGA-93-7347-01	H	H
TCGA-99-AA5R-01	H	H
TCGA-MP-A4TC-01	H	H
TCGA-91-6835-01	H	H
TCGA-97-8177-01	H	H
TCGA-55-6982-01	H	H
TCGA-MP-A4TJ-01	H	H
TCGA-50-5066-01	H	H
TCGA-86-A4P8-01	H	H
TCGA-38-4629-01	H	H
TCGA-55-8207-01	H	H
TCGA-L4-A4E6-01	H	H
TCGA-69-7978-01	H	H
TCGA-55-8096-01	H	H
TCGA-44-A479-01	H	H
TCGA-44-2668-01	H	H
TCGA-91-A4BC-01	H	H
TCGA-55-6979-01	H	H
TCGA-55-8091-01	H	H
TCGA-55-8621-01	H	H
TCGA-91-6848-01	H	H
TCGA-44-2661-01	H	H
TCGA-44-7672-01	H	H
TCGA-55-7574-01	H	H
TCGA-50-6595-01	H	H
TCGA-49-6744-01	H	H
TCGA-05-4430-01	H	H
TCGA-97-A4LX-01	H	H
TCGA-38-4626-01	H	H
TCGA-69-7765-01	H	H
TCGA-44-3918-01	H	H
TCGA-44-7662-01	H	H
TCGA-44-3396-01	H	H
TCGA-MP-A4TI-01	H	H
TCGA-38-7271-01	H	H
TCGA-05-4382-01	H	H
TCGA-55-8208-01	H	H
TCGA-44-3398-01	H	H
TCGA-50-5055-01	H	H
TCGA-MP-A4TK-01	H	H
TCGA-55-8299-01	H	H
TCGA-05-4417-01	H	H
TCGA-99-8028-01	H	H
TCGA-55-6642-01	H	H
TCGA-73-4658-01	H	H
TCGA-44-6775-01	H	H
TCGA-55-6978-01	H	H
TCGA-86-8671-01	H	H
TCGA-50-5933-01	H	H
TCGA-50-5045-01	H	H
TCGA-64-5815-01	H	H
TCGA-J2-8192-01	H	H
TCGA-44-2665-01	H	H
TCGA-50-5049-01	H	H
TCGA-55-7816-01	H	H
TCGA-50-8459-01	H	H
TCGA-44-6774-01	H	H
TCGA-78-8648-01	H	H
TCGA-44-6777-01	H	H
TCGA-38-4627-01	H	H
TCGA-95-7567-01	L	H
TCGA-44-7671-01	L	H
TCGA-97-7547-01	L	H
TCGA-49-4490-01	L	H
TCGA-05-4427-01	L	H
TCGA-NJ-A4YI-01	L	H
TCGA-50-7109-01	L	H
TCGA-05-5428-01	L	H
TCGA-64-1681-01	L	H
TCGA-62-A46V-01	L	H
TCGA-J2-8194-01	L	H
TCGA-05-4390-01	L	H
TCGA-44-8117-01	L	H
TCGA-55-8505-01	L	H
TCGA-50-5936-01	L	H
TCGA-75-6206-01	L	H
TCGA-55-7576-01	L	H
TCGA-93-A4JN-01	L	H
TCGA-73-4675-01	L	H
TCGA-73-7498-01	L	H
TCGA-L9-A443-01	L	H
TCGA-55-5899-01	L	H
TCGA-05-4402-01	L	H
TCGA-55-A490-01	L	H
TCGA-86-8279-01	L	H
TCGA-55-A57B-01	L	H
TCGA-50-6673-01	L	H
TCGA-62-8395-01	L	H
TCGA-75-7027-01	L	H
TCGA-38-6178-01	L	H
TCGA-86-8073-01	L	H
TCGA-38-4628-01	L	H
TCGA-49-6743-01	L	H
TCGA-64-5779-01	L	H
TCGA-44-8120-01	L	H
TCGA-86-8278-01	L	H
TCGA-93-7348-01	L	H
TCGA-71-8520-01	L	H
TCGA-73-4659-01	L	H
TCGA-44-6148-01	L	H
TCGA-05-5715-01	L	H
TCGA-55-1595-01	L	H
TCGA-99-8032-01	L	H
TCGA-MP-A4SY-01	L	H
TCGA-55-A48Y-01	L	H
TCGA-44-4112-01	L	H
TCGA-MN-A4N4-01	L	H
TCGA-55-A48Z-01	L	H
TCGA-91-6831-01	L	H
TCGA-86-8074-01	L	H
TCGA-69-7763-01	L	H
TCGA-50-5944-01	L	H
TCGA-86-6562-01	L	H
TCGA-49-4512-01	L	H
TCGA-MP-A4TD-01	L	H
TCGA-NJ-A4YP-01	L	H
TCGA-55-6975-01	L	H
TCGA-05-4405-01	L	H
TCGA-97-8547-01	L	H
TCGA-44-8119-01	L	H
TCGA-50-5946-02	L	H
TCGA-55-7726-01	L	H
TCGA-97-7554-01	L	H
TCGA-64-1679-01	L	H
TCGA-86-8075-01	L	H
TCGA-91-6829-01	L	H
TCGA-86-8055-01	L	H
TCGA-69-8255-01	H	L
TCGA-62-8402-01	H	L
TCGA-91-A4BD-01	H	L
TCGA-05-4422-01	H	L
TCGA-J2-A4AE-01	H	L
TCGA-69-8254-01	H	L
TCGA-49-4488-01	H	L
TCGA-64-5778-01	H	L
TCGA-49-6767-01	H	L
TCGA-50-6597-01	H	L
TCGA-55-A4DF-01	H	L
TCGA-86-A4JF-01	H	L
TCGA-05-4389-01	H	L
TCGA-55-7727-01	H	L
TCGA-49-4507-01	H	L
TCGA-49-4506-01	H	L
TCGA-55-7994-01	H	L
TCGA-86-8359-01	H	L
TCGA-97-8175-01	H	L
TCGA-97-A4M0-01	H	L
TCGA-80-5611-01	H	L
TCGA-67-6216-01	H	L
TCGA-62-A46Y-01	H	L
TCGA-78-7539-01	H	L
TCGA-99-8033-01	H	L
TCGA-05-4433-01	H	L
TCGA-O1-A52J-01	H	L
TCGA-78-7152-01	H	L
TCGA-55-7725-01	H	L
TCGA-55-7911-01	H	L
TCGA-55-8085-01	H	L
TCGA-44-A47A-01	H	L
TCGA-75-5146-01	H	L
TCGA-78-7535-01	H	L
TCGA-35-5375-01	H	L
TCGA-55-7728-01	H	L
TCGA-49-6761-01	H	L
TCGA-67-3770-01	H	L
TCGA-49-AAR0-01	H	L
TCGA-55-6968-01	H	L
TCGA-38-4625-01	H	L
TCGA-86-8585-01	H	L
TCGA-05-4418-01	H	L
TCGA-55-6970-01	H	L
TCGA-78-8660-01	H	L
TCGA-49-AAR4-01	H	L
TCGA-73-7499-01	H	L
TCGA-62-A46R-01	H	L
TCGA-73-4666-01	H	L
TCGA-95-8039-01	H	L
TCGA-55-7995-01	H	L
TCGA-91-6849-01	H	L
TCGA-NJ-A4YQ-01	H	L
TCGA-97-A4M1-01	H	L
TCGA-97-8552-01	H	L
TCGA-MP-A4SW-01	H	L
TCGA-MP-A4SV-01	H	L
TCGA-91-8496-01	H	L
TCGA-67-3774-01	H	L
TCGA-62-A46U-01	H	L
TCGA-75-6212-01	H	L
TCGA-05-4249-01	H	L
TCGA-55-6543-01	H	L
TCGA-64-5781-01	H	L
TCGA-78-8655-01	H	L
TCGA-95-7944-01	H	L
TCGA-86-7953-01	H	L
TCGA-55-8094-01	L	L
TCGA-55-6972-01	L	L
TCGA-78-7163-01	L	L
TCGA-91-6847-01	L	L
TCGA-86-7955-01	L	L
TCGA-NJ-A7XG-01	L	L
TCGA-62-A46O-01	L	L
TCGA-49-4486-01	L	L
TCGA-55-7913-01	L	L
TCGA-62-A471-01	L	L
TCGA-78-7542-01	L	L
TCGA-55-A494-01	L	L
TCGA-97-8171-01	L	L
TCGA-MP-A4TF-01	L	L
TCGA-86-A4D0-01	L	L
TCGA-MP-A4TE-01	L	L
TCGA-44-7670-01	L	L
TCGA-78-7155-01	L	L
TCGA-44-5643-01	L	L
TCGA-MP-A5C7-01	L	L
TCGA-MP-A4T6-01	L	L
TCGA-44-5644-01	L	L
TCGA-05-4415-01	L	L
TCGA-75-6214-01	L	L
TCGA-86-7713-01	L	L
TCGA-53-A4EZ-01	L	L
TCGA-49-AARQ-01	L	L
TCGA-86-8674-01	L	L
TCGA-78-7166-01	L	L
TCGA-50-5946-01	L	L
TCGA-64-1678-01	L	L
TCGA-49-6742-01	L	L
TCGA-73-A9RS-01	L	L
TCGA-L9-A7SV-01	L	L
TCGA-78-8662-01	L	L
TCGA-91-6836-01	L	L
TCGA-78-7147-01	L	L
TCGA-55-8620-01	L	L
TCGA-55-6984-01	L	L
TCGA-53-7624-01	L	L
TCGA-49-AAR9-01	L	L
TCGA-53-7813-01	L	L
TCGA-71-6725-01	L	L
TCGA-44-6146-01	L	L
TCGA-50-6591-01	L	L
TCGA-64-1680-01	L	L
TCGA-78-7540-01	L	L
TCGA-4B-A93V-01	L	L
TCGA-44-6776-01	L	L
TCGA-64-1677-01	L	L
TCGA-78-7220-01	L	L
TCGA-95-7947-01	L	L
TCGA-78-7143-01	L	L
TCGA-78-8640-01	L	L
TCGA-78-7156-01	L	L
TCGA-80-5608-01	L	L
TCGA-55-7570-01	L	L
TCGA-38-4631-01	L	L
TCGA-67-6215-01	L	L
TCGA-49-4514-01	L	L
TCGA-44-7660-01	L	L
TCGA-NJ-A4YF-01	L	L
TCGA-49-AAR2-01	L	L
TCGA-78-7158-01	L	L
TCGA-55-A492-01	L	L
TCGA-55-1596-01	L	L
TCGA-78-7153-01	L	L
TCGA-50-5051-01	L	L
TCGA-78-7167-01	L	L
TCGA-55-8615-01	L	L
TCGA-78-7146-01	L	L
TCGA-50-5932-01	L	L
TCGA-93-8067-01	L	L
TCGA-44-2666-01	L	L
TCGA-05-4396-01	L	L
TCGA-L9-A5IP-01	L	L
TCGA-L4-A4E5-01	L	L
TCGA-49-AAQV-01	L	L
TCGA-62-A470-01	L	L
TCGA-64-5774-01	L	L
TCGA-69-8253-01	L	L
TCGA-MP-A4T7-01	L	L
TCGA-05-4397-01	L	L
TCGA-62-A472-01	L	L
TCGA-69-7760-01	L	L
TCGA-86-8054-01	L	L
TCGA-MN-A4N1-01	L	L
TCGA-95-7043-01	L	L
TCGA-MN-A4N5-01	L	L
TCGA-78-7633-01	L	L
TCGA-55-7903-01	L	L
TCGA-44-7667-01	L	L
TCGA-62-A46P-01	L	L
TCGA-86-8358-01	L	L
TCGA-44-7659-01	L	L
TCGA-50-5931-01	L	L
TCGA-55-8512-01	L	L
TCGA-05-4426-01	L	L
TCGA-95-8494-01	L	L
TCGA-95-7948-01	L	L
TCGA-78-7148-01	L	L
TCGA-78-7154-01	L	L
TCGA-55-1594-01	L	L
TCGA-95-A4VK-01	L	L
TCGA-62-8394-01	L	L
TCGA-55-A4DG-01	L	L
TCGA-78-7536-01	L	L
TCGA-55-8302-01	L	L
TCGA-05-5429-01	L	L
TCGA-91-8499-01	L	L
TCGA-97-8176-01	L	L
TCGA-55-8514-01	L	L
TCGA-55-7910-01	L	L
TCGA-62-A46S-01	L	L
TCGA-73-4677-01	L	L
TCGA-L9-A50W-01	L	L
TCGA-49-4494-01	L	L
TCGA-NJ-A55R-01	L	L
TCGA-44-2655-01	L	L
TCGA-J2-A4AD-01	L	L
TCGA-MP-A4TA-01	L	L
TCGA-35-3615-01	L	L
TCGA-05-4420-01	L	L
TCGA-55-8616-01	L	L
TCGA-69-7764-01	L	L
TCGA-38-4630-01	L	L
TCGA-55-6986-01	L	L
TCGA-86-8669-01	L	L
TCGA-49-4510-01	L	L
TCGA-55-8087-01	L	L
TCGA-78-7161-01	L	L
TCGA-91-6840-01	L	L
TCGA-69-A59K-01	L	L
TCGA-55-7283-01	L	L
TCGA-NJ-A55O-01	L	L
TCGA-49-AARN-01	L	L
TCGA-50-6594-01	L	L
TCGA-55-8507-01	L	L
TCGA-97-7937-01	L	L
TCGA-73-4676-01	L	L
TCGA-78-7149-01	L	L
TCGA-62-8398-01	L	L
TCGA-62-8397-01	L	L
TCGA-49-AARE-01	L	L
TCGA-44-A47B-01	L	L
TCGA-44-A4SU-01	L	L
TCGA-97-8179-01	L	L
TCGA-69-7973-01	L	L
TCGA-69-7979-01	L	L
TCGA-55-6981-01	L	L
TCGA-50-5072-01	L	L
TCGA-44-7669-01	L	L
TCGA-95-7562-01	L	L
TCGA-55-8204-01	L	L
TCGA-05-4432-01	L	L
TCGA-86-8673-01	L	L
TCGA-55-7914-01	L	L
TCGA-64-5775-01	L	L
TCGA-97-7938-01	L	L
TCGA-86-8056-01	L	L
TCGA-97-A4M3-01	L	L
TCGA-78-7159-01	L	L
TCGA-50-5066-02	L	L
TCGA-55-8508-01	L	L
TCGA-55-1592-01	L	L
TCGA-55-8506-01	L	L
TCGA-05-4384-01	L	L
TCGA-62-8399-01	L	L
TCGA-55-8203-01	L	L
TCGA-78-7150-01	L	L
TCGA-55-8097-01	L	L
TCGA-MP-A4T8-01	L	L
TCGA-86-7714-01	L	L
TCGA-55-8090-01	L	L
TCGA-73-4670-01	L	L
TCGA-73-4668-01	L	L
TCGA-50-5942-01	L	L
TCGA-78-7145-01	L	L
TCGA-78-7537-01	L	L
TCGA-95-7039-01	L	L
TCGA-99-8025-01	L	L
TCGA-97-7941-01	L	L
TCGA-55-8614-01	L	L
TCGA-50-5935-01	L	L

## Sheet: Immunoscore differential genes
row.names(tT)	logFC	AveExpr	t	P.Value	adj.P.Val	B	regulated		上调	下调
CASKIN1	1.23289	3.4627	8.34608	6.85488e-16	1.1846e-14	25.0267	Up-Regulated		1
RCOR2	1.05609	5.61163	6.57726	1.20318e-10	1.341e-09	13.1689	Up-Regulated		1
AGXT2L1	1.44296	1.64284	6.56177	1.32414e-10	1.47024e-09	13.0752	Up-Regulated		1
INHA	1.64047	4.15823	6.41327	3.28686e-10	3.4855e-09	12.187	Up-Regulated		1
WNK2	1.04695	6.99858	6.22196	1.0344e-09	1.03845e-08	11.0682	Up-Regulated		1
C21orf125	1.14156	4.59254	6.19775	1.19356e-09	1.18951e-08	10.9286	Up-Regulated		1
CABYR	1.14596	6.56697	6.03271	3.12733e-09	2.92902e-08	9.99002	Up-Regulated		1
ENO3	1.04259	6.0937	5.90656	6.43731e-09	5.7969e-08	9.28737	Up-Regulated		1
SLC16A14	1.00366	8.19316	5.78591	1.26908e-08	1.09933e-07	8.62742	Up-Regulated		1
FXYD4	1.31875	2.3134	5.72089	1.8208e-08	1.53641e-07	8.27673	Up-Regulated		1
C6orf176	1.64992	2.80593	5.64564	2.75349e-08	2.26026e-07	7.87519	Up-Regulated		1
TMEM59L	1.39805	6.31276	5.54725	4.69663e-08	3.72861e-07	7.35721	Up-Regulated		1
PAH	1.35751	2.91534	5.41429	9.54457e-08	7.30067e-07	6.67013	Up-Regulated		1
FGL1	1.78653	5.86829	5.35022	1.33648e-07	1.00431e-06	6.3443	Up-Regulated		1
NPW	1.16728	3.71217	5.33256	1.46554e-07	1.09455e-06	6.25511	Up-Regulated		1
H19	1.22213	9.88196	5.12468	4.2562e-07	2.93714e-06	5.22501	Up-Regulated		1
GLTPD2	1.07819	2.12368	5.07466	5.47178e-07	3.70012e-06	4.98266	Up-Regulated		1
PART1	1.05522	2.0222	5.07027	5.59326e-07	3.77853e-06	4.96148	Up-Regulated		1
COL25A1	1.35188	3.24053	4.96754	9.30612e-07	6.04987e-06	4.47088	Up-Regulated		1
CRLF1	1.37226	8.43091	4.93424	1.09555e-06	7.01113e-06	4.31378	Up-Regulated		1
LOC145837	1.27258	4.88179	4.92859	1.12616e-06	7.18909e-06	4.28726	Up-Regulated		1
PITX2	1.27506	4.88104	4.87797	1.4403e-06	9.02605e-06	4.05054	Up-Regulated		1
MAGEA1	1.174	1.53749	4.83037	1.81166e-06	1.11458e-05	3.82999	Up-Regulated		1
WDR72	1.27098	5.64542	4.78348	2.26681e-06	1.36674e-05	3.61465	Up-Regulated		1
B4GALNT4	1.08535	6.12856	4.70133	3.34216e-06	1.95521e-05	3.242	Up-Regulated		1
SLC14A2	1.25027	2.60139	4.65932	4.06707e-06	2.33885e-05	3.05376	Up-Regulated		1
S100P	1.34597	9.81676	4.65664	4.11824e-06	2.3643e-05	3.04178	Up-Regulated		1
HOXC13	1.20806	3.17978	4.59976	5.35904e-06	3.00522e-05	2.78946	Up-Regulated		1
AKR7A3	1.09874	5.81741	4.59906	5.37621e-06	3.0132e-05	2.78639	Up-Regulated		1
BARX1	1.44787	4.58073	4.43949	1.10905e-05	5.84117e-05	2.09392	Up-Regulated		1
LOC100190940	1.10144	1.70809	4.41435	1.24065e-05	6.48764e-05	1.98687	Up-Regulated		1
GPX2	1.51654	7.48033	4.34007	1.72251e-05	8.75829e-05	1.67388	Up-Regulated		1
NR0B1	1.17047	2.02161	4.11739	4.47837e-05	0.000207682	0.765248	Up-Regulated		1
LGSN	1.08773	6.93029	4.11697	4.48628e-05	0.000208002	0.763574	Up-Regulated		1
TFF1	1.42556	4.20388	4.10297	4.75725e-05	0.000219268	0.707946	Up-Regulated		1
MAGEA2	1.25917	2.23712	3.94638	9.06279e-05	0.000393027	0.0978331	Up-Regulated		1
MSMB	1.33578	5.4468	3.93194	9.60743e-05	0.000414197	0.0427025	Up-Regulated		1
KIF1A	1.34821	4.94938	3.91317	0.000103619	0.000443558	-0.0286835	Up-Regulated		1
FGA	1.41723	7.92167	3.91123	0.000104431	0.000446539	-0.0360517	Up-Regulated		1
FGB	1.63946	5.55518	3.83806	0.000139801	0.000578654	-0.311143	Up-Regulated		1
MAGEA3	1.30871	2.82203	3.76161	0.00018868	0.000758935	-0.593335	Up-Regulated		1
AKR1C2	1.27864	8.64142	3.70454	0.000235231	0.000924445	-0.800486	Up-Regulated		1
CPLX2	1.14124	2.92197	3.60694	0.000340751	0.00128691	-1.14781	Up-Regulated		1
CPS1	1.23329	6.76481	3.53116	0.000451778	0.00166099	-1.41142	Up-Regulated		1
MAGEA6	1.25709	2.98911	3.48989	0.000525664	0.00190232	-1.55272	Up-Regulated		1
BPIL1	1.10858	3.71931	3.43839	0.000633733	0.0022458	-1.72685	Up-Regulated		1
MAGEA12	1.02865	2.15797	3.43834	0.000633849	0.0022458	-1.72702	Up-Regulated		1
PRAME	1.11839	5.62438	3.34511	0.000883912	0.00301609	-2.03593	Up-Regulated		1
CALCA	1.25469	3.44119	3.31249	0.000991225	0.00334262	-2.14212	Up-Regulated		1
FGG	1.07724	9.36423	2.95131	0.00331195	0.00960644	-3.25082	Up-Regulated		1
PLUNC	1.04575	7.65278	2.57506	0.0103067	0.0253805	-4.27415	Up-Regulated		1
LCP2	-1.49585	9.05607	-25.2899	1.13216e-91	2.32432e-87	198.367	Down-Regulated			1
CD53	-1.60315	10.1721	-24.9476	5.1677e-90	4.80818e-86	194.567	Down-Regulated			1
SASH3	-1.6259	8.9168	-24.9201	7.02608e-90	4.80818e-86	194.261	Down-Regulated			1
LPXN	-1.278	8.77525	-24.4423	1.46906e-87	7.53995e-84	188.947	Down-Regulated			1
GIMAP4	-1.40213	9.10737	-24.4057	2.21174e-87	9.08142e-84	188.54	Down-Regulated			1
PTPRC	-1.83299	10.2616	-24.2414	1.39245e-86	4.76451e-83	186.711	Down-Regulated			1
PLEK	-1.76714	9.30485	-24.2186	1.79928e-86	5.27702e-83	186.456	Down-Regulated			1
CCR5	-1.7105	7.81954	-23.5163	4.72785e-83	1.21328e-79	178.624	Down-Regulated			1
GPR65	-1.5936	6.46069	-23.183	1.99434e-81	4.54932e-78	174.902	Down-Regulated			1
IL10RA	-1.51313	9.497	-22.9591	2.46724e-80	5.06525e-77	172.4	Down-Regulated			1
EVI2B	-1.57838	9.0968	-22.8982	4.88789e-80	9.12259e-77	171.719	Down-Regulated			1
NCKAP1L	-1.6975	9.25338	-22.8267	1.09222e-79	1.86861e-76	170.92	Down-Regulated			1
CRTAM	-1.92961	4.89854	-22.7929	1.5959e-79	2.48777e-76	170.542	Down-Regulated			1
IL12RB1	-1.76477	6.17147	-22.7875	1.69648e-79	2.48777e-76	170.482	Down-Regulated			1
CD247	-1.71978	6.8877	-22.7747	1.95817e-79	2.68008e-76	170.339	Down-Regulated			1
AIF1	-1.56189	9.01044	-22.7658	2.16352e-79	2.7141e-76	170.24	Down-Regulated			1
SNX20	-1.67162	6.32645	-22.7624	2.24743e-79	2.7141e-76	170.202	Down-Regulated			1
HCST	-1.50745	7.47671	-22.6025	1.35541e-78	1.54592e-75	168.414	Down-Regulated			1
TRAF3IP3	-1.65082	7.07857	-22.5901	1.55845e-78	1.68394e-75	168.276	Down-Regulated			1
RCSD1	-1.40828	8.3125	-22.4103	1.17555e-77	1.2067e-74	166.265	Down-Regulated			1
LAPTM5	-1.45181	12.4148	-22.3875	1.51841e-77	1.48443e-74	166.011	Down-Regulated			1
PTPN7	-1.58888	8.10366	-22.2636	6.11059e-77	5.70229e-74	164.626	Down-Regulated			1
WAS	-1.4236	8.07743	-22.2449	7.53842e-77	6.72886e-74	164.417	Down-Regulated			1
SH2D1A	-2.00492	5.99416	-22.2301	8.90268e-77	7.6155e-74	164.251	Down-Regulated			1
GIMAP5	-1.46783	8.56554	-22.1838	1.49795e-76	1.23012e-73	163.734	Down-Regulated			1
GMFG	-1.3721	8.50154	-22.1102	3.42558e-76	2.70489e-73	162.911	Down-Regulated			1
CD2	-1.79711	8.35197	-22.0918	4.21178e-76	3.20251e-73	162.705	Down-Regulated			1
HAVCR2	-1.58453	8.74172	-22.0811	4.75325e-76	3.48515e-73	162.585	Down-Regulated			1
BIN2	-1.49774	7.94527	-22.0674	5.54368e-76	3.92455e-73	162.432	Down-Regulated			1
IKZF1	-1.58944	8.63792	-21.9927	1.2835e-75	8.78342e-73	161.597	Down-Regulated			1
CD3E	-1.75604	8.48382	-21.9887	1.34132e-75	8.88301e-73	161.553	Down-Regulated			1
CD48	-1.83139	8.38658	-21.858	5.82688e-75	3.73831e-72	160.092	Down-Regulated			1
ARHGAP25	-1.21899	8.47031	-21.8452	6.7257e-75	4.1842e-72	159.949	Down-Regulated			1
CD4	-1.43552	10.9601	-21.7154	2.89053e-74	1.74537e-71	158.499	Down-Regulated			1
BTK	-1.67299	7.74443	-21.6206	8.38449e-74	4.9181e-71	157.439	Down-Regulated			1
TAGAP	-1.57082	7.80121	-21.5962	1.10359e-73	6.29353e-71	157.166	Down-Regulated			1
ITGAL	-1.6813	9.29647	-21.588	1.21005e-73	6.71412e-71	157.074	Down-Regulated			1
CYTH4	-1.40713	8.63881	-21.4442	6.08327e-73	3.28657e-70	155.468	Down-Regulated			1
CYBB	-1.87621	10.6801	-21.4057	9.36665e-73	4.9307e-70	155.038	Down-Regulated			1
CD37	-1.60306	9.1497	-21.3118	2.68822e-72	1.37973e-69	153.99	Down-Regulated			1
ICOS	-1.85023	5.42186	-21.3064	2.85578e-72	1.42998e-69	153.929	Down-Regulated			1
TFEC	-1.76012	7.3318	-21.2695	4.32299e-72	2.11312e-69	153.517	Down-Regulated			1
SELPLG	-1.41834	9.43453	-21.2536	5.16574e-72	2.46634e-69	153.34	Down-Regulated			1
C17orf87	-1.85891	5.17746	-21.2503	5.36313e-72	2.50239e-69	153.303	Down-Regulated			1
AOAH	-1.9149	7.11698	-21.2481	5.49728e-72	2.50798e-69	153.278	Down-Regulated			1
ARHGAP9	-1.54567	7.93956	-21.2314	6.62828e-72	2.95823e-69	153.092	Down-Regulated			1
PSTPIP1	-1.60134	6.79601	-21.1827	1.14494e-71	5.00118e-69	152.548	Down-Regulated			1
TNFAIP8L2	-1.5328	6.78681	-21.1702	1.31795e-71	5.63699e-69	152.408	Down-Regulated			1
SAMD3	-1.78847	4.60352	-21.1603	1.4723e-71	6.16864e-69	152.298	Down-Regulated			1
CSF2RB	-1.5732	8.72178	-21.1248	2.19279e-71	9.0036e-69	151.902	Down-Regulated			1
SLA	-1.4328	9.10317	-21.0907	3.21327e-71	1.2935e-68	151.521	Down-Regulated			1
WIPF1	-1.17487	10.3424	-21.075	3.83427e-71	1.5138e-68	151.346	Down-Regulated			1
CD86	-1.46571	8.36479	-21.0673	4.1809e-71	1.61951e-68	151.26	Down-Regulated			1
IRF8	-1.63342	8.66596	-21.0625	4.40988e-71	1.67657e-68	151.207	Down-Regulated			1
EVI2A	-1.57023	8.2559	-21.0502	5.06447e-71	1.89043e-68	151.069	Down-Regulated			1
ABI3	-1.21694	8.03983	-21.0144	7.56212e-71	2.77233e-68	150.67	Down-Regulated			1
SAMSN1	-1.55619	7.98307	-21.0072	8.19824e-71	2.9528e-68	150.59	Down-Regulated			1
SLAMF8	-1.61167	9.30118	-20.9485	1.58349e-70	5.60502e-68	149.935	Down-Regulated			1
DOCK2	-1.619	9.07209	-20.8899	3.05769e-70	1.06397e-67	149.28	Down-Regulated			1
LCP1	-1.50778	11.813	-20.8603	4.25914e-70	1.45734e-67	148.95	Down-Regulated			1
ARHGAP15	-1.5473	6.44391	-20.8258	6.27225e-70	2.11097e-67	148.565	Down-Regulated			1
PLEKHO2	-1.01537	10.0158	-20.7687	1.18908e-69	3.9374e-67	147.929	Down-Regulated			1
LILRB1	-1.6111	7.43776	-20.7383	1.67184e-69	5.44809e-67	147.59	Down-Regulated			1
ARHGAP30	-1.33485	9.45082	-20.729	1.8557e-69	5.95275e-67	147.486	Down-Regulated			1
IGSF6	-1.7283	7.55735	-20.7242	1.95837e-69	6.18545e-67	147.433	Down-Regulated			1
PYHIN1	-1.93773	5.08762	-20.7064	2.39105e-69	7.4376e-67	147.234	Down-Regulated			1
ITK	-1.88434	6.98523	-20.7043	2.44759e-69	7.49984e-67	147.211	Down-Regulated			1
MS4A6A	-1.61927	9.62151	-20.6948	2.72153e-69	8.21663e-67	147.105	Down-Regulated			1
P2RY13	-1.81423	6.71221	-20.681	3.17777e-69	9.45503e-67	146.951	Down-Regulated			1
FERMT3	-1.41332	9.336	-20.6771	3.31898e-69	9.73408e-67	146.908	Down-Regulated			1
LCK	-1.64214	7.92564	-20.6548	4.26027e-69	1.23188e-66	146.66	Down-Regulated			1
GIMAP7	-1.37893	7.81731	-20.6297	5.64365e-69	1.60922e-66	146.38	Down-Regulated			1
DOK2	-1.5648	8.07238	-20.5907	8.74282e-69	2.44679e-66	145.944	Down-Regulated			1
LAIR1	-1.55144	9.17541	-20.5899	8.81942e-69	2.44679e-66	145.936	Down-Regulated			1
MYO1F	-1.36416	9.13372	-20.5796	9.89809e-69	2.70944e-66	145.821	Down-Regulated			1
CLEC4A	-1.62567	6.37721	-20.5236	1.85246e-68	5.00409e-66	145.197	Down-Regulated			1
FAM78A	-1.28176	7.67408	-20.372	1.01138e-67	2.69657e-65	143.509	Down-Regulated			1
IL2RG	-1.6053	9.5935	-20.2959	2.36852e-67	6.23406e-65	142.662	Down-Regulated			1
TRAT1	-2.03058	4.72717	-20.2767	2.93569e-67	7.62908e-65	142.449	Down-Regulated			1
PDCD1LG2	-1.77238	6.44046	-20.2488	4.01285e-67	1.0298e-64	142.138	Down-Regulated			1
FCER1G	-1.45479	9.56624	-20.246	4.14066e-67	1.04948e-64	142.107	Down-Regulated			1
TIGIT	-1.80464	6.57016	-20.1934	7.45827e-67	1.8673e-64	141.521	Down-Regulated			1
SPN	-1.65516	8.36228	-20.1762	9.03586e-67	2.23502e-64	141.33	Down-Regulated			1
LTA	-1.71102	4.1369	-20.17	9.68116e-67	2.36612e-64	141.262	Down-Regulated			1
CD200R1	-1.65638	4.82597	-20.1219	1.65824e-66	4.00515e-64	140.726	Down-Regulated			1
GIMAP6	-1.30595	8.62261	-20.1089	1.91691e-66	4.57608e-64	140.582	Down-Regulated			1
IL16	-1.41924	8.87462	-20.0705	2.94376e-66	6.94659e-64	140.155	Down-Regulated			1
SIRPG	-1.86153	5.71493	-20.0432	3.99353e-66	9.31671e-64	139.852	Down-Regulated			1
CLEC10A	-2.07092	6.82189	-20.0334	4.45497e-66	1.02765e-63	139.743	Down-Regulated			1
ARHGEF6	-1.28226	8.75221	-20.0215	5.09254e-66	1.16167e-63	139.61	Down-Regulated			1
CD52	-1.68614	9.28291	-20.001	6.3995e-66	1.44376e-63	139.383	Down-Regulated			1
CORO1A	-1.32089	10.4933	-19.9967	6.71285e-66	1.49799e-63	139.335	Down-Regulated			1
GZMK	-2.12792	6.60395	-19.991	7.15258e-66	1.57895e-63	139.272	Down-Regulated			1
THEMIS	-1.90039	5.41162	-19.9745	8.60517e-66	1.8794e-63	139.088	Down-Regulated			1
AMICA1	-1.66359	8.39119	-19.9713	8.92067e-66	1.91795e-63	139.052	Down-Regulated			1
PIK3AP1	-1.51857	9.05754	-19.9708	8.96851e-66	1.91795e-63	139.047	Down-Regulated			1
FYB	-1.58647	9.01838	-19.9378	1.29648e-65	2.74399e-63	138.681	Down-Regulated			1
TLR8	-1.95277	6.72643	-19.9358	1.32611e-65	2.77806e-63	138.658	Down-Regulated			1
SLAMF1	-1.72703	5.7131	-19.9166	1.642e-65	3.40507e-63	138.445	Down-Regulated			1
KIAA0748	-1.77766	5.25531	-19.9143	1.68468e-65	3.45864e-63	138.42	Down-Regulated			1
IL21R	-1.70132	7.06111	-19.9124	1.72092e-65	3.49808e-63	138.399	Down-Regulated			1
SLC31A2	-1.16339	8.6222	-19.8602	3.0811e-65	6.20147e-63	137.819	Down-Regulated			1
STX11	-1.3745	7.44478	-19.8275	4.44231e-65	8.85443e-63	137.455	Down-Regulated			1
TNFSF13B	-1.61101	6.66317	-19.7673	8.68743e-65	1.71493e-62	136.788	Down-Regulated			1
CXCR6	-1.63918	7.06284	-19.7049	1.74267e-64	3.40733e-62	136.096	Down-Regulated			1
RAC2	-1.30385	10.3024	-19.6924	2.00428e-64	3.88188e-62	135.957	Down-Regulated			1
SIT1	-1.81431	5.94463	-19.6333	3.87173e-64	7.42866e-62	135.302	Down-Regulated			1
CD80	-1.63915	5.33318	-19.5831	6.77561e-64	1.28799e-61	134.745	Down-Regulated			1
UBASH3A	-1.76662	5.11921	-19.564	8.38213e-64	1.57876e-61	134.533	Down-Regulated			1
FGD2	-1.49981	7.76852	-19.5158	1.43433e-63	2.67698e-61	133.999	Down-Regulated			1
TBC1D10C	-1.66451	7.28865	-19.4984	1.74136e-63	3.22073e-61	133.806	Down-Regulated			1
CLECL1	-1.70631	3.65566	-19.4134	4.48508e-63	8.22131e-61	132.865	Down-Regulated			1
CD226	-1.58582	4.85109	-19.3451	9.58308e-63	1.74107e-60	132.109	Down-Regulated			1
MNDA	-1.70591	8.14036	-19.3233	1.22195e-62	2.20058e-60	131.868	Down-Regulated			1
C1QA	-1.65066	11.6423	-19.3188	1.28483e-62	2.29371e-60	131.818	Down-Regulated			1
HLA-DMB	-1.59982	10.9381	-19.3142	1.35094e-62	2.39092e-60	131.768	Down-Regulated			1
BTLA	-1.78142	4.60733	-19.2391	3.11337e-62	5.46304e-60	130.937	Down-Regulated			1
C3AR1	-1.53984	8.59193	-19.2335	3.31327e-62	5.76452e-60	130.875	Down-Regulated			1
APOL3	-1.37255	9.23825	-19.1779	6.14624e-62	1.06036e-59	130.261	Down-Regulated			1
C1orf162	-1.39078	8.08444	-19.1756	6.30774e-62	1.07915e-59	130.235	Down-Regulated			1
SLA2	-1.47398	6.12362	-19.1314	1.03014e-61	1.74782e-59	129.747	Down-Regulated			1
CCL5	-1.80248	9.60342	-19.1188	1.186e-61	1.99579e-59	129.607	Down-Regulated			1
SPI1	-1.44919	9.38749	-19.0606	2.26289e-61	3.77701e-59	128.964	Down-Regulated			1
GNG2	-1.11441	8.31952	-19.0435	2.73424e-61	4.52692e-59	128.776	Down-Regulated			1
TRPV2	-1.24733	8.73791	-19.0399	2.84532e-61	4.67315e-59	128.736	Down-Regulated			1
FCGR1A	-1.68488	7.14785	-19.0275	3.2656e-61	5.32086e-59	128.599	Down-Regulated			1
CYTIP	-1.43359	8.45477	-19.0171	3.66638e-61	5.92683e-59	128.484	Down-Regulated			1
MPEG1	-1.46217	9.65363	-19.0078	4.06477e-61	6.51951e-59	128.382	Down-Regulated			1
FGR	-1.41947	8.40978	-19.0012	4.37418e-61	6.96139e-59	128.309	Down-Regulated			1
FGL2	-1.64273	9.42712	-18.9624	6.72665e-61	1.06229e-58	127.88	Down-Regulated			1
MIR155HG	-1.56746	4.83964	-18.9205	1.06976e-60	1.6765e-58	127.419	Down-Regulated			1
ACAP1	-1.65892	7.78157	-18.9166	1.1169e-60	1.73711e-58	127.376	Down-Regulated			1
C1QB	-1.703	11.8078	-18.9128	1.1656e-60	1.79923e-58	127.334	Down-Regulated			1
HCK	-1.57325	9.09363	-18.904	1.2848e-60	1.96842e-58	127.237	Down-Regulated			1
SLAMF6	-1.71147	7.14922	-18.8906	1.49061e-60	2.26684e-58	127.089	Down-Regulated			1
CD3D	-1.71174	7.19015	-18.8877	1.53853e-60	2.32251e-58	127.057	Down-Regulated			1
GAB3	-1.3033	6.98052	-18.8671	1.93327e-60	2.89708e-58	126.83	Down-Regulated			1
LST1	-1.59814	7.63202	-18.8649	1.98133e-60	2.94758e-58	126.806	Down-Regulated			1
CCR2	-1.73265	6.74743	-18.8257	3.05919e-60	4.51836e-58	126.374	Down-Regulated			1
HLA-DRA	-1.68068	14.5701	-18.8126	3.53485e-60	5.18361e-58	126.23	Down-Regulated			1
CASP1	-1.33401	8.68514	-18.8113	3.58595e-60	5.22125e-58	126.216	Down-Regulated			1
HLA-DPA1	-1.69275	13.0873	-18.8096	3.65431e-60	5.2833e-58	126.197	Down-Regulated			1
NFAM1	-1.51797	8.064	-18.7961	4.24415e-60	6.09318e-58	126.048	Down-Regulated			1
CD28	-1.56307	6.28481	-18.795	4.29591e-60	6.12466e-58	126.036	Down-Regulated			1
LOC100233209	-1.55623	5.15142	-18.7676	5.82312e-60	8.24474e-58	125.734	Down-Regulated			1
HLA-DPB1	-1.67259	12.4408	-18.7649	5.99782e-60	8.43393e-58	125.704	Down-Regulated			1
RASAL3	-1.45746	7.82193	-18.7438	7.57907e-60	1.05849e-57	125.471	Down-Regulated			1
GPR174	-1.81266	3.69046	-18.7135	1.05933e-59	1.46946e-57	125.138	Down-Regulated			1
CD6	-1.5476	7.85635	-18.7033	1.18567e-59	1.63367e-57	125.026	Down-Regulated			1
TLR4	-1.39586	8.43692	-18.6765	1.59445e-59	2.18227e-57	124.732	Down-Regulated			1
TIFAB	-1.92248	3.58633	-18.609	3.36575e-59	4.57608e-57	123.988	Down-Regulated			1
CD33	-1.57799	6.48743	-18.5895	4.17231e-59	5.63537e-57	123.775	Down-Regulated			1
SLC7A7	-1.31029	9.26605	-18.5849	4.39404e-59	5.89605e-57	123.723	Down-Regulated			1
CD244	-1.55777	4.85089	-18.5784	4.72068e-59	6.29321e-57	123.652	Down-Regulated			1
RGS18	-1.60017	5.37587	-18.5659	5.42006e-59	7.17896e-57	123.514	Down-Regulated			1
FCGR1B	-1.55295	7.01885	-18.5464	6.71755e-59	8.84047e-57	123.301	Down-Regulated			1
GIMAP1	-1.28659	6.65734	-18.529	8.14698e-59	1.06533e-56	123.109	Down-Regulated			1
IL2RB	-1.52894	8.69752	-18.5262	8.40457e-59	1.09206e-56	123.078	Down-Regulated			1
2020-03-01	-1.37384	6.51706	-18.5231	8.69271e-59	1.1224e-56	123.045	Down-Regulated			1
GPR18	-1.59095	4.04147	-18.4209	2.68744e-58	3.44832e-56	121.922	Down-Regulated			1
PTPN22	-1.64795	7.30341	-18.4129	2.93561e-58	3.74336e-56	121.834	Down-Regulated			1
PRKCB	-1.55476	8.02885	-18.4111	2.9936e-58	3.79374e-56	121.815	Down-Regulated			1
PARVG	-1.39574	8.49288	-18.4079	3.10083e-58	3.90553e-56	121.78	Down-Regulated			1
HVCN1	-1.0669	7.55553	-18.3928	3.66247e-58	4.58478e-56	121.614	Down-Regulated			1
NCF1	-1.65434	7.34526	-18.3863	3.93279e-58	4.89335e-56	121.543	Down-Regulated			1
SP140	-1.50406	7.00771	-18.3823	4.11113e-58	5.08443e-56	121.499	Down-Regulated			1
FAM26F	-1.92611	6.85813	-18.3654	4.95427e-58	6.09049e-56	121.313	Down-Regulated			1
GVIN1	-1.66583	6.70794	-18.3347	6.94657e-58	8.48887e-56	120.977	Down-Regulated			1
[truncated: 716 more rows]

## Sheet: stromalscore differential genes
row.names(tT)	logFC	AveExpr	t	P.Value	adj.P.Val	B	regulated	up	down
[truncated: 1,015 more rows]

[truncated: 17 more sheets: Overlapping genes, Sample survival data, Screening m prognostic genes, hubgene score, mcode hubgene, ge and hubgene overlap, mcodehubgene go enrichment, mcodegene bubble diagram, Geo validated prognostic differ, geo-go enrichment, tcga-go-km验证22个, Sheet5, tcga-go overlap gene , immport data, immport analysis, tumor_sample_score, normal_sample_score]
