# Supplementary material for: IL7R Is Correlated With Immune Cell Infiltration in the Tumor Microenvironment of Lung Adenocarcinoma
Source: Front Pharmacol. 2022 Feb 21;13:857289. doi: 10.3389/fphar.2022.857289 (PMC8899515; doi:10.3389/fphar.2022.857289)
Supplement: Supplementary file 5 [file Table1.XLSX]

## Sheet: Sheet1
549	pc9	HBE	661	1299	1650	1975
14.9797	14.4376	11.9653	15.9458	20.5025
15.8505	15.5309	12.4499	17.1642	20.5769
15.5666	16.7115	11.7173	16.5767	20.6023
15.427	13.424	8.596	14.69	17.727	13.442
15.332	14.049	8.836	14.785	17.525	12.845
16.38	14.119	8.893	15.209	17.767	13.103
13.7372	14.006	7.19176		22.4883	21.0779	20.4771
12.8607	13.0805	7.25436		23.0627	21.9717	20.4614
13.7243	13.3293	7.16445		22.7872	22.2376	21.4469
14.999	16.558	12.0871	17.1045	17.1631
15.7728	15.0294	12.7387	17.0204	16.718
15.5408	15.4098	12.6076	16.9876	17.5119
13.7372	14.006	7.19176	15.9458	22.4883	13.442	20.4771	7.20352
12.8607	13.0805	7.25436	17.1642	23.0627	12.845	20.4614
13.7243	13.3293	7.16445	16.5767	22.7872	13.103	21.4469
6.53368	6.80248	-0.0117601	8.7423	15.2847	6.23848	13.2736
5.65713	5.87698	0.0508334	9.96065	15.8592	5.64148	13.2579
6.52074	6.12577	-0.0390733	9.37314	15.5837	5.89948	14.2434
0.0107936	0.00895877	1.00818	0.0023351	2.50517e-05	0.0132444	0.000100981
0.0198168	0.0170159	0.965379	0.00100356	1.68232e-05	0.020033	0.000102091
0.0108909	0.0143206	1.02745	0.00150801	2.03627e-05	0.0167525	5.15604e-05
